# Supplementary material for: AI-driven de novo design of BRAF inhibitors with enhanced binding affinity and optimized drug-likeness
Source: PeerJ. 2026 Jan 2;14:e20541. doi: 10.7717/peerj.20541 (PMC12767490; doi:10.7717/peerj.20541)
Supplement: Supplemental Information 1 — A dataset of potential BRAF V600E inhibitors was sourced from the ChEMBL database, with compounds having a pIC50 greater than 7.2 being retained. A total of 1,671 compounds were obtained. [file peerj-14-20541-s001.csv]

SMILES	ic50	type	va	rela	pIC50
CC(C)(C)c1nc(-c2ccc(F)cc2)c(-c2ccncc2)[nH]1	900	IC50	nM	=	6.04575749056068
OCc1cccc(-c2[nH]c(-c3ccccc3)nc2-c2ccncc2)c1	1585	IC50	nM	=	5.79997073344623
Oc1ccc(-c2[nH]c(-c3ccccc3)nc2-c2ccncc2)cc1	339	IC50	nM	=	6.46980030179692
CC(C)(CNC(=O)Nc1ccc(Cl)cc1)c1nc(-c2ccc(Cl)c(O)c2)c(-c2ccncc2)[nH]1	13	IC50	nM	=	7.88605664769316
CC(C)(CNS(C)(=O)=O)c1nc(-c2ccc(Cl)c(O)c2)c(-c2ccncc2)[nH]1	14	IC50	nM	=	7.85387196432176
CN(C)CCCNC(=O)c1nc(-c2ccc(Cl)c(O)c2)c(-c2ccncc2)[nH]1	40	IC50	nM	=	7.39794000867204
CC(C)(CN)c1nc(-c2ccc(Cl)c(O)c2)c(-c2ccncc2)[nH]1	6	IC50	nM	=	8.22184874961636
NCc1ccc(-c2nc(-c3ccc(Cl)c(O)c3)c(-c3ccncc3)[nH]2)cc1	8	IC50	nM	=	8.09691001300806
Oc1cc(-c2[nH]cnc2-c2ccncc2)ccc1Cl	33	IC50	nM	=	7.48148606012211
Oc1cc(-c2[nH]c(-c3ccco3)nc2-c2ccncc2)ccc1Cl	13	IC50	nM	=	7.88605664769316
Oc1cc(-c2[nH]c(-c3cccnc3)nc2-c2ccncc2)ccc1Cl	6	IC50	nM	=	8.22184874961636
CC(C)(C)c1nc(-c2ccc(Cl)c(O)c2)c(-c2ccncc2)[nH]1	12	IC50	nM	=	7.92081875395238
Oc1cc(-c2nc(-c3ccccc3)[nH]c2-c2ccncc2)ccc1Cl	10	IC50	nM	=	8
COc1cc(Nc2cncc(-c3cccc(NC(C)=O)c3)n2)cc(OC)c1OC	3500	IC50	nM	=	5.45593195564972
CNC(=O)c1cc(Oc2ccc(NC(=O)Nc3ccc(Cl)c(C(F)(F)F)c3)cc2)ccn1	46	IC50	nM	=	7.33724216831843
CC(=O)Nc1cccc(-c2cncc(NCc3ccc(F)c(Cl)c3)n2)c1	99000	IC50	nM	=	4.00436480540245
CC(=O)Nc1cccc(-c2cncc(NCc3ccoc3)n2)c1	33000	IC50	nM	=	4.48148606012211
CC(=O)Nc1cccc(-c2cncc(NCc3cccc(F)c3)n2)c1	8000	IC50	nM	=	5.09691001300806
COc1ccc(OCCNc2cncc(-c3cccc(NC(C)=O)c3)n2)cc1	58000	IC50	nM	=	4.23657200643706
CC(=O)Nc1cccc(-c2cncc(NCCOc3ccccc3)n2)c1	65000	IC50	nM	=	4.18708664335714
CC(=O)Nc1cccc(-c2cncc(NCCc3ccccc3)n2)c1	45000	IC50	nM	=	4.34678748622466
CC(=O)Nc1cccc(-c2cncc(NCc3ccccc3)n2)c1	18000	IC50	nM	=	4.74472749489669
CC(=O)Nc1cccc(-c2cncc(NCc3cc(C)[nH]n3)n2)c1	14000	IC50	nM	=	4.85387196432176
CC(=O)Nc1cccc(-c2cncc(NCc3cc(C)on3)n2)c1	4200	IC50	nM	=	5.3767507096021
CC(=O)Nc1cccc(-c2cncc(NCc3ccc4c(c3)OCO4)n2)c1	3800	IC50	nM	=	5.42021640338319
CC(=O)Nc1cccc(-c2cncc(NCc3ccc4c(c3)OCCO4)n2)c1	34000	IC50	nM	=	4.46852108295774
CC(=O)Nc1cccc(-c2cncc(Nc3nc(C(C)(C)C)cs3)n2)c1	20000	IC50	nM	=	4.69897000433602
CC(=O)Nc1cccc(-c2cncc(Nc3cc(Cl)nc(Cl)c3)n2)c1	950	IC50	nM	=	6.02227639471115
CC(=O)Nc1cccc(-c2cncc(Nc3ccc4c(c3)C(=O)OC4)n2)c1	740	IC50	nM	=	6.13076828026902
CC(=O)Nc1cccc(-c2cncc(Nc3ccc4c(c3)OC(F)(F)O4)n2)c1	37000	IC50	nM	=	4.43179827593301
CC(=O)Nc1cccc(-c2cncc(Nc3ccc4c(c3)OC(F)(F)C(F)(F)O4)n2)c1	39000	IC50	nM	=	4.4089353929735
CC(=O)Nc1cccc(-c2cncc(Nc3ccc4c(c3)OCCCO4)n2)c1	4500	IC50	nM	=	5.34678748622466
CC(=O)Nc1cccc(-c2cncc(Nc3ccc4c(c3)OCCO4)n2)c1	5400	IC50	nM	=	5.26760624017703
CC(=O)Nc1cccc(-c2cncc(Nc3ccc4c(c3)OCO4)n2)c1	10000	IC50	nM	=	5
CC(=O)Nc1cccc(-c2cncc(Nc3ccc(N4CCOCC4)cc3)n2)c1	10000	IC50	nM	=	5
CC(=O)Nc1cccc(-c2cncc(Nc3ccc(S(=O)(=O)N4CCOCC4)cc3)n2)c1	8800	IC50	nM	=	5.05551732784983
CC(=O)Nc1cccc(-c2cncc(Nc3cccc(-c4cnco4)c3)n2)c1	790	IC50	nM	=	6.10237290870956
CC(=O)Nc1cccc(-c2cncc(Nc3ccc(OC(F)(F)F)cc3)n2)c1	84000	IC50	nM	=	4.07572071393812
CC(=O)Nc1cccc(-c2cncc(Nc3cccc(O)c3)n2)c1	14000	IC50	nM	=	4.85387196432176
CC(=O)Nc1cccc(-c2cncc(Nc3cccc(Cl)c3)n2)c1	8800	IC50	nM	=	5.05551732784983
COc1ccc(Nc2cncc(-c3cccc(NC(C)=O)c3)n2)c(OC)c1	21000	IC50	nM	=	4.67778070526608
COc1ccc(Nc2cncc(-c3cccc(NC(C)=O)c3)n2)cc1OC	1300	IC50	nM	=	5.88605664769316
COc1cc(Nc2cncc(-c3cccc(NC(C)=O)c3)n2)cc(OC)c1	2700	IC50	nM	=	5.56863623584101
COc1ccc(Nc2cncc(-c3cccc(NC(C)=O)c3)n2)cc1	26000	IC50	nM	=	4.58502665202918
CC(=O)Nc1cccc(-c2cncc(Nc3cccc(OCCN)c3)n2)c1	3800	IC50	nM	=	5.42021640338319
COc1cccc(Nc2cncc(-c3cccc(NC(C)=O)c3)n2)c1	4800	IC50	nM	=	5.31875876262441
COc1ccccc1Nc1cncc(-c2cccc(NC(C)=O)c2)n1	74000	IC50	nM	=	4.13076828026902
CC(=O)Nc1cccc(-c2cncc(Nc3ccccc3)n2)c1	7900	IC50	nM	=	5.10237290870956
COc1cc(Nc2cncc(-c3cccc(NC(C)=O)c3)n2)cc(OC)c1OC	3600	IC50	nM	=	5.44369749923271
CNC(=O)c1cc(Oc2ccc(NC(=O)Nc3ccc(Cl)c(C(F)(F)F)c3)cc2)ccn1	6100	IC50	nM	=	5.21467016498923
CC(=O)Nc1cccc(-c2cncc(NCc3ccc(F)c(Cl)c3)n2)c1	27000	IC50	nM	=	4.56863623584101
COc1cc(CNc2cncc(-c3cccc(NC(C)=O)c3)n2)cc(OC)c1OC	37000	IC50	nM	=	4.43179827593301
COc1ccc(OCCNc2cncc(-c3cccc(NC(C)=O)c3)n2)cc1	38000	IC50	nM	=	4.42021640338319
CC(=O)Nc1cccc(-c2cncc(NCCOc3ccccc3)n2)c1	33000	IC50	nM	=	4.48148606012211
CC(=O)Nc1cccc(-c2cncc(NCCCc3ccccc3)n2)c1	33000	IC50	nM	=	4.48148606012211
CC(=O)Nc1cccc(-c2cncc(NCc3cc(C)[nH]n3)n2)c1	18000	IC50	nM	=	4.74472749489669
CC(=O)Nc1cccc(-c2cncc(NCc3cc(C)on3)n2)c1	38000	IC50	nM	=	4.42021640338319
CC(=O)Nc1cccc(-c2cncc(Nc3ccc4c(c3)C(=O)OC4)n2)c1	490	IC50	nM	=	6.30980391997149
CC(=O)Nc1cccc(-c2cncc(Nc3ccc4c(c3)OCCCO4)n2)c1	3300	IC50	nM	=	5.48148606012211
CC(=O)Nc1cccc(-c2cncc(Nc3ccc4c(c3)OCCO4)n2)c1	3000	IC50	nM	=	5.52287874528034
CC(=O)Nc1cccc(-c2cncc(Nc3ccc4c(c3)OCO4)n2)c1	32	IC50	nM	=	7.49485002168009
CC(=O)Nc1cccc(-c2cncc(Nc3ccc(N4CCOCC4)cc3)n2)c1	2300	IC50	nM	=	5.63827216398241
CC(=O)Nc1cccc(-c2cncc(Nc3ccc(S(=O)(=O)N4CCOCC4)cc3)n2)c1	8300	IC50	nM	=	5.08092190762393
CC(=O)Nc1cccc(-c2cncc(Nc3cccc(-c4cnco4)c3)n2)c1	45000	IC50	nM	=	4.34678748622466
CC(=O)Nc1cccc(-c2cncc(Nc3ccc(OC(F)(F)F)cc3)n2)c1	5200	IC50	nM	=	5.2839966563652
CC(=O)Nc1cccc(-c2cncc(Nc3cccc(Cl)c3)n2)c1	1400	IC50	nM	=	5.85387196432176
COc1ccc(Nc2cncc(-c3cccc(NC(C)=O)c3)n2)c(OC)c1	8800	IC50	nM	=	5.05551732784983
COc1ccc(Nc2cncc(-c3cccc(NC(C)=O)c3)n2)cc1OC	6400	IC50	nM	=	5.19382002601611
COc1cc(Nc2cncc(-c3cccc(NC(C)=O)c3)n2)cc(OC)c1	3000	IC50	nM	=	5.52287874528034
CC(=O)Nc1cccc(-c2cncc(Nc3cccc(OCCN)c3)n2)c1	5200	IC50	nM	=	5.2839966563652
COc1cccc(Nc2cncc(-c3cccc(NC(C)=O)c3)n2)c1	4000	IC50	nM	=	5.39794000867204
CC(=O)Nc1cccc(-c2cncc(NN(C)c3ccccc3)n2)c1	49600	IC50	nM	=	4.3045183235098
CC(=O)Nc1cccc(-c2cncc(Nc3ccccc3)n2)c1	12000	IC50	nM	=	4.92081875395238
NC(=O)c1cc(CNc2ccccc2C(=O)Nc2ccc3c(c2)OC(F)(F)O3)ccn1	34	IC50	nM	=	7.46852108295774
CNC(=O)Nc1ccc(CNc2ncsc2C(=O)Nc2ccc3c(c2)OC(F)(F)O3)cn1	69	IC50	nM	=	7.16115090926274
CCNC(=O)Nc1ccc(CNc2ncsc2C(=O)Nc2ccc3c(c2)OC(F)(F)O3)cn1	122	IC50	nM	=	6.91364016932525
CNC(=O)Nc1ccc(CNc2c(C(=O)Nc3ccc(SC(F)(F)F)cc3)cnn2C)cn1	154	IC50	nM	=	6.81247927916354
CNC(=O)Nc1ccc(CNc2c(C(=O)Nc3ccc4c(c3)OC(F)(F)C(F)(F)O4)cnn2C)cn1	191	IC50	nM	=	6.71896663275227
CNC(=O)c1cc(CNc2ccsc2C(=O)Nc2ccc3c(c2)OC(F)(F)O3)ccn1	61	IC50	nM	=	7.21467016498923
CNC(=O)c1cc(CNc2c(C(=O)Nc3ccc4c(c3)OC(F)(F)O4)cnn2C)ccn1	199	IC50	nM	=	6.70114692359029
O=C(Nc1ccc2c(c1)OC(F)(F)C(F)(F)O2)c1ncsc1NCc1ccncc1	2560	IC50	nM	=	5.59176003468815
CNC(=O)c1cc(CNc2ncsc2C(=O)Nc2ccc3c(c2)OC(F)(F)C(F)(F)O3)ccn1	192	IC50	nM	=	6.71669877129645
CNC(=O)c1cc(CNc2ncsc2C(=O)Nc2ccc3c(c2)OC(F)(F)O3)ccn1	1240	IC50	nM	=	5.90657831483777
O=C(NCc1ccccc1)Nc1cc(CNc2ccccc2C(=O)Nc2ccc3c(c2)OC(F)(F)O3)ccn1	232	IC50	nM	=	6.6345120151091
O=C(Nc1ccc2c(c1)CCC2)Nc1cc(CNc2ccccc2C(=O)Nc2ccc3c(c2)OC(F)(F)O3)ccn1	64	IC50	nM	=	7.19382002601611
O=C(Nc1ccccc1)Nc1cc(CNc2ccccc2C(=O)Nc2ccc3c(c2)OC(F)(F)O3)ccn1	39	IC50	nM	=	7.4089353929735
CCNC(=O)Nc1cc(CNc2ccccc2C(=O)Nc2ccc3c(c2)OC(F)(F)O3)ccn1	90	IC50	nM	=	7.04575749056068
CNC(=O)Nc1cc(CNc2ccccc2C(=O)Nc2ccc3c(c2)OC(F)(F)O3)ccn1	24	IC50	nM	=	7.61978875828839
O=C(Nc1ccc2c(c1)OC(F)(F)O2)c1ccccc1NCc1ccnc(NCCc2cnc[nH]2)c1	146	IC50	nM	=	6.83564714421556
O=C(Nc1ccc2c(c1)OC(F)(F)O2)c1ccccc1NCc1ccnc(NCCCn2ccnc2)c1	101	IC50	nM	=	6.99567862621736
O=C(Nc1ccc2c(c1)OC(F)(F)O2)c1ccccc1NCc1ccnc(NCCOCCO)c1	165	IC50	nM	=	6.78251605578609
O=C(Nc1ccc2c(c1)OC(F)(F)O2)c1ccccc1NCc1ccnc(NCCCO)c1	142	IC50	nM	=	6.84771165561694
COCCCNc1cc(CNc2ccccc2C(=O)Nc2ccc3c(c2)OC(F)(F)O3)ccn1	156	IC50	nM	=	6.80687540164554
O=C(Nc1ccc2c(c1)OC(F)(F)O2)c1ccccc1NCc1ccnc(NCCO)c1	112	IC50	nM	=	6.95078197732982
COCCNc1cc(CNc2ccccc2C(=O)Nc2ccc3c(c2)OC(F)(F)O3)ccn1	104	IC50	nM	=	6.98296666070122
CNc1cc(CNc2ccccc2C(=O)Nc2ccc3c(c2)OC(F)(F)O3)ccn1	100	IC50	nM	=	7
Nc1cc(CNc2ccccc2C(=O)Nc2ccc3c(c2)OC(F)(F)O3)ccn1	634	IC50	nM	=	6.19791074211827
CN(C)c1nccc(CNc2ccccc2C(=O)Nc2ccc3c(c2)OC(F)(F)O3)n1	349	IC50	nM	=	6.45717457304082
CNc1nccc(CNc2ccccc2C(=O)Nc2ccc3c(c2)OC(F)(F)O3)n1	26	IC50	nM	=	7.58502665202918
CS(=O)(=O)Nc1cc(CNc2ccccc2C(=O)Nc2ccc3c(c2)OC(F)(F)O3)ccn1	594	IC50	nM	=	6.22621355501881
O=C(Nc1ccc2c(c1)OC(F)(F)O2)c1ccccc1NCc1ccnc(C2=NCCN2)c1	153	IC50	nM	=	6.8153085691824
NC(=S)c1cc(CNc2ccccc2C(=O)Nc2ccc3c(c2)OC(F)(F)O3)ccn1	100	IC50	nM	=	7
N#Cc1cc(CNc2ccccc2C(=O)Nc2ccc3c(c2)OC(F)(F)O3)ccn1	110	IC50	nM	=	6.95860731484177
CC(=O)Nc1cc(CNc2ccccc2C(=O)Nc2ccc3c(c2)OC(F)(F)O3)ccn1	5	IC50	nM	=	8.30102999566398
Nc1cc(CNc2ccccc2C(=O)Nc2ccc3c(c2)OC(F)(F)O3)ccn1	274	IC50	nM	=	6.56224943717961
O=C(NCCO)c1cc(CNc2ccccc2C(=O)Nc2ccc3c(c2)OC(F)(F)O3)ccn1	397	IC50	nM	=	6.40120949323689
COCCCNC(=O)c1cc(CNc2ccccc2C(=O)Nc2ccc3c(c2)OC(F)(F)O3)ccn1	1030	IC50	nM	=	5.98716277529483
COCCNC(=O)c1cc(CNc2ccccc2C(=O)Nc2ccc3c(c2)OC(F)(F)O3)ccn1	497	IC50	nM	=	6.30364361126667
CS(=O)(=O)CCNC(=O)c1cc(CNc2ccccc2C(=O)Nc2ccc3c(c2)OC(F)(F)O3)ccn1	221	IC50	nM	=	6.65560772631489
O=C(NC1CC1)c1cc(CNc2ccccc2C(=O)Nc2ccc3c(c2)OC(F)(F)O3)ccn1	192	IC50	nM	=	6.71669877129645
O=C(NCCCN1CCOCC1)c1cc(CNc2ccccc2C(=O)Nc2ccc3c(c2)OC(F)(F)O3)ccn1	6830	IC50	nM	=	5.16557929631847
CCN(CC)CCCNC(=O)c1cc(CNc2ccccc2C(=O)Nc2ccc3c(c2)OC(F)(F)O3)ccn1	175	IC50	nM	=	6.75696195131371
CCN(CC)CCNC(=O)c1cc(CNc2ccccc2C(=O)Nc2ccc3c(c2)OC(F)(F)O3)ccn1	138	IC50	nM	=	6.86012091359876
CCNC(=O)c1cc(CNc2ccccc2C(=O)Nc2ccc3c(c2)OC(F)(F)O3)ccn1	333	IC50	nM	=	6.47755576649368
CNC(=O)c1cc(CNc2ccccc2C(=O)Nc2ccc3c(c2)OC(F)(F)O3)ccn1	45	IC50	nM	=	7.34678748622466
O=C(Nc1ccc2c(c1)OC(F)(F)C(F)(F)O2)c1ccccc1NCc1ccncc1	40	IC50	nM	=	7.39794000867204
Cc1cccc(C)c1-n1c(=O)c2cnc(Nc3ccc(N4CCN(C)CC4)cc3)nc2n2c3ccccc3nc12	540	IC50	nM	=	6.26760624017703
COc1cc2nccc(Oc3ccc4c(C(=O)Nc5ccc(Cl)cc5)cccc4c3)c2cc1OC	40	IC50	nM	=	7.39794000867204
O=C1NCCN1CCNc1nccc(-c2[nH]c(C3CC3)nc2-c2cc(Cl)ccc2Cl)n1	10	IC50	nM	=	8
CNc1nccc(-c2[nH]c(C3CC3)nc2-c2cccc(NS(=O)(=O)Cc3ccc(Cl)c(Cl)c3)c2)n1	469	IC50	nM	=	6.32882715728492
NC(=O)c1cccc(Nc2nccc(-c3[nH]c(C4CC4)nc3-c3cccc(NS(=O)(=O)Cc4ccc(Cl)c(Cl)c4)c3)n2)c1	887	IC50	nM	=	6.05207638016827
O=C(Cc1ccc(Cl)cc1)Nc1cccc(-c2nc(C3CC3)[nH]c2-c2ccnc(NCCN3CCNC3=O)n2)c1	7	IC50	nM	=	8.15490195998574
CNc1nccc(-c2[nH]c(C3CC3)nc2-c2cccc(NC(=O)Cc3ccc(Cl)cc3)c2)n1	9	IC50	nM	=	8.04575749056068
NC(=O)c1cccc(Nc2nccc(-c3[nH]c(C4CC4)nc3-c3cccc(NC(=O)Cc4ccc(Cl)cc4)c3)n2)c1	4	IC50	nM	=	8.39794000867204
O=C(Cc1ccc(Cl)cc1)Nc1cccc(-c2nc(C(F)(F)F)[nH]c2-c2ccnc(NCCN3CCNC3=O)n2)c1	54	IC50	nM	=	7.26760624017703
CNc1nccc(-c2[nH]c(C(F)(F)F)nc2-c2cccc(NC(=O)Cc3ccc(Cl)cc3)c2)n1	30	IC50	nM	=	7.52287874528034
NC(=O)c1cccc(Nc2nccc(-c3[nH]c(C(F)(F)F)nc3-c3cccc(NC(=O)Cc4ccc(Cl)cc4)c3)n2)c1	108	IC50	nM	=	6.96657624451305
CNC(=O)c1cc(Oc2ccc(NC(=O)Nc3ccc(Cl)c(C(F)(F)F)c3)cc2)ccn1	15	IC50	nM	=	7.82390874094432
O=C(Nc1cccc(-c2nc(C3CC3)[nH]c2-c2ccnc(NCCN3CCNC3=O)n2)c1)Nc1ccc(Cl)c(C(F)(F)F)c1	66	IC50	nM	=	7.18045606445813
O=C1NCCN1CCNc1nccc(-c2[nH]c(C3CC3)nc2-c2cccc(NS(=O)(=O)Cc3ccc(Cl)c(Cl)c3)c2)n1	343	IC50	nM	=	6.46470587995723
NC(=O)c1cccc(Nc2nccc(-c3[nH]c(C4CC4)nc3-c3cccc(NC(=O)Nc4ccc(Cl)c(C(F)(F)F)c4)c3)n2)c1	35	IC50	nM	=	7.45593195564972
CNc1nccc(-c2[nH]c(C3CC3)nc2-c2cccc(NC(=O)Nc3ccc(Cl)c(C(F)(F)F)c3)c2)n1	21	IC50	nM	=	7.67778070526608
CC(C)(C)NC(=O)NCCNc1nccc(-c2[nH]c(C3CC3)nc2-c2ccccc2Cl)n1	83	IC50	nM	=	7.08092190762393
O=C(Nc1cccc(-c2nc(C3CC3)[nH]c2-c2ccnc(NCCN3CCNC3=O)n2)c1)Nc1ccc(Cl)c(C(F)(F)F)c1	22	IC50	nM	=	7.65757731917779
CNC(=O)c1cc(Oc2ccc(NC(=O)Nc3ccc(Cl)c(C(F)(F)F)c3)cc2)ccn1	14	IC50	nM	=	7.85387196432176
NC(=O)c1cccc(Nc2nccc(-c3[nH]c(C(F)(F)F)nc3-c3cccc(NC(=O)Cc4ccc(Cl)cc4)c3)n2)c1	85	IC50	nM	=	7.07058107428571
CNc1nccc(-c2[nH]c(C(F)(F)F)nc2-c2cccc(NC(=O)Cc3ccc(Cl)cc3)c2)n1	18	IC50	nM	=	7.74472749489669
O=C(Cc1ccc(Cl)cc1)Nc1cccc(-c2nc(C(F)(F)F)[nH]c2-c2ccnc(NCCN3CCNC3=O)n2)c1	40	IC50	nM	=	7.39794000867204
NC(=O)c1cccc(Nc2nccc(-c3[nH]c(C4CC4)nc3-c3cccc(NC(=O)Cc4ccc(Cl)cc4)c3)n2)c1	3	IC50	nM	=	8.52287874528034
CNc1nccc(-c2[nH]c(C3CC3)nc2-c2cccc(NC(=O)Cc3ccc(Cl)cc3)c2)n1	3	IC50	nM	=	8.52287874528034
O=C(Cc1ccc(Cl)cc1)Nc1cccc(-c2nc(C3CC3)[nH]c2-c2ccnc(NCCN3CCNC3=O)n2)c1	2	IC50	nM	=	8.69897000433602
NC(=O)c1cccc(Nc2nccc(-c3[nH]c(C4CC4)nc3-c3cccc(NS(=O)(=O)Cc4ccc(Cl)c(Cl)c4)c3)n2)c1	274	IC50	nM	=	6.56224943717961
CNc1nccc(-c2[nH]c(C3CC3)nc2-c2cccc(NS(=O)(=O)Cc3ccc(Cl)c(Cl)c3)c2)n1	138	IC50	nM	=	6.86012091359876
O=C1NCCN1CCNc1nccc(-c2[nH]c(C3CC3)nc2-c2cccc(NS(=O)(=O)Cc3ccc(Cl)c(Cl)c3)c2)n1	141	IC50	nM	=	6.85078088734462
NC(=O)c1cccc(Nc2nccc(-c3[nH]c(C4CC4)nc3-c3cccc(NC(=O)Nc4ccc(Cl)c(C(F)(F)F)c4)c3)n2)c1	61	IC50	nM	=	7.21467016498923
CNc1nccc(-c2[nH]c(C3CC3)nc2-c2cccc(NC(=O)Nc3ccc(Cl)c(C(F)(F)F)c3)c2)n1	16	IC50	nM	=	7.79588001734408
CNC(=O)c1cc(Oc2ccc3c(c2)nc(Nc2ccc(C(C)(C)C)cc2)n3C)ccn1	140	IC50	nM	=	6.85387196432176
CNC(=O)c1cc(Oc2ccc3c(c2)nc(Nc2cccc(C(C)(C)C)c2)n3C)ccn1	45	IC50	nM	=	7.34678748622466
CNC(=O)c1cc(Oc2ccc3c(c2)nc(Nc2ccc(C(F)(F)F)cc2)n3C)ccn1	88	IC50	nM	=	7.05551732784983
CNC(=O)c1cc(Oc2ccc3c(c2)nc(Nc2cccc(C(F)(F)F)c2)n3C)ccn1	8	IC50	nM	=	8.09691001300806
CNC(=O)c1cc(Oc2ccc3c(c2)nc(Nc2ccccc2C(F)(F)F)n3C)ccn1	1900	IC50	nM	=	5.72124639904717
CNC(=O)c1cc(Oc2ccc3c(c2)nc(Nc2ccc(Br)cc2)n3C)ccn1	2	IC50	nM	=	8.69897000433602
CNC(=O)c1cc(Oc2ccc3c(c2)nc(Nc2cccc(Br)c2)n3C)ccn1	25	IC50	nM	=	7.60205999132796
CNC(=O)c1cc(Oc2ccc3c(c2)nc(Nc2ccccc2Br)n3C)ccn1	39	IC50	nM	=	7.4089353929735
CNC(=O)c1cc(Oc2ccc3c(c2)nc(Nc2ccc(Cl)c(C(F)(F)F)c2)n3C)ccn1	28	IC50	nM	=	7.55284196865778
CNC(=O)c1cc(Oc2ccc3c(c2)nc(Nc2ccccc2)n3C)ccn1	130	IC50	nM	=	6.88605664769316
CNC(=O)c1cc(Oc2ccc3[nH]c(Nc4ccc(C(C)(C)C)cc4)nc3c2)ccn1	63	IC50	nM	=	7.20065945054642
CNC(=O)c1cc(Oc2ccc3[nH]c(Nc4cccc(C(C)(C)C)c4)nc3c2)ccn1	26	IC50	nM	=	7.58502665202918
CNC(=O)c1cc(Oc2ccc3[nH]c(Nc4ccc(C(F)(F)F)cc4)nc3c2)ccn1	11	IC50	nM	=	7.95860731484177
CNC(=O)c1cc(Oc2ccc3[nH]c(Nc4cccc(C(F)(F)F)c4)nc3c2)ccn1	300	IC50	nM	=	6.52287874528034
CNC(=O)c1cc(Oc2ccc3[nH]c(Nc4ccccc4C(F)(F)F)nc3c2)ccn1	9000	IC50	nM	=	5.04575749056068
CNC(=O)c1cc(Oc2ccc3[nH]c(Nc4ccc(Br)cc4)nc3c2)ccn1	39	IC50	nM	=	7.4089353929735
CNC(=O)c1cc(Oc2ccc3[nH]c(Nc4cccc(Br)c4)nc3c2)ccn1	1300	IC50	nM	=	5.88605664769316
CNC(=O)c1cc(Oc2ccc3[nH]c(Nc4ccccc4Br)nc3c2)ccn1	2400	IC50	nM	=	5.61978875828839
CNC(=O)c1cc(Oc2ccc3[nH]c(Nc4ccccc4)nc3c2)ccn1	7700	IC50	nM	=	5.11350927482752
CNC(=O)c1cc(Oc2ccc3nc(Nc4ccc(Br)cc4)n(C)c3c2)ccn1	500	IC50	nM	=	6.30102999566398
CNC(=O)c1cc(Oc2ccc3nc(Nc4ccc(Cl)c(C(F)(F)F)c4)[nH]c3c2)ccn1	280	IC50	nM	=	6.55284196865778
CNC(=O)c1cc(Oc2ccc(NC(=O)Nc3ccc(Cl)c(C(F)(F)F)c3)cc2)ccn1	1	IC50	nM	=	9
CNC(=O)c1cc(Oc2ccc3c(c2)nc(NC2CCCCC2)n3C)ccn1	4400	IC50	nM	=	5.35654732351381
CNC(=O)c1cc(Oc2ccc3c(c2)nc(NCC2CCCCC2)n3C)ccn1	140	IC50	nM	=	6.85387196432176
CNC(=O)c1cc(Oc2ccc3c(c2)nc(Nc2cccc(-c4ccncc4)c2)n3C)ccn1	14	IC50	nM	=	7.85387196432176
CCn1c(Nc2ccc(Br)cc2)nc2cc(Oc3ccnc(C(=O)NC)c3)ccc21	68	IC50	nM	=	7.16749108729376
CCNC(=O)c1cc(Oc2ccc3c(c2)nc(Nc2ccc(Br)cc2)n3C)ccn1	13	IC50	nM	=	7.88605664769316
Cn1c(Nc2ccc(Br)cc2)nc2cc(Oc3ccnc(C(=O)NCCC4CNCCO4)c3)ccc21	31	IC50	nM	=	7.50863830616573
Cn1c(Nc2ccc(Br)cc2)nc2cc(Oc3ccnc(C(=O)NCCO)c3)ccc21	11	IC50	nM	=	7.95860731484177
CCCC1CCCCN1C(=O)c1cc(Oc2ccc3c(c2)nc(Nc2ccc(Br)cc2)n3C)ccn1	7	IC50	nM	=	8.15490195998574
CN(C)C(=O)c1cc(Oc2ccc3c(c2)nc(Nc2ccc(Br)cc2)n3C)ccn1	2700	IC50	nM	=	5.56863623584101
COc1c(NC(=O)Nc2ccc(-c3ccc(CN4CCOCC4)nc3)c3ccccc23)cc(C(C)(C)C)cc1NS(C)(=O)=O	7200	IC50	nM	=	5.14266750356873
O/N=C1\CCc2cc(-c3c[nH]nc3-c3ccncc3)ccc21	0.15	IC50	nM	=	9.82390874094432
Cn1cc(-c2ccc3cn[nH]c3c2)c(-c2ccncc2)n1	70	IC50	nM	=	7.15490195998574
Cn1cc(-c2ccc3c(c2)C(=O)NC3)c(-c2ccncc2)n1	68.4	IC50	nM	=	7.16494389827988
Cn1cc(-c2ccc3c(c2)Cc2c[nH]nc2-3)c(-c2ccncc2)n1	1.5	IC50	nM	=	8.82390874094432
Cc1c[nH]nc1-c1ccc(-c2cn(C)nc2-c2ccncc2)cc1	4.4	IC50	nM	=	8.35654732351381
Cn1cc(-c2ccc(-c3cc[nH]n3)cc2)c(-c2ccncc2)n1	68.4	IC50	nM	=	7.16494389827988
Cn1cc(-c2ccc3c(c2)CCN/C3=N/O)c(-c2ccncc2)n1	16	IC50	nM	=	7.79588001734408
Cn1cc(-c2ccc3c(c2)CN/C3=N/O)c(-c2ccncc2)n1	2	IC50	nM	<	8.69897000433602
Cn1cc(-c2ccc(/C(N)=N\O)cc2)c(-c2ccncc2)n1	18.4	IC50	nM	=	7.73518217699046
Cn1cc(-c2ccc3c(c2)CC/C3=N\O)c(-c2ccncn2)n1	3.1	IC50	nM	=	8.50863830616573
Cn1cc(-c2ccc3c(c2)CC/C3=N\O)c(-c2ccnc(O)c2)n1	2.9	IC50	nM	=	8.53760200210104
Cn1cc(-c2ccc3c(c2)CC/C3=N\O)c(-c2ccnc(N)c2)n1	2.1	IC50	nM	=	8.67778070526608
Cn1cc(-c2ccc3c(c2)CC/C3=N\O)c(-c2cnco2)n1	4.1	IC50	nM	=	8.38721614328026
Cn1cc(-c2ccc3c(c2)CC/C3=N\O)c(-c2cccnc2)n1	433.8	IC50	nM	=	6.36271045232183
Cn1cc(-c2ccc3c(c2)CC/C3=N\O)c(-c2ccc3c(cnn3C)c2)n1	969.6	IC50	nM	=	6.01340739317779
CNC1CCCC(n2cc(-c3ccc4c(c3)CC/C4=N\O)c(-c3ccncc3)n2)C1	0.23	IC50	nM	=	9.63827216398241
O/N=C1\CCc2cc(-c3cn(CC4CCCNC4)nc3-c3ccncc3)ccc21	0.85	IC50	nM	=	9.07058107428571
O/N=C1\CCc2cc(-c3cn(CC4CCNCC4)nc3-c3ccncc3)ccc21	1.2	IC50	nM	=	8.92081875395238
O/N=C1\CCc2cc(-c3cn(C4CCOCC4)nc3-c3ccncc3)ccc21	0.22	IC50	nM	=	9.65757731917779
CN1CCC(n2cc(-c3ccc4c(c3)CC/C4=N\O)c(-c3ccncc3)n2)CC1	0.34	IC50	nM	=	9.46852108295774
O/N=C1\CCc2cc(-c3cn(C4CCNCC4)nc3-c3ccncc3)ccc21	0.03	IC50	nM	=	10.5228787452803
CN(C)CCCn1cc(-c2ccc3c(c2)CC/C3=N\O)c(-c2ccncc2)n1	0.47	IC50	nM	=	9.32790214206428
NCCCn1cc(-c2ccc3c(c2)CC/C3=N\O)c(-c2ccncc2)n1	0.39	IC50	nM	=	9.4089353929735
CN(C)CCn1cc(-c2ccc3c(c2)CC/C3=N\O)c(-c2ccncc2)n1	4.02	IC50	nM	=	8.39577394691553
NCCn1cc(-c2ccc3c(c2)CC/C3=N\O)c(-c2ccncc2)n1	2.4	IC50	nM	=	8.61978875828839
OCC(CO)n1cc(-c2ccc3c(c2)CC/C3=N\O)c(-c2ccncc2)n1	0.56	IC50	nM	=	9.2518119729938
OCC(O)Cn1cc(-c2ccc3c(c2)CC/C3=N\O)c(-c2ccncc2)n1	0.87	IC50	nM	=	9.06048074738138
OCCCn1cc(-c2ccc3c(c2)CC/C3=N\O)c(-c2ccncc2)n1	0.05	IC50	nM	=	10.301029995664
OCCn1cc(-c2ccc3c(c2)CC/C3=N\O)c(-c2ccncc2)n1	0.13	IC50	nM	=	9.88605664769316
COCCn1cc(-c2ccc3c(c2)CC/C3=N\O)c(-c2ccncc2)n1	1.16	IC50	nM	=	8.93554201077308
O/N=C1\CCc2cc(-c3cn([C@@H]4CCC[C@@H](O)C4)nc3-c3ccncc3)ccc21	0.09	IC50	nM	=	10.0457574905607
O/N=C1\CCc2cc(-c3cn([C@@H]4CCC[C@H](O)C4)nc3-c3ccncc3)ccc21	0.04	IC50	nM	=	10.397940008672
O/N=C1\CCc2cc(-c3cn([C@H]4CCC[C@@H]4O)nc3-c3ccncc3)ccc21	0.33	IC50	nM	=	9.48148606012211
O/N=C1\CCc2cc(-c3cn([C@H]4CCC[C@H]4O)nc3-c3ccncc3)ccc21	3.91	IC50	nM	=	8.40782324260413
O/N=C1\CCc2cc(-c3cn(C4CCCC4)nc3-c3ccncc3)ccc21	3.46	IC50	nM	=	8.46092390120722
CCn1cc(-c2ccc3c(c2)CC/C3=N\O)c(-c2ccncc2)n1	0.57	IC50	nM	=	9.24412514432751
Cn1ncc(-c2ccc3c(c2)CC/C3=N\O)c1-c1ccncc1	0.48	IC50	nM	=	9.31875876262441
Cn1cc(-c2ccc3c(c2)CC/C3=N\O)c(-c2ccncc2)n1	0.02	IC50	nM	=	10.698970004336
CCn1cc(-c2ccnc3[nH]ccc23)c(-c2cccc(NC(=S)Nc3ccccc3)c2)n1	331	IC50	nM	=	6.48017200622428
CCn1cc(-c2ccnc3[nH]c(C(=O)O)cc23)c(-c2cccc(NC(=O)Nc3ccccc3)c2)n1	45.7	IC50	nM	=	7.34008379993015
CCOC(=O)c1cc2c(-c3cn(CC)nc3-c3cccc(NC(=O)Nc4ccccc4)c3)ccnc2[nH]1	33.9	IC50	nM	=	7.46980030179692
CCn1cc(-c2ccnc3[nH]cc(Br)c23)c(-c2cccc(NC(=O)Nc3ccccc3)c2)n1	79.4	IC50	nM	=	7.1001794975729
CCn1cc(-c2ccnc3[nH]ccc23)c(-c2cccc(NC(=O)Nc3cccc(OC)c3)c2)n1	2.1	IC50	nM	=	8.67778070526608
CCn1cc(-c2ccnc3[nH]ccc23)c(-c2cccc(NC(=O)Nc3ccc(Cl)c(C(F)(F)F)c3)c2)n1	5.4	IC50	nM	=	8.26760624017703
CCn1cc(-c2ccnc3[nH]ccc23)c(-c2cccc(NC(=O)Nc3cc(C(F)(F)F)ccc3F)c2)n1	3.9	IC50	nM	=	8.4089353929735
CCn1cc(-c2ccnc3[nH]ccc23)c(-c2cccc(NC(=O)Nc3cccc(Cl)c3)c2)n1	10.5	IC50	nM	=	7.97881070093006
CCn1cc(-c2ccnc3[nH]ccc23)c(-c2cccc(NC(=O)Nc3ccc(C(F)(F)F)cc3)c2)n1	2.5	IC50	nM	=	8.60205999132796
CCn1cc(-c2ccnc3[nH]ccc23)c(-c2cccc(NC(=O)Nc3c(F)cccc3F)c2)n1	25.7	IC50	nM	=	7.59006687666871
CCn1cc(-c2ccnc3[nH]ccc23)c(-c2cccc(NC(=O)Nc3ccccc3Cl)c2)n1	5.3	IC50	nM	=	8.27572413039921
CCn1cc(-c2ccnc3[nH]ccc23)c(-c2cccc(NC(=O)Nc3ccc(OCc4ccccc4)cc3)c2)n1	110	IC50	nM	=	6.95860731484177
CCn1cc(-c2ccnc3[nH]ccc23)c(-c2cccc(NC(=O)NCc3ccccc3)c2)n1	170	IC50	nM	=	6.76955107862173
CCn1cc(-c2ccnc3[nH]ccc23)c(-c2cccc(NC(=O)NC3CCCCC3)c2)n1	41.7	IC50	nM	=	7.37986394502624
CCn1cc(-c2ccnc3[nH]ccc23)c(-c2cccc(NC(=O)Nc3ccccc3)c2)n1	17.4	IC50	nM	=	7.7594507517174
CCn1cc(-c2ccnc3[nH]ccc23)c(-c2cccc(NC(=O)Nc3ccc(C(F)(F)F)cc3)c2)n1	63	IC50	nM	=	7.20065945054642
Cc1ccc(NC(=O)c2cccc(C(F)(F)F)c2)cc1NC(=O)c1ccc2nccnc2c1	1	IC50	nM	=	9
Cc1ccc(NC(=O)c2cccc(C(F)(F)F)c2)cc1NC(=O)c1ccc2ncccc2c1	2	IC50	nM	=	8.69897000433602
Cc1ccc(NC(=O)c2cccc(C(F)(F)F)c2)cc1NC(=O)c1cnc2ccccc2c1	5	IC50	nM	=	8.30102999566398
Cc1ccc(NC(=O)c2cccc(C(F)(F)F)c2)cc1C(=O)Nc1cccnc1	7	IC50	nM	=	8.15490195998574
Cc1ccc(NC(=O)c2cccc(C(C)(C)C#N)c2)cc1C(=O)Nc1cccnc1	7	IC50	nM	=	8.15490195998574
Cc1ccc(NC(=O)c2ccc(Cl)c(C(F)(F)F)c2)cc1C(=O)Nc1cccnc1	9	IC50	nM	=	8.04575749056068
Cc1ccc(NC(=O)c2cccc(S(C)(=O)=O)c2)cc1C(=O)Nc1cccnc1	11	IC50	nM	=	7.95860731484177
Cc1ccc(NC(=O)c2cccc(Cl)c2)cc1C(=O)Nc1cccnc1	12	IC50	nM	=	7.92081875395238
Cc1ccc(NC(=O)c2cccc(C(F)(F)F)c2)cc1C(=O)Nc1cnc(N)c(Cl)c1	12	IC50	nM	=	7.92081875395238
Cc1ccc(NC(=O)c2cccc(C(C)(C)C#N)c2)cc1C(=O)Nc1ccc(N)nc1	14	IC50	nM	=	7.85387196432176
COc1cncc(NC(=O)c2cc(NC(=O)c3cccc(C(C)(C)C#N)c3)ccc2C)c1	14	IC50	nM	=	7.85387196432176
Cc1ccc(NC(=O)c2cccc(C(C)C)c2)cc1C(=O)Nc1cccnc1	15	IC50	nM	=	7.82390874094432
Cc1ccc(NC(=O)c2cccc(OC(C)C)c2)cc1C(=O)Nc1cccnc1	15	IC50	nM	=	7.82390874094432
Cc1cccc(C(=O)Nc2ccc(C)c(C(=O)Nc3cccnc3)c2)c1	16	IC50	nM	=	7.79588001734408
Cc1ccc(NC(=O)c2cccc(N(C)C)c2)cc1C(=O)Nc1cccnc1	16	IC50	nM	=	7.79588001734408
CC(=O)Nc1ccc(NC(=O)c2cc(NC(=O)c3cccc(C(C)(C)C#N)c3)ccc2C)cn1	16	IC50	nM	=	7.79588001734408
Cc1cncc(NC(=O)c2cc(NC(=O)c3cccc(C(C)(C)C#N)c3)ccc2C)c1	16	IC50	nM	=	7.79588001734408
Cc1ccc(NC(=O)c2cccc(C(C)(C)C#N)c2)cc1C(=O)Nc1cnc(N)c(Cl)c1	16	IC50	nM	=	7.79588001734408
CNC(=O)c1cncc(NC(=O)c2cc(NC(=O)c3cccc(C(C)(C)C#N)c3)ccc2C)c1	17	IC50	nM	=	7.76955107862173
Nc1ncc(NC(=O)c2cc(NC(=O)c3cccc(C(F)(F)F)c3)ccc2Cl)cc1Cl	27	IC50	nM	=	7.56863623584101
Cc1ccc(NC(=O)c2cccc(OCC(C)C)c2)cc1C(=O)Nc1cccnc1	28	IC50	nM	=	7.55284196865778
Cc1ccc(NC(=O)c2cccc(S(N)(=O)=O)c2)cc1C(=O)Nc1cccnc1	30	IC50	nM	=	7.52287874528034
Cc1ccc(NC(=O)c2cccc(C(C)(C)C#N)c2)cc1C(=O)Nc1cncc(Cl)c1	35	IC50	nM	=	7.45593195564972
CNc1ccc(NC(=O)c2cc(NC(=O)c3cccc(C(C)(C)C#N)c3)ccc2C)cn1	38	IC50	nM	=	7.42021640338319
Cc1ccc(NC(=O)c2cc(NC(=O)c3cccc(C(C)(C)C#N)c3)ccc2C)cn1	48	IC50	nM	=	7.31875876262441
Cc1ccc(NC(=O)c2cccc(C(C)(C)C#N)c2)cc1C(=O)Nc1ccc(C(C#N)N(C)C)nc1	48	IC50	nM	=	7.31875876262441
Cc1ccc(NC(=O)c2cccc(C(F)(F)F)c2)cc1NC(=O)c1cccnc1	49	IC50	nM	=	7.30980391997149
C#CC(C)(C)c1cc(N=C(C)C)cc(C(=O)Nc2ccc(C)c(C(=O)Nc3cccnc3)c2)c1	76	IC50	nM	=	7.11918640771921
Cc1ccc(NC(=O)c2cccc(C(C)(C)C#N)c2)cc1C(=O)Nc1ccc(N2CCOCC2)nc1	79	IC50	nM	=	7.10237290870956
COc1ccc(C(=O)Nc2ccc(C)c(C(=O)Nc3cccnc3)c2)cc1	115	IC50	nM	=	6.93930215964639
COc1ccc(NC(=O)c2cc(NC(=O)c3cccc(C(C)(C)C#N)c3)ccc2C)cn1	116	IC50	nM	=	6.93554201077308
Cc1ccc(NC(=O)c2cccc(C(C)(C)C#N)c2)cc1C(=O)Nc1ccc(C#N)nc1	205	IC50	nM	=	6.68824613894425
Cc1ccc(NC(=O)c2cccc(C#N)c2)cc1C(=O)Nc1cccnc1	237	IC50	nM	=	6.6252516539899
Cc1ccc(NC(=O)c2cccc(F)c2)cc1C(=O)Nc1cccnc1	322	IC50	nM	=	6.49214412830417
Cc1ccc(NC(=O)c2cccc(C(F)(F)F)c2)cc1NC(=O)c1ccccn1	580	IC50	nM	=	6.23657200643706
Cc1ccc(NC(=O)c2cccc(C(F)(F)F)c2)cc1NC(=O)c1cncnc1	625	IC50	nM	=	6.20411998265593
Cc1ccc(NC(=O)c2cccc(C(F)(F)F)c2)cc1NC(=O)c1cnccn1	1200	IC50	nM	=	5.92081875395238
Cc1ccc(NC(=O)c2cccc(C(F)(F)F)c2)cc1NC(=O)c1cnc2ccccc2n1	10500	IC50	nM	=	4.97881070093006
Cc1ccc(NC(=O)c2cccc(C(F)(F)F)c2)cc1NC(=O)c1ccncc1	21100	IC50	nM	=	4.67571754470231
COc1cc(N2CCC(N3CCN(S(C)(=O)=O)CC3)CC2)ccc1Nc1nccc(-c2c(-c3cccc(C(=O)Nc4c(F)cccc4F)c3)nc3ccccn23)n1	80	IC50	nM	=	7.09691001300806
CCc1cc(Nc2nccc(-c3c(-c4cccc(C(=O)Nc5c(F)cccc5F)c4)nc4ccccn34)n2)c(OC)cc1N1CCC(N2CCN(S(C)(=O)=O)CC2)CC1	320	IC50	nM	=	6.49485002168009
Nc1ncnc2c1ncn2CC(=O)c1c[nH]c2ccccc12	82000	IC50	nM	=	4.08618614761628
CSc1cc(Oc2ccnc3[nH]c(=O)[nH]c23)ccc1NC(=O)Nc1ccc(Cl)c(C(F)(F)F)c1	1	IC50	nM	=	9
CSc1cc(Oc2ccnc3[nH]c(=O)[nH]c23)ccc1NC(=O)Nc1cccc(C(F)(F)F)c1	1	IC50	nM	=	9
O=C(Nc1cccc(C(F)(F)F)c1)Nc1ccc(Oc2ccnc3[nH]c(=O)[nH]c23)c2ccccc12	6	IC50	nM	=	8.22184874961636
O=C(Nc1cc(F)cc(C(F)(F)F)c1)Nc1ccc(Oc2ccnc3[nH]c(=O)[nH]c23)cc1F	7	IC50	nM	=	8.15490195998574
O=C(Nc1cccc(SC(F)(F)F)c1)Nc1ccc(Oc2ccnc3[nH]c(=O)[nH]c23)cc1F	7	IC50	nM	=	8.15490195998574
O=C(Nc1ccc(Cl)c(C(F)(F)F)c1)Nc1ccc(Oc2ccnc3[nH]c(=O)[nH]c23)cc1F	8	IC50	nM	=	8.09691001300806
Cn1c(=O)[nH]c2nccc(Oc3ccc(NC(=O)Nc4cccc(C(F)(F)F)c4)c4ccccc34)c21	10	IC50	nM	=	8
CSc1cc(Oc2ccnc3[nH]c(=O)[nH]c23)ccc1NC(=O)Nc1cc(C(F)(F)F)ccc1F	12	IC50	nM	=	7.92081875395238
O=C(Nc1cccc(C(F)(F)F)c1)Nc1ccc(Oc2ccnc3[nH]c(=O)[nH]c23)cc1F	12	IC50	nM	=	7.92081875395238
O=C(Nc1cc(C(F)(F)F)ccc1N1CCOCC1)Nc1ccc(Oc2ccnc3[nH]c(=O)[nH]c23)c2ccccc12	14	IC50	nM	=	7.85387196432176
COc1cc(NC(=O)Nc2cccc(C(F)(F)F)c2)ccc1Oc1ccnc2[nH]c(=O)[nH]c12	16	IC50	nM	=	7.79588001734408
Cn1c(=O)[nH]c2nccc(Oc3ccc(NC(=O)Nc4cc(C(F)(F)F)ccc4F)c4ccccc34)c21	17	IC50	nM	=	7.76955107862173
O=C(Nc1ccc(Cl)c(C(F)(F)F)c1)Nc1ccc(Oc2ccnc3[nH]c(=O)[nH]c23)cc1Cl	21	IC50	nM	=	7.67778070526608
O=C(Nc1ccc(Cl)c(C(F)(F)F)c1)Nc1ccc(Oc2ccnc3[nH]c(=O)[nH]c23)cc1C(F)(F)F	22	IC50	nM	=	7.65757731917779
O=C(Nc1ccc(Oc2ccnc3[nH]c(=O)[nH]c23)cc1)Nc1ccc(Cl)c(C(F)(F)F)c1	23	IC50	nM	=	7.63827216398241
Cc1cc(NC(=O)Nc2ccc(Cl)c(C(F)(F)F)c2)ccc1Oc1ccnc2[nH]c(=O)[nH]c12	23	IC50	nM	=	7.63827216398241
Cn1c(=O)[nH]c2nccc(Oc3ccc(NC(=O)Nc4ccc(Cl)c(C(F)(F)F)c4)c4ccccc34)c21	23	IC50	nM	=	7.63827216398241
Cn1c(=O)[nH]c2nccc(Oc3ccc(NC(=O)Nc4cccc(SC(F)(F)F)c4)c4ccccc34)c21	24	IC50	nM	=	7.61978875828839
COc1cc(NC(=O)Nc2ccc(Cl)c(C(F)(F)F)c2)ccc1Oc1ccnc2[nH]c(=O)[nH]c12	25	IC50	nM	=	7.60205999132796
O=C(Nc1ccc(Cl)c(C(F)(F)F)c1)Nc1ccc(Oc2ccnc3[nH]c(=O)[nH]c23)c2ccccc12	30	IC50	nM	=	7.52287874528034
Cc1cc(Oc2ccnc3[nH]c(=O)[nH]c23)ccc1NC(=O)Nc1ccc(Cl)c(C(F)(F)F)c1	37	IC50	nM	=	7.43179827593301
O=C(Nc1cc(C(F)(F)F)ccc1F)Nc1ccc(Oc2ccnc3[nH]c(=O)[nH]c23)c2ccccc12	37	IC50	nM	=	7.43179827593301
O=C(Nc1cccc(F)c1)Nc1ccc(Oc2ccnc3[nH]c(=O)[nH]c23)c2ccccc12	37	IC50	nM	=	7.43179827593301
Cn1c(=O)[nH]c2nccc(Oc3ccc(NC(=O)Nc4cccc(C(C)(C)C)c4)c4ccccc34)c21	37	IC50	nM	=	7.43179827593301
O=C(Nc1ccc(Oc2ccnc3[nH]c(=O)[nH]c23)c(F)c1)Nc1ccc(Cl)c(C(F)(F)F)c1	47	IC50	nM	=	7.32790214206428
Cc1c(NC(=O)Nc2ccc(Cl)c(C(F)(F)F)c2)ccc(Oc2ccnc3[nH]c(=O)[nH]c23)c1C	56	IC50	nM	=	7.2518119729938
CC(C)(C)c1cccc(NC(=O)Nc2ccc(Oc3ccnc4[nH]c(=O)[nH]c34)c3ccccc23)c1	79	IC50	nM	=	7.10237290870956
CS(=O)(=O)c1cc(Oc2ccnc3[nH]c(=O)[nH]c23)ccc1NC(=O)Nc1ccc(Cl)c(C(F)(F)F)c1	90	IC50	nM	=	7.04575749056068
COc1cc(Oc2ccnc3[nH]c(=O)[nH]c23)ccc1NC(=O)Nc1ccc(Cl)c(C(F)(F)F)c1	106	IC50	nM	=	6.97469413473523
Cn1c(=O)[nH]c2c(Oc3ccc(NC(=O)Nc4ccc(Cl)c(C(F)(F)F)c4)c4ccccc34)ccnc21	156	IC50	nM	=	6.80687540164554
Cn1c(=O)[nH]c2c(Oc3ccc(NC(=O)Nc4cc(C(F)(F)F)ccc4F)c4ccccc34)ccnc21	167	IC50	nM	=	6.77728352885242
O=C(Nc1ccc(F)c(F)c1)Nc1ccc(Oc2ccnc3[nH]c(=O)[nH]c23)c2ccccc12	220	IC50	nM	=	6.65757731917779
Cn1c(=O)[nH]c2c(Oc3ccc(NC(=O)Nc4cccc(C(C)(C)C)c4)c4ccccc34)ccnc21	430	IC50	nM	=	6.36653154442041
Cn1c(=O)[nH]c2nccc(Oc3ccc(NC(=O)Nc4ccc(Cl)c(C(F)(F)F)c4)c(F)c3)c21	638	IC50	nM	=	6.19517932127884
CN(C)c1cc(Oc2ccnc3[nH]c(=O)[nH]c23)ccc1NC(=O)Nc1ccc(Cl)c(C(F)(F)F)c1	10000	IC50	nM	=	5
Cn1c(=O)[nH]c2nccc(Oc3ccc(NC(=O)c4cccc(SC(F)(F)F)c4)c4ccccc34)c21	4600	IC50	nM	=	5.33724216831843
Cn1c(=O)[nH]c2nccc(Oc3ccc(NC(=O)c4cccc(OC(F)(F)F)c4)c4ccccc34)c21	5200	IC50	nM	=	5.2839966563652
O=C(Nc1ccc(Cl)c(C(F)(F)F)c1)Nc1ccc(Oc2ccnc3[nH]c(=O)[nH]c23)cc1-c1ccccc1	6500	IC50	nM	=	5.18708664335714
O=C(Nc1cc(C(F)(F)F)ccc1F)Nc1ccc(Oc2ccnc3[nH]c(=O)[nH]c23)c2ccccc12	214	IC50	nM	=	6.66958622665081
O=C(Nc1cccc(F)c1)Nc1ccc(Oc2ccnc3[nH]c(=O)[nH]c23)c2ccccc12	214	IC50	nM	=	6.66958622665081
O=C(Nc1cc(C(F)(F)F)ccc1N1CCOCC1)Nc1ccc(Oc2ccnc3[nH]c(=O)[nH]c23)c2ccccc12	346	IC50	nM	=	6.46092390120722
O=C(Nc1ccc(Cl)c(C(F)(F)F)c1)Nc1ccc(Oc2ccnc3[nH]c(=O)[nH]c23)c2ccccc12	559	IC50	nM	=	6.25258819211358
Cn1c(=O)[nH]c2nccc(Oc3ccc(NC(=O)Nc4cccc(C(F)(F)F)c4)c4ccccc34)c21	600	IC50	nM	=	6.22184874961636
CSc1cc(Oc2ccnc3[nH]c(=O)[nH]c23)ccc1NC(=O)Nc1ccc(Cl)c(C(F)(F)F)c1	610	IC50	nM	=	6.21467016498923
Cn1c(=O)[nH]c2nccc(Oc3ccc(NC(=O)Nc4ccc(Cl)c(C(F)(F)F)c4)c4ccccc34)c21	770	IC50	nM	=	6.11350927482752
Cn1c(=O)[nH]c2nccc(Oc3ccc(NC(=O)Nc4cc(C(F)(F)F)ccc4F)c4ccccc34)c21	810	IC50	nM	=	6.09151498112135
Cn1c(=O)[nH]c2nccc(Oc3ccc(NC(=O)Nc4cccc(C(C)(C)C)c4)c4ccccc34)c21	1060	IC50	nM	=	5.97469413473523
O=C(Nc1cc(F)cc(C(F)(F)F)c1)Nc1ccc(Oc2ccnc3[nH]c(=O)[nH]c23)cc1F	1290	IC50	nM	=	5.88941028970075
CSc1cc(Oc2ccnc3[nH]c(=O)[nH]c23)ccc1NC(=O)Nc1cccc(C(F)(F)F)c1	1300	IC50	nM	=	5.88605664769316
O=C(Nc1ccc(Cl)c(C(F)(F)F)c1)Nc1ccc(Oc2ccnc3[nH]c(=O)[nH]c23)cc1Cl	1330	IC50	nM	=	5.87614835903291
Cn1c(=O)[nH]c2nccc(Oc3ccc(NC(=O)Nc4cccc(SC(F)(F)F)c4)c4ccccc34)c21	1460	IC50	nM	=	5.83564714421556
Cn1c(=O)[nH]c2nccc(Oc3ccc(NC(=O)Nc4ccc(Cl)c(C(F)(F)F)c4)c(F)c3)c21	1570	IC50	nM	=	5.80410034759077
O=C(Nc1cccc(C(F)(F)F)c1)Nc1ccc(Oc2ccnc3[nH]c(=O)[nH]c23)c2ccccc12	1910	IC50	nM	=	5.71896663275227
CS(=O)(=O)c1cc(Oc2ccnc3[nH]c(=O)[nH]c23)ccc1NC(=O)Nc1ccc(Cl)c(C(F)(F)F)c1	11000	IC50	nM	=	4.95860731484177
Cn1c(=O)[nH]c2nccc(Oc3ccc(NC(=O)c4cccc(SC(F)(F)F)c4)c4ccccc34)c21	18400	IC50	nM	=	4.73518217699046
CC(C)(C)c1cccc(NC(=O)Nc2ccc(Oc3ccnc4[nH]c(=O)[nH]c34)c3ccccc23)c1	19300	IC50	nM	=	4.71444269099223
Cn1c(=O)[nH]c2c(Oc3ccc(NC(=O)Nc4cc(C(F)(F)F)ccc4F)c4ccccc34)ccnc21	2000	IC50	nM	=	5.69897000433602
O=C(Nc1ccc(Cl)c(C(F)(F)F)c1)Nc1ccc(Oc2ccnc3[nH]c(=O)[nH]c23)cc1F	2170	IC50	nM	=	5.66354026615147
O=C(Nc1ccc(Oc2ccnc3[nH]c(=O)[nH]c23)cc1)Nc1ccc(Cl)c(C(F)(F)F)c1	2390	IC50	nM	=	5.62160209905186
CN(C)c1cc(Oc2ccnc3[nH]c(=O)[nH]c23)ccc1NC(=O)Nc1ccc(Cl)c(C(F)(F)F)c1	20700	IC50	nM	=	4.68402965454308
COc1cc(NC(=O)Nc2cccc(C(F)(F)F)c2)ccc1Oc1ccnc2[nH]c(=O)[nH]c12	29400	IC50	nM	=	4.53165266958784
CSc1cc(Oc2ccnc3[nH]c(=O)[nH]c23)ccc1NC(=O)Nc1cc(C(F)(F)F)ccc1F	3060	IC50	nM	=	5.51427857351842
Cn1c(=O)[nH]c2c(Oc3ccc(NC(=O)Nc4ccc(Cl)c(C(F)(F)F)c4)c4ccccc34)ccnc21	3140	IC50	nM	=	5.50307035192679
O=C(Nc1cccc(C(F)(F)F)c1)Nc1ccc(Oc2ccnc3[nH]c(=O)[nH]c23)cc1F	3450	IC50	nM	=	5.46218090492673
O=C(Nc1ccc(Cl)c(C(F)(F)F)c1)Nc1ccc(Oc2ccnc3[nH]c(=O)[nH]c23)cc1C(F)(F)F	3580	IC50	nM	=	5.44611697335613
Cc1c(NC(=O)Nc2ccc(Cl)c(C(F)(F)F)c2)ccc(Oc2ccnc3[nH]c(=O)[nH]c23)c1C	3900	IC50	nM	=	5.4089353929735
Cn1c(=O)[nH]c2nccc(Oc3ccc(NC(=O)c4cccc(OC(F)(F)F)c4)c4ccccc34)c21	31000	IC50	nM	=	4.50863830616573
O=C(Nc1ccc(Oc2ccnc3[nH]c(=O)[nH]c23)c(F)c1)Nc1ccc(Cl)c(C(F)(F)F)c1	34000	IC50	nM	=	4.46852108295774
O=C(Nc1cccc(SC(F)(F)F)c1)Nc1ccc(Oc2ccnc3[nH]c(=O)[nH]c23)cc1F	4150	IC50	nM	=	5.38195190328791
Cc1cc(Oc2ccnc3[nH]c(=O)[nH]c23)ccc1NC(=O)Nc1ccc(Cl)c(C(F)(F)F)c1	4720	IC50	nM	=	5.32605800136591
Cn1c(=O)[nH]c2c(Oc3ccc(NC(=O)Nc4cccc(C(C)(C)C)c4)c4ccccc34)ccnc21	46000	IC50	nM	=	4.33724216831843
COc1cc(NC(=O)Nc2ccc(Cl)c(C(F)(F)F)c2)ccc1Oc1ccnc2[nH]c(=O)[nH]c12	5500	IC50	nM	=	5.25963731050576
Cc1cc(NC(=O)Nc2ccc(Cl)c(C(F)(F)F)c2)ccc1Oc1ccnc2[nH]c(=O)[nH]c12	59000	IC50	nM	=	4.22914798835786
CNC(=O)c1cc(Oc2ccc(NC(=O)Nc3ccc(Cl)c(C(F)(F)F)c3)cc2)ccn1	200	IC50	nM	=	6.69897000433602
CCN1CCN(CC/C=C/c2ccc3c(Nc4ccc(Sc5nccn5C)c(Cl)c4)c(C#N)cnc3c2)CC1	8800	IC50	nM	=	5.05551732784983
CC1Nc2nc(NC(=O)c3ccc[n+](C)c3)[nH]c(=O)c2N(C(=O)c2ccc[n+](C)c2)C1C	29420	IC50	nM	=	4.53135733160849
C/C(=N/Nc1nc2c(c(=O)[nH]c(=O)n2C)n1Cc1ccccc1)c1ccccc1	11360	IC50	nM	=	4.944621668625
Cn1c(=O)[nH]c(=O)c2c1nc(N/N=C\c1ccc([N+](=O)[O-])cc1)n2Cc1ccccc1	57890	IC50	nM	=	4.2373964504332
C/C(Cl)=C/Cn1c(N/N=C(/C)c2ccc([N+](=O)[O-])cc2)nc2c1c(=O)[nH]c(=O)n2C	17360	IC50	nM	=	4.76045027915953
C=CCn1c(N/N=C\c2cccc([N+](=O)[O-])c2)nc2c1c(=O)[nH]c(=O)n2C	37480	IC50	nM	=	4.42620041778426
C/C(Cl)=C\CSc1nc2c(c(=O)[nH]c(=O)n2C)n1CC(O)CCc1ccccc1	3750	IC50	nM	=	5.42596873227228
Cc1cc(C)n(-c2nc3c(c(=O)n(C)c(=O)n3C)n2Cc2ccccc2)n1	57710	IC50	nM	=	4.23874892569134
C/C(=N/Nc1nc2c(c(=O)[nH]c(=O)n2C)n1Cc1ccccc1)c1ccc([N+](=O)[O-])cc1	4600	IC50	nM	=	5.33724216831843
Cn1c(=O)[nH]c(=O)c2c1nc(SCC(N)=O)n2Cc1cccc(Br)c1	11080	IC50	nM	=	4.95546023960759
Cn1c(=O)n(Cc2ccccc2)c(=O)c2c1nc(SCCO)n2Cc1ccccc1	1720	IC50	nM	=	5.76447155309245
C/C(Cl)=C\CSc1nc2c(c(=O)n(Cc3ccccc3)c(=O)n2C)n1Cc1ccccc1	10910	IC50	nM	=	4.96217524941166
CSc1nc2c(c(=O)[nH]c(=O)n2C)n1Cc1ccccc1	30110	IC50	nM	=	4.52128924448724
Cn1c(=O)[nH]c(=O)c2c1nc(S)n2Cc1ccc(Cl)cc1	2100	IC50	nM	=	5.67778070526608
COc1cc(C2=C(c3c[nH]c4ccccc34)C(=O)NC2=O)cc(OC)c1OC	40000	IC50	nM	=	4.39794000867204
COc1cc(C2=C(c3cn(C)c4ccccc34)C(=O)NC2)cc(OC)c1OC	50000	IC50	nM	=	4.30102999566398
COc1cc(C2=C(c3cn(COC(C)(C)C)c4ccccc34)CNC2=O)cc(OC)c1OC	38000	IC50	nM	=	4.42021640338319
COc1cc(Nc2cncc(-c3cccnc3)n2)cc(OC)c1OC	22000	IC50	nM	=	4.65757731917779
COc1cc(Nc2cncc(-c3ccncc3)n2)cc(OC)c1OC	2900	IC50	nM	=	5.53760200210104
COc1cc(Nc2cncc(-c3ccc(C(N)=O)cc3)n2)cc(OC)c1OC	1120	IC50	nM	=	5.95078197732982
COc1cc(Nc2cncc(-c3cccc(C#N)c3)n2)cc(OC)c1OC	9800	IC50	nM	=	5.00877392430751
COc1cc(Nc2cncc(-c3ccc(NC(=O)Nc4ccccc4)cc3)n2)cc(OC)c1OC	1160	IC50	nM	=	5.93554201077308
COc1cc(Nc2cncc(-c3ccc(C=O)cc3)n2)cc(OC)c1OC	3000	IC50	nM	=	5.52287874528034
CCOC(=O)c1cccc(-c2cncc(Nc3cc(OC)c(OC)c(OC)c3)n2)c1	14000	IC50	nM	=	4.85387196432176
COc1cc(Nc2cncc(-c3ccc(CO)cc3)n2)cc(OC)c1OC	26000	IC50	nM	=	4.58502665202918
COc1cc(Nc2cncc(-c3ccc(O)cc3)n2)cc(OC)c1OC	18000	IC50	nM	=	4.74472749489669
COc1cc(Nc2cncc(-c3cccc(O)c3)n2)cc(OC)c1OC	4000	IC50	nM	=	5.39794000867204
COc1cc(Nc2cncc(-c3cccc(NC(C)=O)c3)c2)cc(OC)c1OC	26000	IC50	nM	=	4.58502665202918
COc1cc(Nc2cncc(Nc3ccc(NC(C)=O)cc3)n2)cc(OC)c1OC	16000	IC50	nM	=	4.79588001734408
COc1cc(Nc2cncc(Nc3ccc(F)cc3)n2)cc(OC)c1OC	19000	IC50	nM	=	4.72124639904717
COc1cc(Nc2cncc(Nc3cccc(F)c3)n2)cc(OC)c1OC	12000	IC50	nM	=	4.92081875395238
COc1cc(Nc2cncc(Nc3ccc(O)cc3)n2)cc(OC)c1OC	4900	IC50	nM	=	5.30980391997149
COc1cc(Nc2cncc(Nc3cccc(NC(C)=O)c3)n2)cc(OC)c1OC	14000	IC50	nM	=	4.85387196432176
COc1cc(Nc2cncc(Nc3ccncc3)n2)cc(OC)c1OC	4700	IC50	nM	=	5.32790214206428
COc1cc(Nc2cncc(Nc3ccccc3)n2)cc(OC)c1OC	16000	IC50	nM	=	4.79588001734408
COc1cc(Nc2cncc(Oc3cccc4c3CCC4=O)n2)cc(OC)c1OC	18000	IC50	nM	=	4.74472749489669
COc1cc(Nc2cncc(Oc3ccc4c(c3)CCCC4=O)n2)cc(OC)c1OC	76000	IC50	nM	=	4.11918640771921
COc1cc(Nc2cncc(Oc3cccc4c3CCCC4=O)n2)cc(OC)c1OC	29000	IC50	nM	=	4.53760200210104
COc1cc(Nc2cncc(Oc3cccc4cnccc34)n2)cc(OC)c1OC	3800	IC50	nM	=	5.42021640338319
COc1cc(Nc2cncc(Oc3ccc4ncccc4c3)n2)cc(OC)c1OC	29000	IC50	nM	=	4.53760200210104
COc1cc(Nc2cncc(Oc3cccc4ncccc34)n2)cc(OC)c1OC	10000	IC50	nM	=	5
COc1cc(Nc2cncc(Oc3ccnc4ccccc34)n2)cc(OC)c1OC	1500	IC50	nM	=	5.82390874094432
COc1cc(Nc2cncc(Oc3ccc4c(c3)OC(=O)CC4)n2)cc(OC)c1OC	44000	IC50	nM	=	4.35654732351381
COc1cc(Nc2cncc(Oc3cccc4[nH]ccc34)n2)cc(OC)c1OC	7400	IC50	nM	=	5.13076828026902
COc1cc(Nc2cncc(Oc3cccc4c3CCCC4)n2)cc(OC)c1OC	18000	IC50	nM	=	4.74472749489669
COc1cc(Nc2cncc(Sc3cccc4ccccc34)n2)cc(OC)c1OC	9800	IC50	nM	=	5.00877392430751
COc1cc(Nc2cncc(Oc3cccnc3)n2)cc(OC)c1OC	45000	IC50	nM	=	4.34678748622466
COc1cc(Nc2cncc(Oc3ccncc3)n2)cc(OC)c1OC	16000	IC50	nM	=	4.79588001734408
COc1cc(Nc2cncc(Oc3ccccc3)n2)cc(OC)c1OC	31000	IC50	nM	=	4.50863830616573
COc1cc(Nc2cncc(Oc3cccc4ccccc34)n2)cc(OC)c1OC	1200	IC50	nM	=	5.92081875395238
COc1cc(Nc2cncc(Oc3ccc4c(c3)CCC/C4=N\O)n2)cc(OC)c1OC	92000	IC50	nM	=	4.03621217265444
COc1cc(Nc2cncc(Oc3ccc4c(c3)/C(=N/O)CC4)n2)cc(OC)c1OC	86000	IC50	nM	=	4.06550154875643
COc1cc(Nc2cncc(Oc3cccc4c3CC/C4=N\O)n2)cc(OC)c1OC	1400	IC50	nM	=	5.85387196432176
COc1cc(Nc2cncc(Oc3ccc(/C(C)=N/O)cc3)n2)cc(OC)c1OC	26000	IC50	nM	=	4.58502665202918
COc1cc(Nc2cncc(Oc3cccc(/C(C)=N/O)c3)n2)cc(OC)c1OC	11000	IC50	nM	=	4.95860731484177
COc1cc(Nc2cncc(Oc3ccc(C(C)=O)cc3)n2)cc(OC)c1OC	34000	IC50	nM	=	4.46852108295774
COc1cc(Nc2cncc(Oc3cccc(C(C)=O)c3)n2)cc(OC)c1OC	19000	IC50	nM	=	4.72124639904717
COc1cc(Nc2cncc(Oc3ccc(NC(C)=O)cc3)n2)cc(OC)c1OC	5500	IC50	nM	=	5.25963731050576
COc1cc(Nc2cncc(Oc3cccc(NC(C)=O)c3)n2)cc(OC)c1OC	13000	IC50	nM	=	4.88605664769316
COc1cc(Nc2cncc(Oc3cccc(Cl)c3)n2)cc(OC)c1OC	36000	IC50	nM	=	4.44369749923271
COc1cc(Nc2cncc(Oc3cccc(F)c3)n2)cc(OC)c1OC	56000	IC50	nM	=	4.2518119729938
COc1cc(Nc2cncc(Oc3ccccc3F)n2)cc(OC)c1OC	45000	IC50	nM	=	4.34678748622466
COc1cc(Nc2cncc(Oc3ccccc3-c3ccccc3)n2)cc(OC)c1OC	10000	IC50	nM	=	5
COc1cc(Nc2cncc(Oc3ccc4c(c3)C(=O)CC4)n2)cc(OC)c1OC	22000	IC50	nM	=	4.65757731917779
COc1cc(Nc2cncc(Oc3ccc4c(c3)CCC4=O)n2)cc(OC)c1OC	70000	IC50	nM	=	4.15490195998574
COc1cc(Nc2cncc(Oc3cccc4c(NC(C)=O)cccc34)n2)cc(OC)c1OC	410	IC50	nM	=	6.38721614328026
CC(=O)Nc1ccc(Oc2cncc(Nc3cccc(-c4cnco4)c3)n2)c2ccccc12	310	IC50	nM	=	6.50863830616573
CC(=O)Nc1cccc2c(Oc3cncc(Nc4ccc5c(c4)C(=O)OC5)n3)cccc12	2500	IC50	nM	=	5.60205999132796
CC(=O)Nc1cccc2c(Oc3cncc(Nc4cccc(-c5cnco5)c4)n3)cccc12	650	IC50	nM	=	6.18708664335714
COc1cc(Nc2cncc(Oc3ccc(NC(C)=O)c4ccccc34)n2)cc(OC)c1OC	560	IC50	nM	=	6.2518119729938
CNC(=O)c1cc(Oc2ccc(NC(=O)Nc3ccc(Cl)c(C(F)(F)F)c3)cc2)ccn1	43	IC50	nM	=	7.36653154442041
CNC(=N)SCCCN1C(=O)C2=C(C1=O)n1ccc3cccc(c31)C1Cc3ccccc3N21	8000	IC50	nM	=	5.09691001300806
N=C(N)SCCCn1c(=O)c2c(c1=O)n1c3ccccc3cc1c1cccc3ccn2c31	1200	IC50	nM	=	5.92081875395238
CNC(=N)SCCCn1c(=O)c2c(c1=O)n1c3ccccc3cc1c1cccc3ccn2c31	8400	IC50	nM	=	5.07572071393812
CCn1c(=O)n(CC)c2c(Oc3ccc(NC(=O)Nc4ccc(Cl)c(C(F)(F)F)c4)cc3)ccnc21	305	IC50	nM	=	6.51570016065321
Cn1c(=O)n(C)c2c(Oc3ccc(NC(=O)Nc4ccc(Cl)c(C(F)(F)F)c4)cc3)ccnc21	61	IC50	nM	=	7.21467016498923
Cn1c(=O)[nH]c2c(Oc3ccc(NC(=O)Nc4cc(C(F)(F)F)ccc4F)cc3)ccnc21	46	IC50	nM	=	7.33724216831843
Cn1c(=O)[nH]c2c(Oc3ccc(NC(=O)Nc4cccc(C(C)(C)C)c4)cc3)ccnc21	60	IC50	nM	=	7.22184874961636
Cn1c(=O)[nH]c2c(Oc3ccc(NC(=O)Nc4ccc(Cl)c(C(F)(F)F)c4)cc3)ccnc21	45	IC50	nM	=	7.34678748622466
Cn1c(=O)[nH]c2nccc(Oc3ccc(NC(=O)Nc4cccc(C(C)(C)C)c4)cc3)c21	163	IC50	nM	=	6.78781239559604
Cn1c(=O)[nH]c2nccc(Oc3ccc(NC(=O)Nc4ccc(Cl)c(C(F)(F)F)c4)cc3)c21	22	IC50	nM	=	7.65757731917779
O=C(Nc1ccc(Oc2ccnc3[nH]c(=O)[nH]c23)cc1)Nc1cc(C(F)(F)F)ccc1N1CCOCC1	860	IC50	nM	=	6.06550154875643
O=C(Nc1ccc(Oc2ccnc3[nH]c(=O)[nH]c23)cc1)Nc1cc(F)cc(N2CCOCC2)c1	600	IC50	nM	=	6.22184874961636
O=C(Nc1ccc(Oc2ccnc3[nH]c(=O)[nH]c23)cc1)Nc1cccc(F)c1	2840	IC50	nM	=	5.54668165995296
O=C(Nc1ccc(Oc2ccnc3[nH]c(=O)[nH]c23)cc1)Nc1cc(C(F)(F)F)ccc1F	52	IC50	nM	=	7.2839966563652
COc1cc(Cl)c(C(F)(F)F)cc1NC(=O)Nc1ccc(Oc2ccnc3[nH]c(=O)[nH]c23)cc1	27	IC50	nM	=	7.56863623584101
COc1ccc(C(F)(F)F)cc1NC(=O)Nc1ccc(Oc2ccnc3[nH]c(=O)[nH]c23)cc1	12	IC50	nM	=	7.92081875395238
O=C(Nc1ccc(Oc2ccnc3[nH]c(=O)[nH]c23)cc1)Nc1cccc(OC(F)(F)F)c1	21	IC50	nM	=	7.67778070526608
O=C(Nc1ccc(Oc2ccnc3[nH]c(=O)[nH]c23)cc1)Nc1cccc(C(F)(F)F)c1	14	IC50	nM	=	7.85387196432176
O=C(Nc1ccc(Oc2ccnc3[nH]c(=O)[nH]c23)cc1)Nc1cc(Cl)cc(C(F)(F)F)c1	100	IC50	nM	=	7
O=c1[nH]c2nccc(Oc3ccc(NS(=O)(=O)c4ccccc4F)cc3)c2[nH]1	32500	IC50	nM	=	4.48811663902113
O=c1[nH]c2nccc(Oc3ccc(NS(=O)(=O)c4cccs4)cc3)c2[nH]1	12200	IC50	nM	=	4.91364016932525
O=c1[nH]c2nccc(Oc3ccc(NS(=O)(=O)c4ccccc4)cc3)c2[nH]1	850	IC50	nM	=	6.07058107428571
O=C(Cc1cccc(C(F)(F)F)c1)Nc1ccc(Oc2ccnc3[nH]c(=O)[nH]c23)cc1	10000	IC50	nM	=	5
O=C(Cc1cccc(OC(F)(F)F)c1)Nc1ccc(Oc2ccnc3[nH]c(=O)[nH]c23)cc1	10000	IC50	nM	=	5
COc1cccc(CC(=O)Nc2ccc(Oc3ccnc4[nH]c(=O)[nH]c34)cc2)c1	10000	IC50	nM	=	5
O=C(Cc1ccccc1)Nc1ccc(Oc2ccnc3[nH]c(=O)[nH]c23)cc1	16700	IC50	nM	=	4.77728352885242
O=C(Nc1ccc(Oc2ccnc3[nH]c(=O)[nH]c23)cc1)c1cccc(Br)c1	14000	IC50	nM	=	4.85387196432176
O=C(Nc1ccc(Oc2ccnc3[nH]c(=O)[nH]c23)cc1)c1cccc(C(F)(F)F)c1	17200	IC50	nM	=	4.76447155309245
O=C(Nc1ccc(Oc2ccnc3[nH]c(=O)[nH]c23)cc1)c1ccc(Cl)c(C(F)(F)F)c1	15900	IC50	nM	=	4.79860287567955
O=c1[nH]c2nccc(Oc3ccc(NC(=S)Nc4ccc(Cl)c(C(F)(F)F)c4)cc3)c2[nH]1	85	IC50	nM	=	7.07058107428571
O=C(Nc1ccc(Sc2ccnc3[nH]c(=O)[nH]c23)cc1)Nc1cc(C(F)(F)F)ccc1F	29	IC50	nM	=	7.53760200210104
O=C(Nc1ccc(Sc2ccnc3[nH]c(=O)[nH]c23)cc1)Nc1cccc(C(F)(F)F)c1	28	IC50	nM	=	7.55284196865778
O=C(Nc1ccc(Sc2ccnc3[nH]c(=O)[nH]c23)cc1)Nc1ccc(Cl)c(C(F)(F)F)c1	40	IC50	nM	=	7.39794000867204
CCN(CC)CCNC(=O)c1cnn2c(-c3cccc(NC(=O)Nc4ccc(Cl)c(C(F)(F)F)c4)c3)ccnc12	170	IC50	nM	=	6.76955107862173
O=C(Nc1cccc(-c2ccnc3c(C(=O)NCCN4CCOCC4)cnn23)c1)c1cccc(C(F)(F)F)c1	6340	IC50	nM	=	5.19791074211827
CN(C)CCNC(=O)c1cnn2c(-c3cccc(NC(=O)c4cccc(C(F)(F)F)c4)c3)ccnc12	5880	IC50	nM	=	5.23062267392386
CN(C)CCOC(=O)c1cnn2c(-c3cccc(NC(=O)c4cccc(C(F)(F)F)c4)c3)ccnc12	7070	IC50	nM	=	5.1505805862031
O=C(Nc1cccc(-c2ccnc3c(C(=O)OCC(F)(F)F)cnn23)c1)c1cccc(C(F)(F)F)c1	1450	IC50	nM	=	5.83863199776503
COC(=O)c1cnn2c(-c3cccc(NC(=O)c4cccc(C(F)(F)F)c4)c3)ccnc12	410	IC50	nM	=	6.38721614328026
CCOC(=O)c1cnn2c(-c3cccc(NC(=O)Nc4ccc(F)c(C(F)(F)F)c4)c3)ccnc12	240	IC50	nM	=	6.61978875828839
CCOC(=O)c1cnn2c(-c3cccc(NC(=O)Nc4ccc(Cl)c(C(F)(F)F)c4)c3)ccnc12	360	IC50	nM	=	6.44369749923271
CCOC(=O)c1cnn2c(-c3cccc(NC(=O)Nc4ccc(C)c(C(F)(F)F)c4)c3)ccnc12	360	IC50	nM	=	6.44369749923271
CCOC(=O)c1cnn2c(-c3cccc(NC(=O)Nc4ccc(C(F)(F)F)cc4)c3)ccnc12	3600	IC50	nM	=	5.44369749923271
CCOC(=O)c1cnn2c(-c3cccc(NC(=O)Nc4cccc(C(F)(F)F)c4)c3)ccnc12	540	IC50	nM	=	6.26760624017703
CCOC(=O)c1cnn2c(-c3cccc(NC(=O)c4ccc(Cl)c(C(F)(F)F)c4)c3)ccnc12	4270	IC50	nM	=	5.36957212497498
CCOC(=O)c1cnn2c(-c3cccc(NC(=O)c4ccc(OC)c(C(F)(F)F)c4)c3)ccnc12	1030	IC50	nM	=	5.98716277529483
CCOC(=O)c1cnn2c(-c3cccc(NC(=O)c4ccc(C)c(C(F)(F)F)c4)c3)ccnc12	500	IC50	nM	=	6.30102999566398
CCOC(=O)c1cnn2c(-c3cccc(NC(=O)c4cccc(OC(F)(F)F)c4)c3)ccnc12	1570	IC50	nM	=	5.80410034759077
CCOC(=O)c1cnn2c(-c3cccc(NC(=O)c4cccc(C(F)(F)F)c4)c3)ccnc12	1540	IC50	nM	=	5.81247927916354
COCCCNC(=O)c1cnn2c(-c3cccc(NC(=O)Nc4ccc(Cl)c(C(F)(F)F)c4)c3)ccnc12	270	IC50	nM	=	6.56863623584101
O=C(Nc1cccc(-c2ccnc3c(C(=O)NCCN4CCOCC4)cnn23)c1)Nc1ccc(Cl)c(C(F)(F)F)c1	160	IC50	nM	=	6.79588001734408
Oc1c(Br)cc(C=C2c3cc(I)ccc3NC2O)cc1Br	190	IC50	nM	=	6.72124639904717
Cc1ccc(NC(=O)c2cccc(N(C)C)c2)cc1NC(=O)c1ccc(O)cc1	230	IC50	nM	=	6.63827216398241
CNC(=O)c1cc(Oc2ccc(NC(=O)Nc3ccc(Cl)c(C(F)(F)F)c3)cc2)ccn1	7300	IC50	nM	=	5.13667713987954
Cc1ccc2c(Nc3ccc(Cl)cc3)nccc2c1Nc1ncccc1-c1ncnc2[nH]cnc12.Cl.Cl.Cl	1.8	IC50	nM	=	8.74472749489669
CNc1ncc2cc(-c3c(C)ccc4c(Nc5ccc6c(c5)NC(=O)C6(C)C)nccc34)ccc2n1	27	IC50	nM	=	7.56863623584101
CNc1ncc2cc(-c3c(C)ccc4c(Nc5cc(C(C)(C)C)nn5C)nccc34)ccc2n1	22	IC50	nM	=	7.65757731917779
CNc1ncc2cc(-c3c(C)ccc4c(Nc5ccc(Cl)cc5)nccc34)ccc2n1	270	IC50	nM	=	6.56863623584101
CNc1cc(-c2cccnc2Nc2c(C)ccc3c(Nc4ccc5sc(C)nc5c4)nccc23)ncn1	29	IC50	nM	=	7.53760200210104
C#Cc1cccc(Nc2nccc3c(Nc4ncccc4-c4cc(NC)ncn4)c(C)ccc23)c1	26	IC50	nM	=	7.58502665202918
CNc1cc(-c2cccnc2Nc2c(C)ccc3c(Nc4ccc(C#N)cc4)nccc23)ncn1	44	IC50	nM	=	7.35654732351381
CNc1cc(-c2cccnc2Nc2c(C)ccc3c(Nc4ccc(Cl)cc4)nccc23)ncn1	35	IC50	nM	=	7.45593195564972
Cc1ccc2c(Nc3ccc(Cl)cc3)nccc2c1Nc1ncccc1-c1ccncn1	34	IC50	nM	=	7.46852108295774
Cc1ccc2c(Nc3cccc(C(F)(F)F)c3)nccc2c1Nc1ncccc1-c1ccncn1	53	IC50	nM	=	7.27572413039921
CNc1ncc2cc(-c3cc(C(=O)Nc4cccc(C(F)(F)F)c4)ccc3C)ccc2n1	27	IC50	nM	=	7.56863623584101
Cc1ccc(C(=O)Nc2cccc(C(F)(F)F)c2)cc1Nc1ncccc1-c1ccncn1	15	IC50	nM	=	7.82390874094432
Cc1ccc2c(Nc3ccc(Cl)cc3)nccc2c1Nc1ncccc1-c1ncnc2[nH]cnc12.Cl.Cl.Cl	1.6	IC50	nM	=	8.79588001734408
CNc1ncc2cc(-c3c(C)ccc4c(Nc5ccc6c(c5)NC(=O)C6(C)C)nccc34)ccc2n1	21	IC50	nM	=	7.67778070526608
CNc1ncc2cc(-c3c(C)ccc4c(Nc5cc(C(C)(C)C)nn5C)nccc34)ccc2n1	70	IC50	nM	=	7.15490195998574
CNc1ncc2cc(-c3c(C)ccc4c(Nc5ccc(Cl)cc5)nccc34)ccc2n1	5.4	IC50	nM	=	8.26760624017703
CNc1cc(-c2cccnc2Nc2c(C)ccc3c(Nc4ccc5sc(C)nc5c4)nccc23)ncn1	110	IC50	nM	=	6.95860731484177
C#Cc1cccc(Nc2nccc3c(Nc4ncccc4-c4cc(NC)ncn4)c(C)ccc23)c1	18	IC50	nM	=	7.74472749489669
CNc1cc(-c2cccnc2Nc2c(C)ccc3c(Nc4ccc(C#N)cc4)nccc23)ncn1	39	IC50	nM	=	7.4089353929735
CNc1cc(-c2cccnc2Nc2c(C)ccc3c(Nc4ccc(Cl)cc4)nccc23)ncn1	56	IC50	nM	=	7.2518119729938
Cc1ccc2c(Nc3ccc(Cl)cc3)nccc2c1Nc1ncccc1-c1ccncn1	3.4	IC50	nM	=	8.46852108295774
Cc1ccc2c(Nc3cccc(C(F)(F)F)c3)nccc2c1Nc1ncccc1-c1ccncn1	17	IC50	nM	=	7.76955107862173
CNc1ncc2cc(-c3cc(C(=O)Nc4cccc(C(F)(F)F)c4)ccc3C)ccc2n1	1.7	IC50	nM	=	8.76955107862173
Cc1ccc(C(=O)Nc2cccc(C(F)(F)F)c2)cc1Nc1ncccc1-c1ccncn1	0.46	IC50	nM	=	9.33724216831843
CCOC(=O)N1C2CCC1CC(c1ccnc3c(-c4cccc(OC)c4)c(-c4ccncc4)nn13)C2	87	IC50	nM	=	7.06048074738138
CCOC(=O)N1C2CCC1CC(c1ccnc3c(-c4ccc(Cl)c(OC)c4)c(-c4ccncc4)nn13)C2	54.1	IC50	nM	=	7.26680273489343
CCOC(=O)N1C2CCC1CC(c1ccnc3c(-c4cccc(O)c4)c(-c4ccncc4)nn13)C2	1	IC50	nM	=	9
CCOC(=O)N1C2CCC1CC(c1ccnc3c(-c4ccc(Cl)c(O)c4)c(-c4ccncc4)nn13)C2	2	IC50	nM	<	8.69897000433602
CCOC(=O)N1C2CCC1CC(c1ccnc3c(-c4ccc(C)c(O)c4)c(-c4ccncc4)nn13)C2	0.3	IC50	nM	<	9.52287874528034
COc1cccc(-c2c(-c3ccncc3)nn3c(C4CC5CCC(C4)N5)ccnc23)c1	70.8	IC50	nM	=	7.14996674231023
COc1cc(-c2c(-c3ccncc3)nn3c(C4CC5CCC(C4)N5)ccnc23)ccc1Cl	8.5	IC50	nM	=	8.07058107428571
Oc1cccc(-c2c(-c3ccncc3)nn3c(C4CC5CCC(C4)N5)ccnc23)c1	4	IC50	nM	=	8.39794000867204
Oc1cc(-c2c(-c3ccncc3)nn3c(C4CC5CCC(C4)N5)ccnc23)ccc1Cl	0.4	IC50	nM	=	9.39794000867204
CCN1C2CCC1CC(c1ccnc3c(-c4ccc(Cl)c(OC)c4)c(-c4ccncc4)nn13)C2	43.5	IC50	nM	=	7.36151074304536
CCN1C2CCC1CC(c1ccnc3c(-c4ccc(Cl)c(O)c4)c(-c4ccncc4)nn13)C2	0.5	IC50	nM	=	9.30102999566398
CCN1C2CCC1CC(c1ccnc3c(-c4ccc(C#N)c(O)c4)c(-c4ccncc4)nn13)C2	57.9	IC50	nM	=	7.23732143627256
CCN1C2CCC1CC(c1ccnc3c(-c4ccc(F)c(O)c4)c(-c4ccncc4)nn13)C2	3	IC50	nM	=	8.52287874528034
CC(=O)N1C2CCC1CC(c1ccnc3c(-c4ccc(Cl)c(O)c4)c(-c4ccncc4)nn13)C2	0.3	IC50	nM	=	9.52287874528034
CS(=O)(=O)C1C2CCC1CC(c1ccnc3c(-c4ccc(Cl)c(O)c4)c(-c4ccncc4)nn13)C2	2	IC50	nM	<	8.69897000433602
CCOC(=O)N1C2CCC1CC(c1ccnc3c(-c4ccc(F)c(F)c4)c(-c4ccncc4)nn13)C2	302	IC50	nM	=	6.51999305704285
CCOC(=O)N1C2CCC1CC(c1ccnc3c(-c4ccc(-c5nnco5)cc4)c(-c4ccncc4)nn13)C2	151	IC50	nM	=	6.82102305270683
CCOC(=O)N1C2CCC1CC(c1ccnc3c(-c4ccc5cc[nH]c5c4)c(-c4ccncc4)nn13)C2	36	IC50	nM	=	7.44369749923271
CCOC(=O)N1C2CCC1CC(c1ccnc3c(-c4cccc5[nH]ncc45)c(-c4ccncc4)nn13)C2	2	IC50	nM	=	8.69897000433602
O=C(O)[C@H]1CCCN1C(=O)N1C2CCC1CC(c1ccnc3c(-c4cccc5[nH]ncc45)c(-c4ccncc4)nn13)C2	2.1	IC50	nM	=	8.67778070526608
CS(=O)(=O)N1C2CCC1CC(c1ccnc3c(-c4cccc5[nH]ncc45)c(-c4ccncc4)nn13)C2	4.9	IC50	nM	=	8.30980391997149
CN(C)C(=O)N1C2CCC1CC(c1ccnc3c(-c4cccc5[nH]ncc45)c(-c4ccncc4)nn13)C2	6.4	IC50	nM	=	8.19382002601611
CCNC(=O)N1C2CCC1CC(c1ccnc3c(-c4cccc5[nH]ncc45)c(-c4ccncc4)nn13)C2	6.7	IC50	nM	=	8.17392519729917
CC(=O)N1C2CCC1CC(c1ccnc3c(-c4cccc5[nH]ncc45)c(-c4ccncc4)nn13)C2	9.1	IC50	nM	=	8.04095860767891
OCCN1C2CCC1CC(c1ccnc3c(-c4cccc5[nH]ncc45)c(-c4ccncc4)nn13)C2	22.8	IC50	nM	=	7.64206515299955
CC(C)(C)OC(=O)[C@H]1CCCN1C(=O)N1C2CCC1CC(c1ccnc3c(-c4cccc5[nH]ncc45)c(-c4ccncc4)nn13)C2	39.4	IC50	nM	=	7.40450377817443
CCN1C2CCC1CC(c1ccnc3c(-c4cccc5[nH]ncc45)c(-c4ccncc4)nn13)C2	46.6	IC50	nM	=	7.33161408331
CC(C)N1C2CCC1CC(c1ccnc3c(-c4cccc5[nH]ncc45)c(-c4ccncc4)nn13)C2	67	IC50	nM	=	7.17392519729917
CC(=O)CN1C2CCC1CC(c1ccnc3c(-c4cccc5[nH]ncc45)c(-c4ccncc4)nn13)C2	75.9	IC50	nM	=	7.11975822410452
CCOC(=O)N1C2CCC1CC(c1ccnc3c(-c4ccc(Cl)c5[nH]ncc45)c(-c4ccncc4)nn13)C2	0.4	IC50	nM	=	9.39794000867204
CCN1C2CCC1CC(c1ccnc3c(-c4ccc(Cl)c5[nH]ncc45)c(-c4ccncc4)nn13)C2	4.4	IC50	nM	=	8.35654732351381
CCOC(=O)N1C2CCC1CC(c1ccnc3c(-c4ccc(F)c5[nH]ncc45)c(-c4ccncc4)nn13)C2	0.4	IC50	nM	=	9.39794000867204
Fc1ccc(-c2c(-c3ccncc3)nn3c(C4CC5CCC(C4)N5)ccnc23)c2cn[nH]c12	3.8	IC50	nM	=	8.42021640338319
CCOC(=O)N1C2CCC1CC(c1ccnc3c(-c4ccc(C(F)(F)F)c5[nH]ncc45)c(-c4ccncc4)nn13)C2	4.4	IC50	nM	=	8.35654732351381
CCN1C2CCC1CC(c1ccnc3c(-c4ccc(C(F)(F)F)c5[nH]ncc45)c(-c4ccncc4)nn13)C2	45	IC50	nM	=	7.34678748622466
CCOC(=O)N1C2CCC1CC(c1ccnc3c(-c4ccc(C)c5[nH]ncc45)c(-c4ccncc4)nn13)C2	0.7	IC50	nM	=	9.15490195998574
CCN1C2CCC1CC(c1ccnc3c(-c4ccc(C)c5[nH]ncc45)c(-c4ccncc4)nn13)C2	17	IC50	nM	=	7.76955107862173
CCOC(=O)N1C2CCC1CC(c1c(C)cnc3c(-c4cccc5[nH]ncc45)c(-c4ccncc4)nn13)C2	8.4	IC50	nM	=	8.07572071393812
COC(=O)C1CC2c3c(cnc4c(-c5ccc(Cl)c(O)c5)c(-c5ccncc5)nn34)CC1N2C	1.6	IC50	nM	=	8.79588001734408
CN1C2CC(CO)C1Cc1cnc3c(-c4ccc(Cl)c(O)c4)c(-c4ccncc4)nn3c12	0.6	IC50	nM	=	9.22184874961636
CN1C2CC(S(=O)(=O)c3ccccc3)C1Cc1cnc3c(-c4ccc(Cl)c(O)c4)c(-c4ccncc4)nn3c12	0.8	IC50	nM	=	9.09691001300806
O=c1[nH]c2cccc(Oc3cccc(NS(=O)(=O)CCc4ccccc4)c3)c2[nH]1	94000	IC50	nM	=	4.0268721464003
O=C(Nc1cccc(Oc2cccc3[nH]c(=O)[nH]c23)c1)c1ccnc(Cl)c1	93000	IC50	nM	=	4.03151705144607
O=c1[nH]c2cccc(Oc3cccc(NS(=O)(=O)Cc4ccccc4)c3)c2[nH]1	87000	IC50	nM	=	4.06048074738138
O=C(Nc1cccc(Oc2cccc3[nH]c(=O)[nH]c23)c1)c1ccccc1OC(F)(F)F	79000	IC50	nM	=	4.10237290870956
O=c1[nH]c2cccc(Oc3cccc(NS(=O)(=O)c4ccc(Cl)cc4)c3)c2[nH]1	68000	IC50	nM	=	4.16749108729376
O=C(Nc1cccc(Oc2cccc3[nH]c(=O)[nH]c23)c1)c1ccccc1	25200	IC50	nM	=	4.59859945921846
O=c1[nH]c2cccc(Oc3cccc(NS(=O)(=O)c4cccc5ccccc45)c3)c2[nH]1	25000	IC50	nM	=	4.60205999132796
O=C(Nc1cccc(Oc2cccc3[nH]c(=O)[nH]c23)c1)c1ccc2sccc2c1	22000	IC50	nM	=	4.65757731917779
O=C(Nc1ccc(Oc2cccc3[nH]c(=O)[nH]c23)cc1)c1ccc(Cl)c(C(F)(F)F)c1	15900	IC50	nM	=	4.79860287567955
O=c1[nH]c2cccc(Oc3cccc(NS(=O)(=O)c4cccc(C(F)(F)F)c4)c3)c2[nH]1	15400	IC50	nM	=	4.81247927916354
O=C(Nc1ccc(Oc2cccc3[nH]c(=O)[nH]c23)cc1)c1ccc(Br)cc1	14000	IC50	nM	=	4.85387196432176
O=c1[nH]c2cccc(Oc3cccc(NS(=O)(=O)c4cccc(OC(F)(F)F)c4)c3)c2[nH]1	11300	IC50	nM	=	4.94692155651658
O=c1[nH]c2cccc(Oc3cccc(NS(=O)(=O)c4ccccc4)c3)c2[nH]1	1660	IC50	nM	=	5.77989191195995
O=c1[nH]c2cccc(Oc3cccc(NS(=O)(=O)c4ccc(Cl)c(C(F)(F)F)c4)c3)c2[nH]1	6800	IC50	nM	=	5.16749108729376
O=C(Nc1cc(C(F)(F)F)ccc1F)c1cccc(Oc2cccc3[nH]c(=O)[nH]c23)c1	4700	IC50	nM	=	5.32790214206428
O=C(Nc1cccc(F)c1)Nc1cccc(Oc2cccc3[nH]c(=O)[nH]c23)c1	2750	IC50	nM	=	5.56066730616974
O=C(Nc1cccc(Oc2cccc3[nH]c(=O)[nH]c23)c1)c1cccc(Br)c1	1560	IC50	nM	=	5.80687540164554
O=C(Nc1cccc(Oc2cccc3[nH]c(=O)[nH]c23)c1)Nc1ccc(F)c(F)c1	1120	IC50	nM	=	5.95078197732982
O=C(Nc1cccc(Oc2cccc3[nH]c(=O)[nH]c23)c1)c1ccnc(N2CCSCC2)c1	1000	IC50	nM	=	6
O=C(Nc1cccc(Oc2cccc3[nH]c(=O)[nH]c23)c1)c1cccc2ccccc12	920	IC50	nM	=	6.03621217265444
O=c1[nH]c2cccc(Oc3ccc(NS(=O)(=O)c4ccccc4)cc3)c2[nH]1	850	IC50	nM	=	6.07058107428571
O=C(Nc1cc(Oc2cccc3[nH]c(=O)[nH]c23)c(Cl)cc1Cl)c1cccc(OC(F)(F)F)c1	770	IC50	nM	=	6.11350927482752
O=C(Nc1cccc(Oc2cccc3[nH]c(=O)[nH]c23)c1)Nc1cc(C(F)(F)F)ccc1N1CCOCC1	740	IC50	nM	=	6.13076828026902
O=c1[nH]c2cccc(Oc3cccc(NS(=O)(=O)c4ccc(C(F)(F)F)cc4)c3)c2[nH]1	730	IC50	nM	=	6.13667713987954
O=c1[nH]c2cccc(Oc3cccc(NS(=O)(=O)c4cc(Cl)cc(C(F)(F)F)c4)c3)c2[nH]1	690	IC50	nM	=	6.16115090926274
O=c1[nH]c2cccc(Oc3cccc(NS(=O)(=O)c4cc(C(F)(F)F)cc(Cl)c4F)c3)c2[nH]1	620	IC50	nM	=	6.20760831050175
Cc1ccc(-n2nc(C(C)(C)C)cc2NC(=O)c2cccc(Oc3cccc4[nH]c(=O)[nH]c34)c2)cc1	590	IC50	nM	=	6.22914798835786
Cc1ccc(-n2nc(C(F)(F)F)cc2NC(=O)c2cccc(Oc3cccc4[nH]c(=O)[nH]c34)c2)cc1	500	IC50	nM	=	6.30102999566398
Cc1ccc(-n2nc(C(F)(F)F)cc2NC(=O)Nc2cccc(Oc3cccc4[nH]c(=O)[nH]c34)c2)cc1	400	IC50	nM	=	6.39794000867204
CC(C)(C)c1cc(NC(=O)c2cccc(Oc3cccc4[nH]c(=O)[nH]c34)c2)n(-c2ccccc2)n1	356	IC50	nM	=	6.44855000202713
COc1ccc(NC(=O)c2cccc(OC(F)(F)F)c2)cc1Oc1cccc2[nH]c(=O)[nH]c12	340	IC50	nM	=	6.46852108295774
CC(C)(C)c1cc(C(=O)Nc2cccc(Oc3cccc4[nH]c(=O)[nH]c34)c2)n(-c2ccccc2)n1	274	IC50	nM	=	6.56224943717961
O=C(Nc1cc(Oc2cccc3[nH]c(=O)[nH]c23)ccc1Cl)c1cccc(OC(F)(F)F)c1	240	IC50	nM	=	6.61978875828839
O=C(Nc1cccc(OC(F)(F)C(F)F)c1)c1cccc(Oc2cccc3[nH]c(=O)[nH]c23)c1	240	IC50	nM	=	6.61978875828839
CC(C)(C)c1cccc(NC(=O)Nc2cccc(Oc3cccc4[nH]c(=O)[nH]c34)c2)c1	195	IC50	nM	=	6.70996538863748
O=C(Nc1cccc(SC(F)(F)F)c1)c1cccc(Oc2cccc3[nH]c(=O)[nH]c23)c1	187	IC50	nM	=	6.7281583934635
Cc1ccc(-n2nc(C(C)(C)C)cc2NC(=O)Nc2cccc(Oc3cccc4[nH]c(=O)[nH]c34)c2)cc1	128	IC50	nM	=	6.89279003035213
O=C(Nc1cccc(Oc2cccc3[nH]c(=O)[nH]c23)c1)c1ccc(Cl)c(C(F)(F)F)c1	124	IC50	nM	=	6.90657831483777
CC(C)(C)c1cc(NC(=O)Nc2cccc(Oc3cccc4[nH]c(=O)[nH]c34)c2)n(-c2ccc(F)cc2)n1	123	IC50	nM	=	6.9100948885606
O=C(Nc1cccc(Oc2cccc3[nH]c(=O)[nH]c23)c1)c1cccc(N2CCCC2)c1	115	IC50	nM	=	6.93930215964639
O=C(Nc1ccc(Cl)c(C(F)(F)F)c1)c1cccc(Oc2cccc3[nH]c(=O)[nH]c23)c1	90	IC50	nM	=	7.04575749056068
CC(C)(C)c1cc(NC(=O)Nc2cccc(Oc3cccc4[nH]c(=O)[nH]c34)c2)n(-c2ccccc2)n1	89	IC50	nM	=	7.05060999335509
CC(C)c1cc(C(=O)Nc2cccc(Oc3cccc4[nH]c(=O)[nH]c34)c2)n(-c2ccccc2)n1	87	IC50	nM	=	7.06048074738138
O=C(Nc1cccc(Oc2cccc3[nH]c(=O)[nH]c23)c1)c1cc(Cl)cc(OC(F)(F)F)c1	71	IC50	nM	=	7.14874165128092
COc1cc(NC(=O)c2cccc(OC(F)(F)F)c2)cc(Oc2cccc3[nH]c(=O)[nH]c23)c1	64	IC50	nM	=	7.19382002601611
O=C(Nc1cccc(Oc2cccc3[nH]c(=O)[nH]c23)c1)c1cc(F)cc(N2CCOCC2)c1	62	IC50	nM	=	7.20760831050175
O=C(Nc1cccc(Oc2cccc3[nH]c(=O)[nH]c23)c1)c1cccc(-n2cccc2)c1	57	IC50	nM	=	7.24412514432751
O=C(Nc1cccc(Oc2cccc3[nH]c(=O)[nH]c23)c1)c1ccc(F)c(OC(F)(F)F)c1	49	IC50	nM	=	7.30980391997149
O=C(Nc1cccc(OC(F)(F)F)c1)c1cccc(Oc2cccc3[nH]c(=O)[nH]c23)c1	48	IC50	nM	=	7.31875876262441
O=C(Nc1cccc(Oc2cccc3[nH]c(=O)[nH]c23)c1)c1cccc(N2CCCCC2)c1	47	IC50	nM	=	7.32790214206428
O=C(Nc1cccc(Oc2cccc3[nH]c(=O)[nH]c23)c1)c1cc(OC(F)(F)F)ccc1F	43	IC50	nM	=	7.36653154442041
CCC(C)(C)c1cccc(C(=O)Nc2cccc(Oc3cccc4[nH]c(=O)[nH]c34)c2)c1	40	IC50	nM	=	7.39794000867204
O=C(Nc1cc(F)cc(Oc2cccc3[nH]c(=O)[nH]c23)c1)c1cccc(OC(F)(F)F)c1	33	IC50	nM	=	7.48148606012211
O=C(Nc1cc(Cl)cc(Oc2cccc3[nH]c(=O)[nH]c23)c1)c1cccc(OC(F)(F)F)c1	33	IC50	nM	=	7.48148606012211
O=C(Nc1cccc(Oc2cccc3[nH]c(=O)[nH]c23)c1)Nc1cc(C(F)(F)F)ccc1F	26	IC50	nM	=	7.58502665202918
O=C(Nc1cccc(Oc2cccc3[nH]c(=O)[nH]c23)c1)c1cccc(OC(F)(F)C(F)F)c1	23	IC50	nM	=	7.63827216398241
O=C(Nc1ccc(Oc2cccc3[nH]c(=O)[nH]c23)cc1)Nc1ccc(Cl)c(C(F)(F)F)c1	23	IC50	nM	=	7.63827216398241
CC(C)(C)c1cccc(C(=O)Nc2cccc(Oc3cccc4[nH]c(=O)[nH]c34)c2)c1	17	IC50	nM	=	7.76955107862173
O=C(Nc1cccc(Oc2cccc3[nH]c(=O)[nH]c23)c1)c1cccc(OC(F)(F)F)c1F	15	IC50	nM	=	7.82390874094432
O=C(Nc1cccc(Oc2cccc3[nH]c(=O)[nH]c23)c1)Nc1ccc(Cl)c(C(F)(F)F)c1	15	IC50	nM	=	7.82390874094432
O=C(Nc1cccc(Oc2cccc3[nH]c(=O)[nH]c23)c1)c1cccc(OC(F)(F)F)c1	14	IC50	nM	=	7.85387196432176
O=C(Nc1cc(Oc2cccc3[nH]c(=O)[nH]c23)c(F)cc1F)c1cccc(OC(F)(F)F)c1	10	IC50	nM	=	8
O=C(Nc1cc(Oc2cccc3[nH]c(=O)[nH]c23)c(F)c(F)c1F)c1cccc(OC(F)(F)F)c1	7	IC50	nM	=	8.15490195998574
O=C(Nc1cccc(Oc2cccc3[nH]c(=O)[nH]c23)c1)c1cccc(SC(F)(F)F)c1	5	IC50	nM	=	8.30102999566398
O=C(Nc1cccc(Oc2cccc3[nH]c(=O)[nH]c23)c1)Nc1ccc(Cl)c(C(F)(F)F)c1	10700	IC50	nM	=	4.97061622231479
O=c1[nH]c2cccc(Oc3cccc(NS(=O)(=O)c4ccc(Cl)c(C(F)(F)F)c4)c3)c2[nH]1	66000	IC50	nM	=	4.18045606445813
O=c1[nH]c2cccc(Oc3cccc(NS(=O)(=O)c4cccc(C(F)(F)F)c4)c3)c2[nH]1	57000	IC50	nM	=	4.24412514432751
O=c1[nH]c2cccc(Oc3cccc(NS(=O)(=O)c4cccc(OC(F)(F)F)c4)c3)c2[nH]1	94000	IC50	nM	=	4.0268721464003
O=c1[nH]c2cccc(Oc3cccc(NS(=O)(=O)c4ccccc4)c3)c2[nH]1	29600	IC50	nM	=	4.52870828894106
O=C(Nc1cccc(Oc2cccc3[nH]c(=O)[nH]c23)c1)c1ccc(Cl)c(C(F)(F)F)c1	28000	IC50	nM	=	4.55284196865778
O=C(Nc1cccc(Oc2cccc3[nH]c(=O)[nH]c23)c1)c1cccc(Br)c1	100000	IC50	nM	=	4
O=C(Nc1cccc(Oc2cccc3[nH]c(=O)[nH]c23)c1)c1cc(F)cc(N2CCOCC2)c1	21100	IC50	nM	=	4.67571754470231
O=C(Nc1cccc(Oc2cccc3[nH]c(=O)[nH]c23)c1)c1ccnn1-c1ccccc1	92000	IC50	nM	=	4.03621217265444
Cc1cc(C(=O)Nc2cccc(Oc3cccc4[nH]c(=O)[nH]c34)c2)n(C)n1	79000	IC50	nM	=	4.10237290870956
O=C(Nc1cccc(Oc2cccc3[nH]c(=O)[nH]c23)c1)c1ccc2sccc2c1	66000	IC50	nM	=	4.18045606445813
O=c1[nH]c2cccc(Oc3cccc(NS(=O)(=O)c4cc(C(F)(F)F)cc(Cl)c4F)c3)c2[nH]1	65000	IC50	nM	=	4.18708664335714
O=C(Nc1cccc(F)c1)Nc1cccc(Oc2cccc3[nH]c(=O)[nH]c23)c1	50200	IC50	nM	=	4.29929628285498
CN(C)c1cccc(S(=O)(=O)Nc2cccc(Oc3cccc4[nH]c(=O)[nH]c34)c2)c1	42000	IC50	nM	=	4.3767507096021
O=C(Nc1cccc(Oc2cccc3[nH]c(=O)[nH]c23)c1)Nc1cc(C(F)(F)F)ccc1N1CCOCC1	42000	IC50	nM	=	4.3767507096021
O=C(Nc1cccc(Oc2cccc3[nH]c(=O)[nH]c23)c1)Nc1ccc(F)c(F)c1	39000	IC50	nM	=	4.4089353929735
O=C(Nc1cccc(Oc2cccc3[nH]c(=O)[nH]c23)c1)c1ccnc(N2CCSCC2)c1	38800	IC50	nM	=	4.41116827440579
O=C(Nc1cccc(Oc2cccc3[nH]c(=O)[nH]c23)c1)c1cnn(-c2ccccc2)c1C(F)(F)F	38000	IC50	nM	=	4.42021640338319
O=C(Nc1cccc(Oc2cccc3[nH]c(=O)[nH]c23)c1)c1ccccc1OC(F)(F)F	35800	IC50	nM	=	4.44611697335613
O=C(Nc1cc(C(F)(F)F)ccc1F)c1cccc(Oc2cccc3[nH]c(=O)[nH]c23)c1	35000	IC50	nM	=	4.45593195564972
O=C(Nc1cccc(Oc2cccc3[nH]c(=O)[nH]c23)c1)c1cccc2ccccc12	29000	IC50	nM	=	4.53760200210104
O=C(Nc1cccc(Oc2cccc3[nH]c(=O)[nH]c23)c1)c1ccc(F)c(OC(F)(F)F)c1	27700	IC50	nM	=	4.55752023093555
O=c1[nH]c2cccc(Oc3cccc(NS(=O)(=O)c4cc(Cl)cc(C(F)(F)F)c4)c3)c2[nH]1	23900	IC50	nM	=	4.62160209905186
O=c1[nH]c2cccc(Oc3cccc(NS(=O)(=O)c4cccc5ccccc45)c3)c2[nH]1	21300	IC50	nM	=	4.67162039656126
O=C(Nc1cccc(Oc2cccc3[nH]c(=O)[nH]c23)c1)c1cccc(-n2cccc2)c1	20400	IC50	nM	=	4.6903698325741
O=c1[nH]c2cccc(Oc3cccc(NS(=O)(=O)Cc4cccc(C(F)(F)F)c4)c3)c2[nH]1	17800	IC50	nM	=	4.74957999769111
COc1cc(NC(=O)c2cccc(OC(F)(F)F)c2)cc(Oc2cccc3[nH]c(=O)[nH]c23)c1	16600	IC50	nM	=	4.77989191195995
O=C(Nc1cc(F)cc(Oc2cccc3[nH]c(=O)[nH]c23)c1)c1cccc(OC(F)(F)F)c1	16000	IC50	nM	=	4.79588001734408
O=C(Nc1cccc(Oc2cccc3[nH]c(=O)[nH]c23)c1)c1cccc(N2CCCCC2)c1	15400	IC50	nM	=	4.81247927916354
O=C(Nc1cccc(Oc2cccc3[nH]c(=O)[nH]c23)c1)c1cc(OC(F)(F)F)ccc1F	15000	IC50	nM	=	4.82390874094432
Cc1ccc(-n2nc(C(F)(F)F)cc2NC(=O)c2cccc(Oc3cccc4[nH]c(=O)[nH]c34)c2)cc1	14800	IC50	nM	=	4.82973828460504
O=C(Nc1cccc(OC(F)(F)F)c1)c1cccc(Oc2cccc3[nH]c(=O)[nH]c23)c1	14600	IC50	nM	=	4.83564714421556
O=C(Nc1cccc(Oc2cccc3[nH]c(=O)[nH]c23)c1)c1cc(Cl)cc(OC(F)(F)F)c1	14600	IC50	nM	=	4.83564714421556
CC(C)c1cc(C(=O)Nc2cccc(Oc3cccc4[nH]c(=O)[nH]c34)c2)n(-c2ccccc2)n1	13700	IC50	nM	=	4.86327943284359
CC(C)(C)c1cc(C(=O)Nc2cccc(Oc3cccc4[nH]c(=O)[nH]c34)c2)n(-c2ccccc2)n1	13700	IC50	nM	=	4.86327943284359
O=C(Nc1cccc(SC(F)(F)F)c1)c1cccc(Oc2cccc3[nH]c(=O)[nH]c23)c1	13000	IC50	nM	=	4.88605664769316
O=c1[nH]c2cccc(Oc3cccc(NS(=O)(=O)Cc4cccc(OC(F)(F)F)c4)c3)c2[nH]1	12800	IC50	nM	=	4.89279003035213
O=C(Nc1cccc(Oc2cccc3[nH]c(=O)[nH]c23)c1)Nc1cc(C(F)(F)F)ccc1F	12200	IC50	nM	=	4.91364016932525
O=C(Nc1cc(Cl)cc(Oc2cccc3[nH]c(=O)[nH]c23)c1)c1cccc(OC(F)(F)F)c1	11300	IC50	nM	=	4.94692155651658
CC(C)(C)c1cccc(NC(=O)Nc2cccc(Oc3cccc4[nH]c(=O)[nH]c34)c2)c1	10300	IC50	nM	=	4.98716277529483
O=C(Nc1ccc(Cl)c(C(F)(F)F)c1)c1cccc(Oc2cccc3[nH]c(=O)[nH]c23)c1	8200	IC50	nM	=	5.08618614761628
O=C(Nc1cccc(OC(F)(F)C(F)F)c1)c1cccc(Oc2cccc3[nH]c(=O)[nH]c23)c1	8000	IC50	nM	=	5.09691001300806
O=C(Nc1cccc(Oc2cccc3[nH]c(=O)[nH]c23)c1)c1cccc(OC(F)(F)F)c1	7560	IC50	nM	=	5.12147820449879
O=C(Nc1cc(Oc2cccc3[nH]c(=O)[nH]c23)c(F)cc1F)c1cccc(OC(F)(F)F)c1	6900	IC50	nM	=	5.16115090926274
O=C(Nc1cccc(Oc2cccc3[nH]c(=O)[nH]c23)c1)c1cccc(OC(F)(F)F)c1F	6700	IC50	nM	=	5.17392519729917
O=C(Nc1cccc(Oc2cccc3[nH]c(=O)[nH]c23)c1)c1cccc(SC(F)(F)F)c1	6480	IC50	nM	=	5.18842499412941
Cc1ccc(-n2nc(C(F)(F)F)cc2NC(=O)Nc2cccc(Oc3cccc4[nH]c(=O)[nH]c34)c2)cc1	4800	IC50	nM	=	5.31875876262441
O=C(Nc1cc(Oc2cccc3[nH]c(=O)[nH]c23)c(F)c(F)c1F)c1cccc(OC(F)(F)F)c1	4050	IC50	nM	=	5.39254497678533
CC(C)(C)c1cccc(C(=O)Nc2cccc(Oc3cccc4[nH]c(=O)[nH]c34)c2)c1	3500	IC50	nM	=	5.45593195564972
CCC(C)(C)c1cccc(C(=O)Nc2cccc(Oc3cccc4[nH]c(=O)[nH]c34)c2)c1	3100	IC50	nM	=	5.50863830616573
Cc1ccc(-n2nc(C(C)(C)C)cc2NC(=O)c2cccc(Oc3cccc4[nH]c(=O)[nH]c34)c2)cc1	2050	IC50	nM	=	5.68824613894425
CC(C)(C)c1cc(NC(=O)Nc2cccc(Oc3cccc4[nH]c(=O)[nH]c34)c2)n(-c2ccc(F)cc2)n1	1960	IC50	nM	=	5.70774392864352
CC(C)(C)c1cc(NC(=O)Nc2cccc(Oc3cccc4[nH]c(=O)[nH]c34)c2)n(-c2ccccc2)n1	1330	IC50	nM	=	5.87614835903291
CC(C)(C)c1cc(NC(=O)c2cccc(Oc3cccc4[nH]c(=O)[nH]c34)c2)n(-c2ccccc2)n1	1090	IC50	nM	=	5.96257350205938
Cc1ccc(-n2nc(C(C)(C)C)cc2NC(=O)Nc2cccc(Oc3cccc4[nH]c(=O)[nH]c34)c2)cc1	830	IC50	nM	=	6.08092190762393
O=C(Nc1cccc(Oc2cccc3[nH]c(=O)[nH]c23)c1)c1cccc(OC(F)(F)C(F)F)c1	5700	IC50	nM	=	5.24412514432751
O=C(Nc1cc(Oc2cccc3[nH]c(=O)[nH]c23)c(F)c(F)c1F)c1cccc(OC(F)(F)F)c1	42	IC50	nM	=	7.3767507096021
CC(C)(C)c1cc(NC(=O)Nc2cccc(Oc3cccc4[nH]c(=O)[nH]c34)c2)n(-c2ccccc2)n1	3140	IC50	nM	=	5.50307035192679
CN1C2CCC1CN(c1ccc(-c3ccnc4c(-c5cccc(O)c5)c(-c5ccncc5)nn34)cc1)C2	0.9	IC50	nM	=	9.04575749056068
COc1cccc(-c2c(-c3ccncc3)nn3c(-c4ccc(N5CC6CCC(C5)N6C)cc4)ccnc23)c1	17	IC50	nM	=	7.76955107862173
CN1C2CCC1CN(c1ccc(-c3ccnc4c(-c5ccc(Cl)c(O)c5)c(-c5ccncc5)nn34)cc1)C2	0.32	IC50	nM	<	9.49485002168009
COc1cc(-c2c(-c3ccncc3)nn3c(-c4ccc(N5CC6CCC(C5)N6C)cc4)ccnc23)ccc1Cl	9.7	IC50	nM	=	8.01322826573376
Oc1cccc(-c2c(-c3ccncc3)nn3c(-c4ccc(NCC56CCN(CC5)CC6)cc4)ccnc23)c1	2	IC50	nM	=	8.69897000433602
Oc1cccc(-c2c(-c3ccncc3)nn3c(-c4ccc(N[C@@H]5CN6CCC5CC6)cc4)ccnc23)c1	1.5	IC50	nM	=	8.82390874094432
Oc1cccc(-c2c(-c3ccncc3)nn3c(-c4ccc(N[C@H]5CN6CCC5CC6)cc4)ccnc23)c1	1	IC50	nM	=	9
Oc1cccc(-c2c(-c3ccncc3)nn3c(-c4ccc(N5C[C@@H]6C[C@H]5CN6)cc4)ccnc23)c1	0.49	IC50	nM	=	9.30980391997149
Cc1cc(N2C[C@@H]3C[C@H]2CN3)ccc1-c1ccnc2c(-c3cccc(O)c3)c(-c3ccncc3)nn12	0.32	IC50	nM	<	9.49485002168009
Oc1cccc(-c2c(-c3ccncc3)nn3c(-c4ccc(N5C[C@@H]6C[C@H]5CN6)cc4F)ccnc23)c1	0.32	IC50	nM	<	9.49485002168009
Oc1cccc(-c2c(-c3ccncc3)nn3c(-c4ccc(N5C[C@@H]6C[C@H]5CN6)cc4Cl)ccnc23)c1	0.32	IC50	nM	<	9.49485002168009
Oc1cc(-c2c(-c3ccncc3)nn3c(-c4ccc(N5C[C@@H]6C[C@H]5CN6)cc4)ccnc23)ccc1F	0.32	IC50	nM	<	9.49485002168009
CN1C[C@@H]2C[C@H]1CN2c1ccc(-c2ccnc3c(-c4cccc(O)c4)c(-c4ccncc4)nn23)cc1	0.38	IC50	nM	=	9.42021640338319
Cc1cc(N2C[C@@H]3C[C@H]2CN3C)ccc1-c1ccnc2c(-c3cccc(O)c3)c(-c3ccncc3)nn12	0.32	IC50	nM	<	9.49485002168009
CN1C[C@@H]2C[C@H]1CN2c1ccc(-c2ccnc3c(-c4cccc(O)c4)c(-c4ccncc4)nn23)c(F)c1	0.32	IC50	nM	<	9.49485002168009
CN1C[C@@H]2C[C@H]1CN2c1ccc(-c2ccnc3c(-c4cccc(O)c4)c(-c4ccncc4)nn23)c(Cl)c1	0.32	IC50	nM	<	9.49485002168009
CN1C[C@@H]2C[C@H]1CN2c1ccc(-c2ccnc3c(-c4ccc(F)c(O)c4)c(-c4ccncc4)nn23)cc1	0.32	IC50	nM	<	9.49485002168009
Cc1cc(N2C[C@@H]3C[C@H]2CN3C)ccc1-c1ccnc2c(-c3ccc(F)c(O)c3)c(-c3ccncc3)nn12	0.32	IC50	nM	<	9.49485002168009
CCN1C[C@@H]2C[C@H]1CN2c1ccc(-c2ccnc3c(-c4ccc(F)c(O)c4)c(-c4ccncc4)nn23)cc1	0.51	IC50	nM	=	9.29242982390206
CC(=O)N1C[C@@H]2C[C@H]1CN2c1ccc(-c2ccnc3c(-c4ccc(F)c(O)c4)c(-c4ccncc4)nn23)cc1	0.5	IC50	nM	=	9.30102999566398
COc1cccc(-c2c(-c3ccncc3)nn3c(-c4ccc(N5C[C@@H]6C[C@H]5CN6)cc4)ccnc23)c1	12	IC50	nM	=	7.92081875395238
COc1cccc(-c2c(-c3ccncc3)nn3c(-c4ccc(N5C[C@@H]6C[C@H]5CN6)cc4F)ccnc23)c1	0.44	IC50	nM	=	9.35654732351381
COc1cc(-c2c(-c3ccncc3)nn3c(-c4ccc(N5C[C@@H]6C[C@H]5CN6)cc4)ccnc23)ccc1F	8.7	IC50	nM	=	8.06048074738138
COc1cccc(-c2c(-c3ccncc3)nn3c(-c4ccc(N5C[C@@H]6C[C@H]5CN6C)cc4)ccnc23)c1	8.2	IC50	nM	=	8.08618614761628
COc1cc(-c2c(-c3ccncc3)nn3c(-c4ccc(N5C[C@@H]6C[C@H]5CN6C)cc4)ccnc23)ccc1F	21	IC50	nM	=	7.67778070526608
COc1cc(-c2c(-c3ccncc3)nn3c(-c4ccc(N5C[C@@H]6C[C@H]5CN6C)cc4C)ccnc23)ccc1F	1	IC50	nM	=	9
CCOC(=O)c1cnn2c(-c3cccc(NC(=O)c4cccc(C(F)(F)F)c4)c3)ccnc12	1500	IC50	nM	=	5.82390874094432
CC1=C(C#N)c2nc(N)c(C#N)c(C)c2/C1=C/c1ccc(O)cc1	20000	IC50	nM	=	4.69897000433602
O=C(Nc1cccc(-c2ccnc3c(C#CCCCN4CCOCC4)cnn23)c1)c1cccc(C(F)(F)F)c1	552	IC50	nM	=	6.2580609222708
CN1CCN(CCCC#Cc2cnn3c(-c4cccc(NC(=O)c5cccc(C(F)(F)F)c5)c4)ccnc23)CC1	842	IC50	nM	=	6.07468790850035
CN(C)c1ccc(-c2cnn3c(-c4cccc(NC(=O)c5cccc(C(F)(F)F)c5)c4)ccnc23)cc1	308	IC50	nM	=	6.51144928349956
NC(=O)c1cccc(-c2cnn3c(-c4cccc(NC(=O)c5cccc(C(F)(F)F)c5)c4)ccnc23)c1	57	IC50	nM	=	7.24412514432751
COCCOCC(=O)Nc1ccc(-c2cnn3c(-c4cccc(NC(=O)c5cccc(C(F)(F)F)c5)c4)ccnc23)cc1	139	IC50	nM	=	6.85698519974591
CN(C)CC(=O)Nc1ccc(-c2cnn3c(-c4cccc(NC(=O)c5cccc(C(F)(F)F)c5)c4)ccnc23)cc1	34	IC50	nM	=	7.46852108295774
CN(C)CC(=O)Nc1cccc(-c2cnn3c(-c4cccc(NC(=O)c5cccc(C(F)(F)F)c5)c4)ccnc23)c1	40	IC50	nM	=	7.39794000867204
CN(C)CCc1ccccc1-c1cnn2c(-c3cccc(NC(=O)c4cccc(C(F)(F)F)c4)c3)ccnc12	318	IC50	nM	=	6.49757288001557
CN(C)CCc1cccc(-c2cnn3c(-c4cccc(NC(=O)c5cccc(C(F)(F)F)c5)c4)ccnc23)c1	41	IC50	nM	=	7.38721614328026
CN(C)CCc1ccc(-c2cnn3c(-c4cccc(NC(=O)c5cccc(C(F)(F)F)c5)c4)ccnc23)cc1	26	IC50	nM	=	7.58502665202918
CN(C)Cc1ccccc1-c1cnn2c(-c3cccc(NC(=O)c4cccc(C(F)(F)F)c4)c3)ccnc12	117	IC50	nM	=	6.93181413825384
CN(C)Cc1cccc(-c2cnn3c(-c4cccc(NC(=O)c5cccc(C(F)(F)F)c5)c4)ccnc23)c1	44	IC50	nM	=	7.35654732351381
CN(C)Cc1ccc(-c2cnn3c(-c4cccc(NC(=O)c5cccc(C(F)(F)F)c5)c4)ccnc23)cc1	24	IC50	nM	=	7.61978875828839
O=C(Nc1cccc(-c2ccnc3c(-c4ccc(CN5CCCC5)cc4)cnn23)c1)c1cccc(C(F)(F)F)c1	20	IC50	nM	=	7.69897000433602
CN1CCN(Cc2ccc(-c3cnn4c(-c5cccc(NC(=O)c6cccc(C(F)(F)F)c6)c5)ccnc34)cc2)CC1	38	IC50	nM	=	7.42021640338319
O=C(Nc1cccc(-c2ccnc3c(-c4cccnc4)cnn23)c1)c1cccc(C(F)(F)F)c1	113	IC50	nM	=	6.94692155651658
Nc1ccc(-c2cnn3c(-c4cccc(NC(=O)c5cccc(C(F)(F)F)c5)c4)ccnc23)cn1	112	IC50	nM	=	6.95078197732982
CN(C)CCNc1ccc(-c2cnn3c(-c4cccc(NC(=O)c5cccc(C(F)(F)F)c5)c4)ccnc23)cn1	30	IC50	nM	=	7.52287874528034
CN1CCN(c2ccc(-c3cnn4c(-c5cccc(NC(=O)c6cccc(C(F)(F)F)c6)c5)ccnc34)cn2)CC1	44	IC50	nM	=	7.35654732351381
O=C(Nc1cccc(-c2ccnc3c(-c4cnc(N5CCOCC5)nc4)cnn23)c1)c1cccc(C(F)(F)F)c1	941	IC50	nM	=	6.02641037657274
O=C(Nc1cccc(-c2ccnc3c(-c4cn[nH]c4)cnn23)c1)c1cccc(C(F)(F)F)c1	84	IC50	nM	=	7.07572071393812
O=C(Nc1cccc(-c2ccnc3c(-c4cnn(CCN5CCCC5)c4)cnn23)c1)c1cccc(C(F)(F)F)c1	393	IC50	nM	=	6.40560744962457
O=C(Nc1cccc(-c2ccnc3c(-c4ccoc4)cnn23)c1)c1cccc(C(F)(F)F)c1	326	IC50	nM	=	6.48678239993206
O=C(Nc1cccc(-c2ccnc3c(-c4coc(CN5CCCC5)c4)cnn23)c1)c1cccc(C(F)(F)F)c1	362	IC50	nM	=	6.44129142946683
CCN1CCN(Cc2cc(-c3cnn4c(-c5cccc(NC(=O)c6cccc(C(F)(F)F)c6)c5)ccnc34)co2)CC1	219	IC50	nM	=	6.65955588515988
O=C(Nc1ccc(F)c(-c2ccnc3c(-c4cn[nH]c4)cnn23)c1)c1cccc(C(F)(F)F)c1	18	IC50	nM	=	7.74472749489669
O=C(Nc1ccc(Cl)c(-c2ccnc3c(-c4cn[nH]c4)cnn23)c1)c1cccc(C(F)(F)F)c1	42	IC50	nM	=	7.3767507096021
COc1ccc(NC(=O)c2cccc(C(F)(F)F)c2)cc1-c1ccnc2c(-c3cn[nH]c3)cnn12	98	IC50	nM	=	7.00877392430751
CN1CCN(c2ccc(-c3cnn4c(-c5cc(NC(=O)c6cccc(C(F)(F)F)c6)ccc5F)ccnc34)cn2)CC1	30	IC50	nM	=	7.52287874528034
O=C(Nc1cccc(-c2ccnc3cc(-c4ccncc4)nn23)c1)c1cccc(C(F)(F)F)c1	32	IC50	nM	=	7.49485002168009
O=C(Nc1cccc(-c2ncnc3cc(-c4ccncc4)sc23)c1)c1cccc(C(F)(F)F)c1	540	IC50	nM	=	6.26760624017703
O=C(Nc1cccc(-c2ncnc3sc(-c4cccnc4)cc23)c1)c1cccc(C(F)(F)F)c1	1110	IC50	nM	=	5.95467702121334
O=C(Nc1cccc(-c2ncnc3sc(-c4ccncc4)cc23)c1)c1cccc(C(F)(F)F)c1	80	IC50	nM	=	7.09691001300806
N#Cc1cnc2cc(-c3ccncc3)sc2c1-c1cccc(NC(=O)c2cccc(C(F)(F)F)c2)c1	5940	IC50	nM	=	5.22621355501881
Cc1ccc(-n2nc(C(C)(C)C)cc2NC(=O)Nc2ccc(Sc3ccnc4[nH]c(=O)[nH]c34)cc2)cc1	2200	IC50	nM	=	5.65757731917779
CC(C)(C)c1cc(NC(=O)Nc2ccc(Sc3ccnc4[nH]c(=O)[nH]c34)cc2)n(-c2ccccc2)n1	215	IC50	nM	=	6.6675615400844
CSc1cc(Oc2ccnc3[nH]c(=O)[nH]c23)ccc1NC(=O)Nc1cc(C(C)(C)C)nn1-c1ccc(C)cc1	76	IC50	nM	=	7.11918640771921
Cc1ccc(-n2nc(C(C)(C)C)cc2NC(=O)Nc2ccc(Oc3ccnc4c3n(C)c(=O)n4C)cc2F)cc1	1130	IC50	nM	=	5.94692155651658
Cn1c(=O)n(C)c2c(Oc3ccc(NC(=O)Nc4cc(C(C)(C)C)nn4-c4ccccc4)c(F)c3)ccnc21	1090	IC50	nM	=	5.96257350205938
Cc1ccc(-n2nc(C(C)(C)C)cc2NC(=O)Nc2ccc(Oc3ccnc4c3[nH]c(=O)n4C)cc2F)cn1	530	IC50	nM	=	6.27572413039921
Cc1ccc(-n2nc(C(C)(C)C)cc2NC(=O)Nc2ccc(Oc3ccnc4[nH]c(=O)[nH]c34)cc2F)cc1	110	IC50	nM	=	6.95860731484177
CC(C)(C)c1cc(NC(=O)Nc2ccc(Oc3ccnc4[nH]c(=O)[nH]c34)cc2F)n(-c2ccccc2)n1	75	IC50	nM	=	7.1249387366083
Cc1ccc(-n2nc(C(C)(C)C)cc2NC(=O)Nc2ccc(Oc3ccnc4c3[nH]c(=O)n4C)c3ccccc23)cc1	6300	IC50	nM	=	5.20065945054642
Cn1c(=O)[nH]c2c(Oc3ccc(NC(=O)Nc4cc(C(C)(C)C)nn4-c4ccccc4)c4ccccc34)ccnc21	6900	IC50	nM	=	5.16115090926274
Cn1nc(C(C)(C)C)cc1NC(=O)Nc1ccc(Oc2ccnc3c2[nH]c(=O)n3C)c2ccccc12	197	IC50	nM	=	6.70553377383841
Cc1ccc(-n2nc(C(C)(C)C)cc2NC(=O)Nc2ccc(Oc3ccnc4[nH]c(=O)n(C)c34)c3ccccc23)cc1	2280	IC50	nM	=	5.64206515299955
Cn1nc(C(C)(C)C)cc1NC(=O)Nc1ccc(Oc2ccnc3[nH]c(=O)n(C)c23)c2ccccc12	99	IC50	nM	=	7.00436480540245
Cn1c(=O)[nH]c2nccc(Oc3ccc(NC(=O)Nc4cc(C(C)(C)C)nn4-c4cccnc4)c4ccccc34)c21	790	IC50	nM	=	6.10237290870956
Cn1c(=O)[nH]c2nccc(Oc3ccc(NC(=O)Nc4cc(C(C)(C)C)nn4-c4ccccc4)c4ccccc34)c21	251	IC50	nM	=	6.60032627851896
Cn1c(=O)[nH]c2nccc(Oc3ccc(NC(=O)Nc4cc(C(C)(C)C)nn4-c4ccc(F)cc4)c4ccccc34)c21	313	IC50	nM	=	6.50445566245355
Cc1ccc(-n2nc(C(C)(C)C)cc2NC(=O)Nc2ccc(Oc3ccnc4[nH]c(=O)[nH]c34)c3ccccc23)cc1	670	IC50	nM	=	6.17392519729917
CC(C)(C)c1cc(NC(=O)Nc2ccc(Oc3ccnc4[nH]c(=O)[nH]c34)c3ccccc23)n(-c2ccccc2)n1	510	IC50	nM	=	6.29242982390206
Cn1nc(C(C)(C)C)cc1NC(=O)Nc1ccc(Oc2ccnc3[nH]c(=O)[nH]c23)c2ccccc12	11	IC50	nM	=	7.95860731484177
CC(C)(C)c1cc(NC(=O)Nc2ccc(Oc3ccnc4[nH]c(=O)[nH]c34)c3ccccc23)n(-c2ccc(F)cc2)n1	240	IC50	nM	=	6.61978875828839
Cc1ccc(-n2nc(C(C)(C)C)cc2NC(=O)Nc2ccc(Oc3ccnc4c3n(C)c(=O)n4C)cc2)cc1	1800	IC50	nM	=	5.74472749489669
Cc1ccc(-n2nc(C(C)(C)C)cc2NC(=O)Nc2ccc(Oc3ccnc4c3[nH]c(=O)n4C)cc2)cc1.O=C(O)CC(O)(CC(=O)O)C(=O)O	3000	IC50	nM	=	5.52287874528034
Cc1ccc(-n2nc(C(C)(C)C)cc2NC(=O)Nc2ccc(Oc3ccnc4c3[nH]c(=O)n4C)cc2)cc1	1190	IC50	nM	=	5.92445303860747
Cn1c(=O)[nH]c2c(Oc3ccc(NC(=O)Nc4cc(C(C)(C)C)nn4-c4ccccc4)cc3)ccnc21	880	IC50	nM	=	6.05551732784983
Cn1nc(C(C)(C)C)cc1NC(=O)Nc1ccc(Oc2ccnc3c2[nH]c(=O)n3C)cc1	258	IC50	nM	=	6.58838029403677
Cc1ccc(-n2nc(C(C)(C)C)cc2NC(=O)Nc2ccc(Oc3ccnc4[nH]c(=O)n(C)c34)cc2)cc1	202	IC50	nM	=	6.69464863055338
Cn1c(=O)[nH]c2nccc(Oc3ccc(NC(=O)Nc4cc(C(C)(C)C)nn4-c4cccnc4)cc3)c21	390	IC50	nM	=	6.4089353929735
Cn1c(=O)[nH]c2nccc(Oc3ccc(NC(=O)Nc4cc(C(C)(C)C)nn4-c4ccccc4)cc3)c21	215	IC50	nM	=	6.6675615400844
Cn1c(=O)[nH]c2nccc(Oc3ccc(NC(=O)Nc4cc(C5CC5)nn4-c4ccccc4)cc3)c21	143	IC50	nM	=	6.84466396253494
Cc1ccc(-n2nc(C(F)(F)F)cc2NC(=O)Nc2ccc(Oc3ccnc4[nH]c(=O)n(C)c34)cc2)cc1	176	IC50	nM	=	6.75448733218585
Cn1c(=O)[nH]c2nccc(Oc3ccc(NC(=O)Nc4cc(C(C)(C)C)nn4-c4ccc(F)cc4)cc3)c21	135	IC50	nM	=	6.86966623150499
Cn1nc(C(C)(C)C)cc1NC(=O)Nc1ccc(Oc2ccnc3[nH]c(=O)n(C)c23)cc1	84	IC50	nM	=	7.07572071393812
O=C(Nc1ccc(Oc2ccnc3[nH]c(=O)[nH]c23)cc1)Nc1nnc(C2CCCO2)s1	170	IC50	nM	=	6.76955107862173
CC(C)(C)c1csc(NC(=O)Nc2ccc(Oc3ccnc4[nH]c(=O)[nH]c34)cc2)n1	7800	IC50	nM	=	5.10790539730952
Cc1ccc(-n2nc(C(C)(C)C)cc2NC(=O)Nc2ccc(Oc3ccnc4[nH]c(=O)[nH]c34)cc2)cc1	142	IC50	nM	=	6.84771165561694
CC(C)c1cc(NC(=O)Nc2ccc(Oc3ccnc4[nH]c(=O)[nH]c34)cc2)n(-c2ccccc2)n1	42	IC50	nM	=	7.3767507096021
CC(C)(C)c1cc(NC(=O)Nc2ccc(Oc3ccnc4[nH]c(=O)[nH]c34)cc2)n(-c2ccccc2)n1	94	IC50	nM	=	7.0268721464003
Cc1cc(NC(=O)Nc2ccc(Oc3ccnc4[nH]c(=O)[nH]c34)cc2)n(-c2ccc(Cl)cc2)n1	290	IC50	nM	=	6.53760200210104
CC(C)(C)c1cc(NC(=O)Nc2ccc(Oc3ccnc4[nH]c(=O)[nH]c34)cc2)n(-c2ccc(Cl)cc2)n1	140	IC50	nM	=	6.85387196432176
CC(C)(C)c1cc(NC(=O)Nc2ccc(Oc3ccnc4[nH]c(=O)[nH]c34)cc2)n(-c2ccc(F)cc2)n1	124	IC50	nM	=	6.90657831483777
Cn1nc(C(C)(C)C)cc1NC(=O)Nc1ccc(Oc2ccnc3[nH]c(=O)[nH]c23)cc1	33	IC50	nM	=	7.48148606012211
CC(C)(C)c1cc(NC(=O)Nc2ccc(Oc3ccnc4[nH]c(=O)[nH]c34)cc2)n(-c2ccc(F)cc2F)n1	104	IC50	nM	=	6.98296666070122
CC(C)(C)c1cc(NC(=O)Nc2ccc(Oc3ccnc4[nH]c(=O)[nH]c34)cc2)n(-c2ccccn2)n1	210	IC50	nM	=	6.67778070526608
CC(C)(C)c1cc(NC(=O)Nc2ccc(Oc3ccnc4[nH]c(=O)[nH]c34)cc2)n(Cc2ccccc2)n1	147	IC50	nM	=	6.83268266525182
CC(C)(C)c1cc(NC(=O)Nc2ccc(Oc3ccnc4[nH]c(=O)[nH]c34)cc2)n(C(C)(C)C)n1	1190	IC50	nM	=	5.92445303860747
CCCn1nc(C(C)(C)C)cc1NC(=O)Nc1ccc(Oc2ccnc3[nH]c(=O)[nH]c23)cc1	83	IC50	nM	=	7.08092190762393
Cc1ccc(-n2nc(C(C)(C)C)cc2NC(=O)Nc2ccc(Sc3ccnc4[nH]c(=O)[nH]c34)cc2)cc1	234	IC50	nM	=	6.63078414258986
CC(C)(C)c1cc(NC(=O)Nc2ccc(Sc3ccnc4[nH]c(=O)[nH]c34)cc2)n(-c2ccccc2)n1	70	IC50	nM	=	7.15490195998574
CSc1cc(Oc2ccnc3[nH]c(=O)[nH]c23)ccc1NC(=O)Nc1cc(C(C)(C)C)nn1-c1ccc(C)cc1	56	IC50	nM	=	7.2518119729938
Cc1ccc(-n2nc(C(C)(C)C)cc2NC(=O)Nc2ccc(Oc3ccnc4c3n(C)c(=O)n4C)cc2F)cc1	52	IC50	nM	=	7.2839966563652
Cn1c(=O)n(C)c2c(Oc3ccc(NC(=O)Nc4cc(C(C)(C)C)nn4-c4ccccc4)c(F)c3)ccnc21	122	IC50	nM	=	6.91364016932525
Cc1ccc(-n2nc(C(C)(C)C)cc2NC(=O)Nc2ccc(Oc3ccnc4c3[nH]c(=O)n4C)cc2F)cn1	62	IC50	nM	=	7.20760831050175
Cc1ccc(-n2nc(C(C)(C)C)cc2NC(=O)Nc2ccc(Oc3ccnc4[nH]c(=O)[nH]c34)cc2F)cc1	40	IC50	nM	=	7.39794000867204
CC(C)(C)c1cc(NC(=O)Nc2ccc(Oc3ccnc4[nH]c(=O)[nH]c34)cc2F)n(-c2ccccc2)n1	135	IC50	nM	=	6.86966623150499
Cc1ccc(-n2nc(C(C)(C)C)cc2NC(=O)Nc2ccc(Oc3ccnc4c3[nH]c(=O)n4C)c3ccccc23)cc1	70	IC50	nM	=	7.15490195998574
Cn1c(=O)[nH]c2c(Oc3ccc(NC(=O)Nc4cc(C(C)(C)C)nn4-c4ccccc4)c4ccccc34)ccnc21	27	IC50	nM	=	7.56863623584101
Cn1nc(C(C)(C)C)cc1NC(=O)Nc1ccc(Oc2ccnc3c2[nH]c(=O)n3C)c2ccccc12	470	IC50	nM	=	6.32790214206428
Cc1ccc(-n2nc(C(C)(C)C)cc2NC(=O)Nc2ccc(Oc3ccnc4[nH]c(=O)n(C)c34)c3ccccc23)cc1	26	IC50	nM	=	7.58502665202918
Cn1nc(C(C)(C)C)cc1NC(=O)Nc1ccc(Oc2ccnc3[nH]c(=O)n(C)c23)c2ccccc12	383	IC50	nM	=	6.41680122603138
Cn1c(=O)[nH]c2nccc(Oc3ccc(NC(=O)Nc4cc(C(C)(C)C)nn4-c4cccnc4)c4ccccc34)c21	100	IC50	nM	=	7
Cn1c(=O)[nH]c2nccc(Oc3ccc(NC(=O)Nc4cc(C(C)(C)C)nn4-c4ccccc4)c4ccccc34)c21	19	IC50	nM	=	7.72124639904717
Cn1c(=O)[nH]c2nccc(Oc3ccc(NC(=O)Nc4cc(C(C)(C)C)nn4-c4ccc(F)cc4)c4ccccc34)c21	35	IC50	nM	=	7.45593195564972
Cc1ccc(-n2nc(C(C)(C)C)cc2NC(=O)Nc2ccc(Oc3ccnc4[nH]c(=O)[nH]c34)c3ccccc23)cc1	14	IC50	nM	=	7.85387196432176
CC(C)(C)c1cc(NC(=O)Nc2ccc(Oc3ccnc4[nH]c(=O)[nH]c34)c3ccccc23)n(-c2ccccc2)n1	35	IC50	nM	=	7.45593195564972
Cn1nc(C(C)(C)C)cc1NC(=O)Nc1ccc(Oc2ccnc3[nH]c(=O)[nH]c23)c2ccccc12	2300	IC50	nM	=	5.63827216398241
CC(C)(C)c1cc(NC(=O)Nc2ccc(Oc3ccnc4[nH]c(=O)[nH]c34)c3ccccc23)n(-c2ccc(F)cc2)n1	203	IC50	nM	=	6.69250396208679
Cc1ccc(-n2nc(C(C)(C)C)cc2NC(=O)Nc2ccc(Oc3ccnc4c3n(C)c(=O)n4C)cc2)cc1	190	IC50	nM	=	6.72124639904717
Cc1ccc(-n2nc(C(C)(C)C)cc2NC(=O)Nc2ccc(Oc3ccnc4c3[nH]c(=O)n4C)cc2)cc1.O=C(O)CC(O)(CC(=O)O)C(=O)O	36	IC50	nM	=	7.44369749923271
Cc1ccc(-n2nc(C(C)(C)C)cc2NC(=O)Nc2ccc(Oc3ccnc4c3[nH]c(=O)n4C)cc2)cc1	54	IC50	nM	=	7.26760624017703
Cn1c(=O)[nH]c2c(Oc3ccc(NC(=O)Nc4cc(C(C)(C)C)nn4-c4ccccc4)cc3)ccnc21	130	IC50	nM	=	6.88605664769316
Cn1nc(C(C)(C)C)cc1NC(=O)Nc1ccc(Oc2ccnc3c2[nH]c(=O)n3C)cc1	2900	IC50	nM	=	5.53760200210104
Cc1ccc(-n2nc(C(C)(C)C)cc2NC(=O)Nc2ccc(Oc3ccnc4[nH]c(=O)n(C)c34)cc2)cc1	90	IC50	nM	=	7.04575749056068
Cn1c(=O)[nH]c2nccc(Oc3ccc(NC(=O)Nc4cc(C(C)(C)C)nn4-c4cccnc4)cc3)c21	830	IC50	nM	=	6.08092190762393
Cn1c(=O)[nH]c2nccc(Oc3ccc(NC(=O)Nc4cc(C(C)(C)C)nn4-c4ccccc4)cc3)c21	164	IC50	nM	=	6.7851561519523
Cn1c(=O)[nH]c2nccc(Oc3ccc(NC(=O)Nc4cc(C5CC5)nn4-c4ccccc4)cc3)c21	18200	IC50	nM	=	4.73992861201493
Cc1ccc(-n2nc(C(F)(F)F)cc2NC(=O)Nc2ccc(Oc3ccnc4[nH]c(=O)n(C)c34)cc2)cc1	3200	IC50	nM	=	5.49485002168009
Cn1c(=O)[nH]c2nccc(Oc3ccc(NC(=O)Nc4cc(C(C)(C)C)nn4-c4ccc(F)cc4)cc3)c21	1360	IC50	nM	=	5.86646109162978
Cn1nc(C(C)(C)C)cc1NC(=O)Nc1ccc(Oc2ccnc3[nH]c(=O)n(C)c23)cc1	14100	IC50	nM	=	4.85078088734462
O=C(Nc1ccc(Oc2ccnc3[nH]c(=O)[nH]c23)cc1)Nc1nnc(C2CCCO2)s1	58000	IC50	nM	=	4.23657200643706
Cc1ccc(-n2nc(C(C)(C)C)cc2NC(=O)Nc2ccc(Oc3ccnc4[nH]c(=O)[nH]c34)cc2)cc1	420	IC50	nM	=	6.3767507096021
CC(C)c1cc(NC(=O)Nc2ccc(Oc3ccnc4[nH]c(=O)[nH]c34)cc2)n(-c2ccccc2)n1	1970	IC50	nM	=	5.70553377383841
CC(C)(C)c1cc(NC(=O)Nc2ccc(Oc3ccnc4[nH]c(=O)[nH]c34)cc2)n(-c2ccccc2)n1	620	IC50	nM	=	6.20760831050175
Cc1cc(NC(=O)Nc2ccc(Oc3ccnc4[nH]c(=O)[nH]c34)cc2)n(-c2ccc(Cl)cc2)n1	70000	IC50	nM	=	4.15490195998574
CC(C)(C)c1cc(NC(=O)Nc2ccc(Oc3ccnc4[nH]c(=O)[nH]c34)cc2)n(-c2ccc(Cl)cc2)n1	350	IC50	nM	=	6.45593195564972
CC(C)(C)c1cc(NC(=O)Nc2ccc(Oc3ccnc4[nH]c(=O)[nH]c34)cc2)n(-c2ccc(F)cc2)n1	411	IC50	nM	=	6.38615817812393
Cn1nc(C(C)(C)C)cc1NC(=O)Nc1ccc(Oc2ccnc3[nH]c(=O)[nH]c23)cc1	28000	IC50	nM	=	4.55284196865778
CC(C)(C)c1cc(NC(=O)Nc2ccc(Oc3ccnc4[nH]c(=O)[nH]c34)cc2)n(-c2ccc(F)cc2F)n1	1190	IC50	nM	=	5.92445303860747
CC(C)(C)c1cc(NC(=O)Nc2ccc(Oc3ccnc4[nH]c(=O)[nH]c34)cc2)n(-c2ccccn2)n1	6400	IC50	nM	=	5.19382002601611
CC(C)(C)c1cc(NC(=O)Nc2ccc(Oc3ccnc4[nH]c(=O)[nH]c34)cc2)n(Cc2ccccc2)n1	13400	IC50	nM	=	4.87289520163519
CC(C)(C)c1cc(NC(=O)Nc2ccc(Oc3ccnc4[nH]c(=O)[nH]c34)cc2)n(C(C)(C)C)n1	33000	IC50	nM	=	4.48148606012211
CCCn1nc(C(C)(C)C)cc1NC(=O)Nc1ccc(Oc2ccnc3[nH]c(=O)[nH]c23)cc1	10800	IC50	nM	=	4.96657624451305
O=C(Nc1cccc(-c2ccnc3cc(-c4cnc[nH]4)nn23)c1)c1cccc(C(F)(F)F)c1	1600	IC50	nM	=	5.79588001734408
Cn1cncc1-c1cc2nccc(-c3cccc(NC(=O)c4cccc(C(F)(F)F)c4)c3)n2n1	100	IC50	nM	=	7
O=C(Nc1cccc(-c2ccnc3cc(N4CCNCC4)nn23)c1)c1cccc(C(F)(F)F)c1	6200	IC50	nM	=	5.20760831050175
O=C(Nc1cccc(-c2ccnc3cc(N4CCOCC4)nn23)c1)c1cccc(C(F)(F)F)c1	99	IC50	nM	=	7.00436480540245
O=C(Nc1cccc(-c2ccnc3cc(-c4ccncc4)nn23)c1)c1cccc(Cl)c1	1100	IC50	nM	=	5.95860731484177
COc1cccc(C(=O)Nc2cccc(-c3ccnc4cc(-c5ccncc5)nn34)c2)c1	4000	IC50	nM	=	5.39794000867204
O=C(Nc1cccc(-c2ccnc3cc(-c4ccncc4)nn23)c1)c1ccc(Cl)c(Cl)c1	660	IC50	nM	=	6.18045606445813
O=C(Nc1cccc(-c2ccnc3cc(-c4ccncc4)nn23)c1)c1ccc(Cl)c(C(F)(F)F)c1	60	IC50	nM	=	7.22184874961636
O=C(Nc1cccc(-c2ccnc3cc(-c4ccncc4)nn23)c1)Nc1cccc(C(F)(F)F)c1	25	IC50	nM	=	7.60205999132796
O=C(Nc1cccc(-c2ccnc3cc(-c4ccncc4)nn23)c1)Nc1ccc(Cl)c(C(F)(F)F)c1	40	IC50	nM	=	7.39794000867204
CN(C)CCNc1cc(-c2cc3nccc(-c4cccc(NC(=O)c5cccc(C(F)(F)F)c5)c4)n3n2)ccn1	53	IC50	nM	=	7.27572413039921
O=C(Nc1cccc(-c2ccnc3cc(-c4ccnc(NCCN5CCOCC5)c4)nn23)c1)c1cccc(C(F)(F)F)c1	160	IC50	nM	=	6.79588001734408
O=C(Nc1cccc(-c2ccnc3cc(-c4ccnc(NCCCN5CCOCC5)c4)nn23)c1)c1cccc(C(F)(F)F)c1	130	IC50	nM	=	6.88605664769316
O=C(Nc1cccc(-c2ccnc3cc(-c4ccnc(NCCN5CCCC5)c4)nn23)c1)c1cccc(C(F)(F)F)c1	68	IC50	nM	=	7.16749108729376
O=C(Nc1cccc(-c2ccnc3cc(-c4ccnc(NCCCN5CCCC5)c4)nn23)c1)c1cccc(C(F)(F)F)c1	110	IC50	nM	=	6.95860731484177
O=C(Nc1cccc(-c2ccnc3cc(-c4ccnc(NCCCN5CCCC5=O)c4)nn23)c1)c1cccc(C(F)(F)F)c1	110	IC50	nM	=	6.95860731484177
O=C(Nc1cccc(-c2ccnc3cc(-c4ccnc(NCCCc5ncc[nH]5)c4)nn23)c1)c1cccc(C(F)(F)F)c1	66	IC50	nM	=	7.18045606445813
O=C(Nc1cccc(-c2ccnc3cc(-c4ccnc(NCCN5CCC(O)CC5)c4)nn23)c1)c1cccc(C(F)(F)F)c1	66	IC50	nM	=	7.18045606445813
Cc1nc2c(Oc3ccc(NC(=O)Nc4cc(C(F)(F)F)ccc4F)c(F)c3)ccnc2[nH]c1=O	3	IC50	nM	=	8.52287874528034
Nc1nc2c(Oc3ccc(NC(=O)Nc4cc(C(F)(F)F)ccc4F)c(F)c3)ccnc2[nH]c1=O	30	IC50	nM	=	7.52287874528034
O=C(Nc1ccc(Oc2ccnc3[nH]c(=O)cnc23)cc1F)Nc1cc(C(F)(F)F)ccc1F	4	IC50	nM	=	8.39794000867204
Cc1nc2nccc(Oc3ccc(NC(=O)Nc4cc(C(F)(F)F)ccc4F)c(F)c3)c2[nH]c1=O	258	IC50	nM	=	6.58838029403677
O=C(Nc1ccc(Oc2ccnc3ncc(=O)[nH]c23)cc1F)Nc1cc(C(F)(F)F)ccc1F	76	IC50	nM	=	7.11918640771921
Nc1nc2nccc(Oc3ccc(NC(=O)Nc4cc(C(F)(F)F)ccc4F)c(F)c3)c2[nH]c1=O	168	IC50	nM	=	6.77469071827414
O=C(Nc1ccc(Oc2ccnc3[nH]c(=O)c(=O)[nH]c23)cc1F)Nc1cc(C(F)(F)F)ccc1F	5	IC50	nM	=	8.30102999566398
O=C(Nc1ccc(Oc2ccnc3[nH]nnc23)cc1F)Nc1cc(C(F)(F)F)ccc1F	69	IC50	nM	=	7.16115090926274
O=C(Nc1ccc(Oc2ccnc3[nH]cnc23)cc1F)Nc1cc(C(F)(F)F)ccc1F	42	IC50	nM	=	7.3767507096021
O=C(Nc1ccc(Oc2ccnc3[nH]c(S)nc23)cc1F)Nc1cc(C(F)(F)F)ccc1F	17	IC50	nM	=	7.76955107862173
CN(C)c1nc2c(Oc3ccc(NC(=O)Nc4cc(C(F)(F)F)ccc4F)c(F)c3)ccnc2[nH]1	25	IC50	nM	=	7.60205999132796
CN(C)Cc1nc2c(Oc3ccc(NC(=O)Nc4cc(C(F)(F)F)ccc4F)c(F)c3)ccnc2[nH]1	730	IC50	nM	=	6.13667713987954
O=C(Nc1ccc(Oc2ccnc3[nH]c(=O)cnc23)cc1)Nc1ccc(Cl)c(C(F)(F)F)c1	11	IC50	nM	=	7.95860731484177
O=C(Nc1ccc(Oc2ccnc3[nH]c(=O)c(=O)[nH]c23)cc1)Nc1ccc(Cl)c(C(F)(F)F)c1	21	IC50	nM	=	7.67778070526608
Cc1ccc(-n2nc(C(C)(C)C)cc2NC(=O)Nc2ccc(Oc3ccnc4[nH]c(=O)cnc34)cc2)cc1	252	IC50	nM	=	6.59859945921846
O=C(Nc1ccc(Cl)c(C(F)(F)F)c1)Nc1ccc(Oc2ccnc3[nH]c(=O)cnc23)cc1F	6	IC50	nM	=	8.22184874961636
Cn1nc(C(C)(C)C)cc1NC(=O)Nc1ccc(Oc2ccnc3[nH]c(=O)cnc23)cc1F	17	IC50	nM	=	7.76955107862173
CC(C)(C)c1cc(NC(=O)Nc2ccc(Oc3ccnc4[nH]c(=O)c(=O)[nH]c34)cc2F)n(-c2ccccc2)n1	190	IC50	nM	=	6.72124639904717
Cc1ccc(-n2nc(C(C)(C)C)cc2NC(=O)Nc2ccc(Oc3ccnc4[nH]c(=O)c(N)nc34)cc2F)cc1	320	IC50	nM	=	6.49485002168009
Cc1ccc(-n2nc(C(C)(C)C)cc2NC(=O)Nc2ccc(Oc3ccnc4[nH]c(=O)cnc34)cc2F)cc1	64	IC50	nM	=	7.19382002601611
Cc1ccc(-n2nc(C(C)(C)C)cc2NC(=O)Nc2ccc(Oc3ccnc4[nH]c(=O)c(=O)[nH]c34)cc2F)cc1	90	IC50	nM	=	7.04575749056068
CSc1cc(Oc2ccnc3[nH]c(=O)cnc23)ccc1NC(=O)Nc1ccc(Cl)c(C(F)(F)F)c1	4	IC50	nM	=	8.39794000867204
CSc1cc(Oc2ccnc3[nH]c(=O)c(=O)[nH]c23)ccc1NC(=O)Nc1ccc(Cl)c(C(F)(F)F)c1	3	IC50	nM	=	8.52287874528034
CSc1cc(Oc2ccnc3[nH]c(=O)cnc23)ccc1NC(=O)Nc1cc(C(F)(F)F)ccc1F	4	IC50	nM	=	8.39794000867204
CSc1cc(Oc2ccnc3[nH]c(=O)c(=O)[nH]c23)ccc1NC(=O)Nc1cc(C(F)(F)F)ccc1F	2	IC50	nM	=	8.69897000433602
CSc1cc(Oc2ccnc3[nH]c(=O)c(C)nc23)ccc1NC(=O)Nc1cc(C(F)(F)F)ccc1F	2	IC50	nM	=	8.69897000433602
CSc1cc(Oc2ccnc3[nH]c(=O)c(C)nc23)ccc1NC(=O)Nc1cc(C(C)(C)C)nn1-c1ccccc1	20	IC50	nM	=	7.69897000433602
CSc1cc(Oc2ccnc3[nH]c(=O)cnc23)ccc1NC(=O)Nc1cc(C(C)(C)C)nn1-c1ccc(C)cc1	19	IC50	nM	=	7.72124639904717
CSc1cc(Oc2ccnc3[nH]c(=O)c(C)nc23)ccc1NC(=O)Nc1cc(C(C)(C)C)nn1-c1ccc(C)cc1	24	IC50	nM	=	7.61978875828839
Cc1nc2c(Oc3ccc(NC(=O)Nc4cc(C(F)(F)F)ccc4F)c4ccccc34)ccnc2[nH]c1=O	4	IC50	nM	=	8.39794000867204
Nc1nc2c(Oc3ccc(NC(=O)Nc4cc(C(F)(F)F)ccc4F)c4ccccc34)ccnc2[nH]c1=O	5	IC50	nM	=	8.30102999566398
O=C(Nc1cc(C(F)(F)F)ccc1F)Nc1ccc(Oc2ccnc3[nH]c(=O)c(C(F)(F)F)nc23)c2ccccc12	134	IC50	nM	=	6.87289520163519
CC(C)(C)c1cc(NC(=O)Nc2ccc(Oc3ccnc4[nH]c(=O)cnc34)c3ccccc23)n(-c2ccccc2)n1	77	IC50	nM	=	7.11350927482752
Cc1nc2c(Oc3ccc(NC(=O)Nc4cc(C(C)(C)C)nn4-c4ccccc4)c4ccccc34)ccnc2[nH]c1=O	67	IC50	nM	=	7.17392519729917
CC(C)(C)c1cc(NC(=O)Nc2ccc(Oc3ccnc4[nH]c(=O)c(N)nc34)c3ccccc23)n(-c2ccccc2)n1	85	IC50	nM	=	7.07058107428571
Cc1ccc(-n2nc(C(C)(C)C)cc2NC(=O)Nc2ccc(Oc3ccnc4[nH]c(=O)cnc34)c3ccccc23)cc1	80	IC50	nM	=	7.09691001300806
Cc1ccc(-n2nc(C(C)(C)C)cc2NC(=O)Nc2ccc(Oc3ccnc4[nH]c(=O)c(C)nc34)c3ccccc23)cc1	99	IC50	nM	=	7.00436480540245
Cc1ccc(-n2nc(C(C)(C)C)cc2NC(=O)Nc2ccc(Oc3ccnc4[nH]c(=O)c(N)nc34)c3ccccc23)cc1	150	IC50	nM	=	6.82390874094432
O=C(Nc1ccc(Oc2ccnc3ncc(=O)[nH]c23)cc1)Nc1ccc(Cl)c(C(F)(F)F)c1	133	IC50	nM	=	6.87614835903291
O=C(Nc1ccc(Oc2ccnc3ncc(=O)[nH]c23)cc1)Nc1cc(C(F)(F)F)ccc1F	1290	IC50	nM	=	5.88941028970075
O=C(Nc1ccc(Cl)c(C(F)(F)F)c1)Nc1ccc(Oc2ccnc3ncc(=O)[nH]c23)cc1F	59	IC50	nM	=	7.22914798835786
Cc1ccc(-n2nc(C(C)(C)C)cc2NC(=O)Nc2ccc(Oc3ccnc4ncc(=O)[nH]c34)cc2)cc1	2290	IC50	nM	=	5.64016451766011
CC(C)(C)c1cc(NC(=O)Nc2ccc(Oc3ccnc4ncc(=O)[nH]c34)cc2F)n(-c2ccccc2)n1	940	IC50	nM	=	6.0268721464003
Cc1nc2nccc(Oc3ccc(NC(=O)Nc4cc(C(C)(C)C)nn4-c4ccccc4)c(F)c3)c2[nH]c1=O	8500	IC50	nM	=	5.07058107428571
Cc1ccc(-n2nc(C(C)(C)C)cc2NC(=O)Nc2ccc(Oc3ccnc4nc(N)c(=O)[nH]c34)cc2F)cc1	222	IC50	nM	=	6.65364702554936
CSc1cc(Oc2ccnc3ncc(=O)[nH]c23)ccc1NC(=O)Nc1ccc(Cl)c(C(F)(F)F)c1	71	IC50	nM	=	7.14874165128092
CSc1cc(Oc2ccnc3ncc(=O)[nH]c23)ccc1NC(=O)Nc1cc(C(F)(F)F)ccc1F	246	IC50	nM	=	6.60906489289662
CSc1cc(Oc2ccnc3ncc(=O)[nH]c23)ccc1NC(=O)Nc1cc(C(C)(C)C)nn1-c1ccccc1	450	IC50	nM	=	6.34678748622466
O=C(Nc1cc(C(F)(F)F)ccc1F)Nc1ccc(Oc2ccnc3ncc(=O)[nH]c23)c2ccccc12	84	IC50	nM	=	7.07572071393812
Cc1nc2nccc(Oc3ccc(NC(=O)Nc4cc(C(F)(F)F)ccc4F)c4ccccc34)c2[nH]c1=O	108	IC50	nM	=	6.96657624451305
Nc1nc2nccc(Oc3ccc(NC(=O)Nc4cc(C(F)(F)F)ccc4F)c4ccccc34)c2[nH]c1=O	43	IC50	nM	=	7.36653154442041
O=C(Nc1cc(C(F)(F)F)ccc1F)Nc1ccc(Oc2ccnc3nc(C(F)(F)F)c(=O)[nH]c23)c2ccccc12	1080	IC50	nM	=	5.96657624451305
CC(C)(C)c1cc(NC(=O)Nc2ccc(Oc3ccnc4ncc(=O)[nH]c34)c3ccccc23)n(-c2ccccc2)n1	264	IC50	nM	=	6.57839607313017
Cc1nc2nccc(Oc3ccc(NC(=O)Nc4cc(C(C)(C)C)nn4-c4ccccc4)c4ccccc34)c2[nH]c1=O	3000	IC50	nM	=	5.52287874528034
CC(C)(C)c1cc(NC(=O)Nc2ccc(Oc3ccnc4nc(N)c(=O)[nH]c34)c3ccccc23)n(-c2ccccc2)n1	405	IC50	nM	=	6.39254497678533
Cc1ccc(-n2nc(C(C)(C)C)cc2NC(=O)Nc2ccc(Oc3ccnc4nc(C)c(=O)[nH]c34)c3ccccc23)cc1	17000	IC50	nM	=	4.76955107862173
CN(C)c1nc2c(Oc3ccc(NC(=O)Nc4cc(C(C)(C)C)nn4-c4ccccc4)c(F)c3)ccnc2[nH]1	1670	IC50	nM	=	5.77728352885242
Cc1ccc(-n2nc(C(C)(C)C)cc2NC(=O)Nc2ccc(Oc3ccnc4[nH]nnc34)cc2F)cc1	1370	IC50	nM	=	5.86327943284359
Cc1ccc(-n2nc(C(C)(C)C)cc2NC(=O)Nc2ccc(Oc3ccnc4[nH]c(S)nc34)cc2F)cc1	310	IC50	nM	=	6.50863830616573
O=C1CNc2nccc(Oc3ccc(NC(=O)Nc4cc(C(F)(F)F)ccc4F)cc3)c2N1	54	IC50	nM	=	7.26760624017703
Cc1ccc(-n2nc(C(C)(C)C)cc2NC(=O)Nc2ccc(Oc3ccnc4c3NCC(=O)N4)cc2F)cc1	51	IC50	nM	=	7.29242982390206
O=C(Nc1cccc(Oc2ccnc3[nH]c(=O)cnc23)c1)Nc1cc(C(F)(F)F)ccc1F	40	IC50	nM	=	7.39794000867204
O=C(Nc1cccc(Oc2ccnc3ncc(=O)[nH]c23)c1)Nc1cc(C(F)(F)F)ccc1F	105	IC50	nM	=	6.97881070093006
CC(C)(C)c1cc(NC(=O)Nc2cccc(Oc3ccnc4[nH]c(=O)cnc34)c2)n(-c2ccccc2)n1	58	IC50	nM	=	7.23657200643706
CC(C)(C)c1cc(NC(=O)Nc2cccc(Oc3ccnc4ncc(=O)[nH]c34)c2)n(-c2ccccc2)n1	640	IC50	nM	=	6.19382002601611
Cc1ccc(-n2nc(C(C)(C)C)cc2NC(=O)Nc2cccc(Oc3ccnc4[nH]c(=O)cnc34)c2)cc1	87	IC50	nM	=	7.06048074738138
Cc1ccc(-n2nc(C(C)(C)C)cc2NC(=O)Nc2cccc(Oc3ccnc4ncc(=O)[nH]c34)c2)cc1	580	IC50	nM	=	6.23657200643706
Cc1ccc(-n2nc(C(C)(C)C)cc2NC(=O)Nc2cccc(Oc3ccnc4[nH]c(=O)c(C)nc34)c2)cc1	132	IC50	nM	=	6.87942606879415
O=C(Nc1cccc(Oc2ccnc3[nH]c(=O)cnc23)c1)c1cccc(OC(F)(F)F)c1	21	IC50	nM	=	7.67778070526608
O=C(Nc1cccc(Oc2ccnc3ncc(=O)[nH]c23)c1)c1cccc(OC(F)(F)F)c1	306	IC50	nM	=	6.51427857351842
O=C(Nc1cccc(Oc2ccnc3[nH]c(=O)c(O)nc23)c1)c1cccc(OC(F)(F)F)c1	24	IC50	nM	=	7.61978875828839
CC(C)(C)c1cccc(C(=O)Nc2cccc(Oc3ccnc4[nH]c(=O)cnc34)c2)c1	7	IC50	nM	=	8.15490195998574
CC(C)(C)c1cccc(C(=O)Nc2cccc(Oc3ccnc4ncc(=O)[nH]c34)c2)c1	34	IC50	nM	=	7.46852108295774
Cc1nc2c(Oc3cccc(NC(=O)c4cccc(C(C)(C)C)c4)c3)ccnc2[nH]c1=O	10	IC50	nM	=	8
CC(C)(C)c1cc(NC(=O)c2cccc(Oc3ccnc4[nH]c(=O)cnc34)c2)n(-c2ccccc2)n1	870	IC50	nM	=	6.06048074738138
CN1CCN(c2cnc3c(Oc4ccc(NC(=O)Nc5cc(C(F)(F)F)ccc5F)c(F)c4)ccnc3n2)CC1	110	IC50	nM	=	6.95860731484177
CN1CCN(c2cnc3c(Oc4ccc(NC(=O)Nc5cc(C(C)(C)C)nn5-c5ccccc5)c(F)c4)ccnc3n2)CC1	4100	IC50	nM	=	5.38721614328026
CN(C)c1cnc2c(Oc3ccc(NC(=O)Nc4cc(C(F)(F)F)ccc4F)c(F)c3)ccnc2n1	220	IC50	nM	=	6.65757731917779
O=C(Nc1ccc(Oc2ccnc3nc(N4CCOCC4)cnc23)cc1F)Nc1cc(C(F)(F)F)ccc1F	97	IC50	nM	=	7.01322826573376
CC(C)(C)c1cc(NC(=O)Nc2ccc(Oc3ccnc4nc(N5CCOCC5)cnc34)cc2F)n(-c2ccccc2)n1	8200	IC50	nM	=	5.08618614761628
CNc1cnc2c(Oc3ccc(NC(=O)Nc4cc(C(F)(F)F)ccc4F)c(F)c3)ccnc2n1	107	IC50	nM	=	6.97061622231479
O=C(Nc1ccc(Oc2ccnc3[nH]c(=O)cnc23)cc1F)Nc1cc(C(F)(F)F)ccc1F	780	IC50	nM	=	6.10790539730952
O=C(Nc1ccc(Oc2ccnc3ncc(=O)[nH]c23)cc1F)Nc1cc(C(F)(F)F)ccc1F	69000	IC50	nM	=	4.16115090926274
Cc1nc2c(Oc3ccc(NC(=O)Nc4cc(C(F)(F)F)ccc4F)c(F)c3)ccnc2[nH]c1=O	590	IC50	nM	=	6.22914798835786
Cc1nc2nccc(Oc3ccc(NC(=O)Nc4cc(C(F)(F)F)ccc4F)c(F)c3)c2[nH]c1=O	20000	IC50	nM	=	4.69897000433602
Nc1nc2c(Oc3ccc(NC(=O)Nc4cc(C(F)(F)F)ccc4F)c(F)c3)ccnc2[nH]c1=O	1550	IC50	nM	=	5.80966830182971
Nc1nc2nccc(Oc3ccc(NC(=O)Nc4cc(C(F)(F)F)ccc4F)c(F)c3)c2[nH]c1=O	9900	IC50	nM	=	5.00436480540245
O=C(Nc1ccc(Oc2ccnc3[nH]c(=O)c(=O)[nH]c23)cc1F)Nc1cc(C(F)(F)F)ccc1F	600	IC50	nM	=	6.22184874961636
O=C(Nc1ccc(Oc2ccnc3[nH]nnc23)cc1F)Nc1cc(C(F)(F)F)ccc1F	24000	IC50	nM	=	4.61978875828839
O=C(Nc1ccc(Oc2ccnc3[nH]cnc23)cc1F)Nc1cc(C(F)(F)F)ccc1F	8500	IC50	nM	=	5.07058107428571
O=C(Nc1ccc(Oc2ccnc3[nH]c(S)nc23)cc1F)Nc1cc(C(F)(F)F)ccc1F	13000	IC50	nM	=	4.88605664769316
CN(C)c1nc2c(Oc3ccc(NC(=O)Nc4cc(C(F)(F)F)ccc4F)c(F)c3)ccnc2[nH]1	6000	IC50	nM	=	5.22184874961636
O=C(Nc1ccc(Oc2ccnc3[nH]c(=O)cnc23)cc1)Nc1ccc(Cl)c(C(F)(F)F)c1	4890	IC50	nM	=	5.31069114087638
O=C(Nc1ccc(Oc2ccnc3[nH]c(=O)c(=O)[nH]c23)cc1)Nc1ccc(Cl)c(C(F)(F)F)c1	5200	IC50	nM	=	5.2839966563652
Cc1ccc(-n2nc(C(C)(C)C)cc2NC(=O)Nc2ccc(Oc3ccnc4[nH]c(=O)cnc34)cc2)cc1	96	IC50	nM	=	7.01772876696043
O=C(Nc1ccc(Cl)c(C(F)(F)F)c1)Nc1ccc(Oc2ccnc3[nH]c(=O)cnc23)cc1F	660	IC50	nM	=	6.18045606445813
Cn1nc(C(C)(C)C)cc1NC(=O)Nc1ccc(Oc2ccnc3[nH]c(=O)cnc23)cc1F	620	IC50	nM	=	6.20760831050175
CC(C)(C)c1cc(NC(=O)Nc2ccc(Oc3ccnc4[nH]c(=O)c(=O)[nH]c34)cc2F)n(-c2ccccc2)n1	273	IC50	nM	=	6.56383735295924
Cc1ccc(-n2nc(C(C)(C)C)cc2NC(=O)Nc2ccc(Oc3ccnc4[nH]c(=O)c(N)nc34)cc2F)cc1	11	IC50	nM	=	7.95860731484177
Cc1ccc(-n2nc(C(C)(C)C)cc2NC(=O)Nc2ccc(Oc3ccnc4[nH]c(=O)cnc34)cc2F)cc1	24	IC50	nM	=	7.61978875828839
Cc1ccc(-n2nc(C(C)(C)C)cc2NC(=O)Nc2ccc(Oc3ccnc4[nH]c(=O)c(=O)[nH]c34)cc2F)cc1	75	IC50	nM	=	7.1249387366083
CSc1cc(Oc2ccnc3[nH]c(=O)cnc23)ccc1NC(=O)Nc1ccc(Cl)c(C(F)(F)F)c1	187	IC50	nM	=	6.7281583934635
CSc1cc(Oc2ccnc3[nH]c(=O)c(=O)[nH]c23)ccc1NC(=O)Nc1ccc(Cl)c(C(F)(F)F)c1	590	IC50	nM	=	6.22914798835786
CSc1cc(Oc2ccnc3[nH]c(=O)cnc23)ccc1NC(=O)Nc1cc(C(F)(F)F)ccc1F	195	IC50	nM	=	6.70996538863748
CSc1cc(Oc2ccnc3[nH]c(=O)c(=O)[nH]c23)ccc1NC(=O)Nc1cc(C(F)(F)F)ccc1F	550	IC50	nM	=	6.25963731050576
CSc1cc(Oc2ccnc3[nH]c(=O)c(C)nc23)ccc1NC(=O)Nc1cc(C(F)(F)F)ccc1F	97	IC50	nM	=	7.01322826573376
CSc1cc(Oc2ccnc3[nH]c(=O)c(C)nc23)ccc1NC(=O)Nc1cc(C(C)(C)C)nn1-c1ccccc1	3	IC50	nM	=	8.52287874528034
CSc1cc(Oc2ccnc3[nH]c(=O)cnc23)ccc1NC(=O)Nc1cc(C(C)(C)C)nn1-c1ccc(C)cc1	5	IC50	nM	=	8.30102999566398
CSc1cc(Oc2ccnc3[nH]c(=O)c(C)nc23)ccc1NC(=O)Nc1cc(C(C)(C)C)nn1-c1ccc(C)cc1	6	IC50	nM	=	8.22184874961636
Cc1nc2c(Oc3ccc(NC(=O)Nc4cc(C(F)(F)F)ccc4F)c4ccccc34)ccnc2[nH]c1=O	62	IC50	nM	=	7.20760831050175
Nc1nc2c(Oc3ccc(NC(=O)Nc4cc(C(F)(F)F)ccc4F)c4ccccc34)ccnc2[nH]c1=O	49	IC50	nM	=	7.30980391997149
CC(C)(C)c1cc(NC(=O)Nc2ccc(Oc3ccnc4[nH]c(=O)cnc34)c3ccccc23)n(-c2ccccc2)n1	8	IC50	nM	=	8.09691001300806
Cc1nc2c(Oc3ccc(NC(=O)Nc4cc(C(C)(C)C)nn4-c4ccccc4)c4ccccc34)ccnc2[nH]c1=O	8	IC50	nM	=	8.09691001300806
CC(C)(C)c1cc(NC(=O)Nc2ccc(Oc3ccnc4[nH]c(=O)c(N)nc34)c3ccccc23)n(-c2ccccc2)n1	7	IC50	nM	=	8.15490195998574
Cc1ccc(-n2nc(C(C)(C)C)cc2NC(=O)Nc2ccc(Oc3ccnc4[nH]c(=O)cnc34)c3ccccc23)cc1	10	IC50	nM	=	8
Cc1ccc(-n2nc(C(C)(C)C)cc2NC(=O)Nc2ccc(Oc3ccnc4[nH]c(=O)c(C)nc34)c3ccccc23)cc1	5	IC50	nM	=	8.30102999566398
Cc1ccc(-n2nc(C(C)(C)C)cc2NC(=O)Nc2ccc(Oc3ccnc4[nH]c(=O)c(N)nc34)c3ccccc23)cc1	7	IC50	nM	=	8.15490195998574
O=C(Nc1ccc(Oc2ccnc3ncc(=O)[nH]c23)cc1)Nc1cc(C(F)(F)F)ccc1F	4200	IC50	nM	=	5.3767507096021
O=C(Nc1ccc(Cl)c(C(F)(F)F)c1)Nc1ccc(Oc2ccnc3ncc(=O)[nH]c23)cc1F	16000	IC50	nM	=	4.79588001734408
Cc1ccc(-n2nc(C(C)(C)C)cc2NC(=O)Nc2ccc(Oc3ccnc4ncc(=O)[nH]c34)cc2)cc1	634	IC50	nM	=	6.19791074211827
CC(C)(C)c1cc(NC(=O)Nc2ccc(Oc3ccnc4ncc(=O)[nH]c34)cc2F)n(-c2ccccc2)n1	650	IC50	nM	=	6.18708664335714
Cc1nc2nccc(Oc3ccc(NC(=O)Nc4cc(C(C)(C)C)nn4-c4ccccc4)c(F)c3)c2[nH]c1=O	390	IC50	nM	=	6.4089353929735
Cc1ccc(-n2nc(C(C)(C)C)cc2NC(=O)Nc2ccc(Oc3ccnc4nc(N)c(=O)[nH]c34)cc2F)cc1	70	IC50	nM	=	7.15490195998574
CSc1cc(Oc2ccnc3ncc(=O)[nH]c23)ccc1NC(=O)Nc1ccc(Cl)c(C(F)(F)F)c1	3990	IC50	nM	=	5.39902710431325
CSc1cc(Oc2ccnc3ncc(=O)[nH]c23)ccc1NC(=O)Nc1cc(C(F)(F)F)ccc1F	6600	IC50	nM	=	5.18045606445813
CSc1cc(Oc2ccnc3ncc(=O)[nH]c23)ccc1NC(=O)Nc1cc(C(C)(C)C)nn1-c1ccccc1	101	IC50	nM	=	6.99567862621736
O=C(Nc1cc(C(F)(F)F)ccc1F)Nc1ccc(Oc2ccnc3ncc(=O)[nH]c23)c2ccccc12	2070	IC50	nM	=	5.68402965454308
Cc1nc2nccc(Oc3ccc(NC(=O)Nc4cc(C(F)(F)F)ccc4F)c4ccccc34)c2[nH]c1=O	3400	IC50	nM	=	5.46852108295774
Nc1nc2nccc(Oc3ccc(NC(=O)Nc4cc(C(F)(F)F)ccc4F)c4ccccc34)c2[nH]c1=O	229	IC50	nM	=	6.64016451766011
O=C(Nc1cc(C(F)(F)F)ccc1F)Nc1ccc(Oc2ccnc3nc(C(F)(F)F)c(=O)[nH]c23)c2ccccc12	8500	IC50	nM	=	5.07058107428571
CC(C)(C)c1cc(NC(=O)Nc2ccc(Oc3ccnc4ncc(=O)[nH]c34)c3ccccc23)n(-c2ccccc2)n1	48	IC50	nM	=	7.31875876262441
Cc1nc2nccc(Oc3ccc(NC(=O)Nc4cc(C(C)(C)C)nn4-c4ccccc4)c4ccccc34)c2[nH]c1=O	141	IC50	nM	=	6.85078088734462
CC(C)(C)c1cc(NC(=O)Nc2ccc(Oc3ccnc4nc(N)c(=O)[nH]c34)c3ccccc23)n(-c2ccccc2)n1	36	IC50	nM	=	7.44369749923271
Cc1ccc(-n2nc(C(C)(C)C)cc2NC(=O)Nc2ccc(Oc3ccnc4nc(C)c(=O)[nH]c34)c3ccccc23)cc1	176	IC50	nM	=	6.75448733218585
CN(C)c1nc2c(Oc3ccc(NC(=O)Nc4cc(C(C)(C)C)nn4-c4ccccc4)c(F)c3)ccnc2[nH]1	1700	IC50	nM	=	5.76955107862173
Cc1ccc(-n2nc(C(C)(C)C)cc2NC(=O)Nc2ccc(Oc3ccnc4[nH]nnc34)cc2F)cc1	3100	IC50	nM	=	5.50863830616573
Cc1ccc(-n2nc(C(C)(C)C)cc2NC(=O)Nc2ccc(Oc3ccnc4[nH]c(S)nc34)cc2F)cc1	55	IC50	nM	=	7.25963731050576
O=C1CNc2nccc(Oc3ccc(NC(=O)Nc4cc(C(F)(F)F)ccc4F)cc3)c2N1	3500	IC50	nM	=	5.45593195564972
Cc1ccc(-n2nc(C(C)(C)C)cc2NC(=O)Nc2ccc(Oc3ccnc4c3NCC(=O)N4)cc2F)cc1	11	IC50	nM	=	7.95860731484177
O=C(Nc1cccc(Oc2ccnc3[nH]c(=O)cnc23)c1)Nc1cc(C(F)(F)F)ccc1F	10000	IC50	nM	=	5
CC(C)(C)c1cc(NC(=O)Nc2cccc(Oc3ccnc4[nH]c(=O)cnc34)c2)n(-c2ccccc2)n1	280	IC50	nM	=	6.55284196865778
CC(C)(C)c1cc(NC(=O)Nc2cccc(Oc3ccnc4ncc(=O)[nH]c34)c2)n(-c2ccccc2)n1	1700	IC50	nM	=	5.76955107862173
Cc1ccc(-n2nc(C(C)(C)C)cc2NC(=O)Nc2cccc(Oc3ccnc4[nH]c(=O)cnc34)c2)cc1	274	IC50	nM	=	6.56224943717961
Cc1ccc(-n2nc(C(C)(C)C)cc2NC(=O)Nc2cccc(Oc3ccnc4ncc(=O)[nH]c34)c2)cc1	780	IC50	nM	=	6.10790539730952
Cc1ccc(-n2nc(C(C)(C)C)cc2NC(=O)Nc2cccc(Oc3ccnc4[nH]c(=O)c(C)nc34)c2)cc1	69	IC50	nM	=	7.16115090926274
O=C(Nc1cccc(Oc2ccnc3[nH]c(=O)cnc23)c1)c1cccc(OC(F)(F)F)c1	4000	IC50	nM	=	5.39794000867204
O=C(Nc1cccc(Oc2ccnc3ncc(=O)[nH]c23)c1)c1cccc(OC(F)(F)F)c1	37000	IC50	nM	=	4.43179827593301
O=C(Nc1cccc(Oc2ccnc3[nH]c(=O)c(O)nc23)c1)c1cccc(OC(F)(F)F)c1	6600	IC50	nM	=	5.18045606445813
CC(C)(C)c1cccc(C(=O)Nc2cccc(Oc3ccnc4[nH]c(=O)cnc34)c2)c1	850	IC50	nM	=	6.07058107428571
CC(C)(C)c1cccc(C(=O)Nc2cccc(Oc3ccnc4ncc(=O)[nH]c34)c2)c1	3500	IC50	nM	=	5.45593195564972
Cc1nc2c(Oc3cccc(NC(=O)c4cccc(C(C)(C)C)c4)c3)ccnc2[nH]c1=O	1430	IC50	nM	=	5.84466396253494
CC(C)(C)c1cc(NC(=O)c2cccc(Oc3ccnc4[nH]c(=O)cnc34)c2)n(-c2ccccc2)n1	5000	IC50	nM	=	5.30102999566398
CN1CCN(c2cnc3c(Oc4ccc(NC(=O)Nc5cc(C(F)(F)F)ccc5F)c(F)c4)ccnc3n2)CC1	16000	IC50	nM	=	4.79588001734408
CN1CCN(c2cnc3c(Oc4ccc(NC(=O)Nc5cc(C(C)(C)C)nn5-c5ccccc5)c(F)c4)ccnc3n2)CC1	750	IC50	nM	=	6.1249387366083
CN(C)c1cnc2c(Oc3ccc(NC(=O)Nc4cc(C(F)(F)F)ccc4F)c(F)c3)ccnc2n1	20000	IC50	nM	=	4.69897000433602
CN(C)c1cnc2c(Oc3ccc(NC(=O)Nc4cc(C(C)(C)C)nn4-c4ccccc4)c(F)c3)ccnc2n1	1700	IC50	nM	=	5.76955107862173
O=C(Nc1ccc(Oc2ccnc3nc(N4CCOCC4)cnc23)cc1F)Nc1cc(C(F)(F)F)ccc1F	3800	IC50	nM	=	5.42021640338319
CC(C)(C)c1cc(NC(=O)Nc2ccc(Oc3ccnc4nc(N5CCOCC5)cnc34)cc2F)n(-c2ccccc2)n1	750	IC50	nM	=	6.1249387366083
Cc1ccc(-n2nc(C(C)(C)C)cc2NC(=O)Nc2ccc(Oc3ccnc4nc(N5CCOCC5)cnc34)cc2F)cc1	280	IC50	nM	=	6.55284196865778
CNc1cnc2c(Oc3ccc(NC(=O)Nc4cc(C(F)(F)F)ccc4F)c(F)c3)ccnc2n1	45000	IC50	nM	=	4.34678748622466
CNC(=O)c1cc(Oc2ccc(NC(=O)Nc3ccc(Cl)c(C(F)(F)F)c3)cc2)ccn1	76.2	IC50	nM	=	7.1180450286604
Cc1ccc(-n2nc(C(C)(C)C)cc2NC(=O)Nc2ccc(OCCN3CCOCC3)c3ccccc23)cc1	83.4	IC50	nM	=	7.07883394936226
Cc1ccc(NC(=O)Nc2ccc(Cl)c(C(F)(F)F)c2)cc1Nc1nccc(-c2cccnc2)n1	180.1	IC50	nM	=	6.74448628718047
O=C(Nc1ccc(Cl)c(C(F)(F)F)c1)Nc1ccc(OCCN2CCOCC2)c2ccccc12	1	IC50	nM	<	9
Cc1ccc(-n2nc(C(C)(C)C)cc2NC(=O)Nc2ccc(C)c(Nc3nccc(-c4cccnc4)n3)c2)cc1	413.9	IC50	nM	=	6.38310457359924
CNC(=O)c1cc(Oc2ccc(NC(=O)Nc3cc(C(C)(C)C)nn3-c3ccc(C)cc3)cc2)ccn1	236.7	IC50	nM	=	6.62580174207092
O=C(Nc1ccc(OCCN2CCOCC2)cc1)Nc1ccc(Cl)c(C(F)(F)F)c1	92.3	IC50	nM	=	7.03479829897409
CNC(=O)c1cc(Oc2ccc(NC(=O)Nc3ccc(Cl)c(C(F)(F)F)c3)cc2)ccn1	22	IC50	nM	=	7.65757731917779
CN(C)CCOc1ccc(-c2nc(-c3ccc(-c4cc[nH]n4)cc3)c(-c3ccncc3)[nH]2)cc1	1600	IC50	nM	=	5.79588001734408
Cc1c[nH]nc1-c1ccc(-c2nc(-c3ccc(OCCN(C)C)cc3)[nH]c2-c2ccncc2)cc1	1200	IC50	nM	=	5.92081875395238
CN(C)CCOc1ccc(-c2nc(-c3ccc(-c4n[nH]cc4Cl)cc3)c(-c3ccncc3)[nH]2)cc1	3700	IC50	nM	=	5.43179827593301
CN(C)CCOc1ccc(-c2nc(-c3ccc4c(c3)CCc3cn[nH]c3-4)c(-c3ccncc3)[nH]2)cc1	1840	IC50	nM	=	5.73518217699046
CN(C)CCOc1ccc(-c2nc(-c3ccc4c(ccc5cn[nH]c54)c3)c(-c3ccncc3)[nH]2)cc1	1710	IC50	nM	=	5.76700388960785
CN(C)CCOc1ccc(-c2nc(-c3ccc4c(c3)Cc3cn[nH]c3-4)c(-c3ccncc3)[nH]2)cc1	230	IC50	nM	=	6.63827216398241
CN1CCN(c2ccc(-c3nc(-c4ccc5c(c4)Cc4cn[nH]c4-5)c(-c4ccncc4)[nH]3)cc2)CC1	240	IC50	nM	=	6.61978875828839
c1cc(-c2[nH]c(C3CCNCC3)nc2-c2ccc3c(c2)Cc2cn[nH]c2-3)ccn1	1330	IC50	nM	=	5.87614835903291
CN(C)CCN1CCN(C(=O)c2cc(-c3ccc4c(c3)Cc3cn[nH]c3-4)c(-c3ccncc3)o2)CC1	3600	IC50	nM	=	5.44369749923271
O=C(c1cc(-c2ccc3c(c2)Cc2cn[nH]c2-3)c(-c2ccncc2)o1)N1CCOCC1	2150	IC50	nM	=	5.6675615400844
O=C(c1cc(-c2ccc3c(c2)Cc2cn[nH]c2-3)c(-c2ccncc2)o1)N1CCNCC1	2780	IC50	nM	=	5.55595520408192
CN1CCN(C(=O)c2cc(-c3ccc4c(c3)Cc3cn[nH]c3-4)c(-c3ccncc3)o2)CC1	7500	IC50	nM	=	5.1249387366083
CN(C)CCOc1ccc(-c2nc(-c3ccc(-c4cc[nH]n4)cc3)c(-c3ccncc3)[nH]2)cc1	5800	IC50	nM	=	5.23657200643706
Cc1c[nH]nc1-c1ccc(-c2nc(-c3ccc(OCCN(C)C)cc3)[nH]c2-c2ccncc2)cc1	2020	IC50	nM	=	5.69464863055338
CN(C)CCOc1ccc(-c2nc(-c3ccc(-c4n[nH]cc4Cl)cc3)c(-c3ccncc3)[nH]2)cc1	10000	IC50	nM	=	5
CN(C)CCOc1ccc(-c2nc(-c3ccc4c(c3)CCc3cn[nH]c3-4)c(-c3ccncc3)[nH]2)cc1	5800	IC50	nM	=	5.23657200643706
CN(C)CCOc1ccc(-c2nc(-c3ccc4c(ccc5cn[nH]c54)c3)c(-c3ccncc3)[nH]2)cc1	25000	IC50	nM	=	4.60205999132796
CN(C)CCOc1ccc(-c2nc(-c3ccc4c(c3)CC3CC(=O)NN=C43)c(-c3ccncc3)[nH]2)cc1	100000	IC50	nM	=	4
CN(C)CCOc1ccc(-c2nc(-c3ccc4c(c3)Cc3cn[nH]c3-4)c(-c3ccncc3)[nH]2)cc1	1090	IC50	nM	=	5.96257350205938
CN(C)CCOc1ccc(-c2nc(-c3ccc4c(c3)Cc3nn[nH]c3-4)c(-c3ccncc3)[nH]2)cc1	4400	IC50	nM	=	5.35654732351381
CN1CCN(c2ccc(-c3nc(-c4ccc5c(c4)Cc4cn[nH]c4-5)c(-c4ccncc4)[nH]3)cc2)CC1	580	IC50	nM	=	6.23657200643706
c1cc(-c2[nH]c(C3CCNCC3)nc2-c2ccc3c(c2)Cc2cn[nH]c2-3)ccn1	4900	IC50	nM	=	5.30980391997149
CN(C)CCN1CCN(C(=O)c2cc(-c3ccc4c(c3)Cc3cn[nH]c3-4)c(-c3ccncc3)o2)CC1	740	IC50	nM	=	6.13076828026902
O=C(c1cc(-c2ccc3c(c2)Cc2cn[nH]c2-3)c(-c2ccncc2)o1)N1CCOCC1	840	IC50	nM	=	6.07572071393812
O=C(c1cc(-c2ccc3c(c2)Cc2cn[nH]c2-3)c(-c2ccncc2)o1)N1CCNCC1	970	IC50	nM	=	6.01322826573376
CN1CCN(C(=O)c2cc(-c3ccc4c(c3)Cc3cn[nH]c3-4)c(-c3ccncc3)o2)CC1	730	IC50	nM	=	6.13667713987954
Cn1ccc2ncnc(Oc3ccc(NC(=O)Nc4cccc(C(F)(F)F)c4)c(F)c3)c21	900	IC50	nM	=	6.04575749056068
CNC(=O)c1cc(Oc2ccc(NC(=O)Nc3ccc(Cl)c(C(F)(F)F)c3)cc2)ccn1	38	IC50	nM	=	7.42021640338319
CNc1ncnc2c(CNc3cc(NC(=O)c4cc(=O)c5ccccc5o4)ccc3C)cccc12	19500	IC50	nM	=	4.70996538863748
CC(C)(C)c1cc(NC(=O)Nc2cccc(Cl)c2Cl)n(-c2cccc(CC(N)=O)c2)n1	17	IC50	nM	=	7.76955107862173
Fc1cc(N2C[C@@H]3C[C@H]2CN3C2CCC2)cc(F)c1-c1ccnc2c(-c3cccc4[nH]ncc34)c(-c3ccncc3)nn12	0.32	IC50	nM	<	9.49485002168009
CC(C)CN1C[C@@H]2C[C@H]1CN2c1cc(F)c(-c2ccnc3c(-c4cccc5[nH]ncc45)c(-c4ccncc4)nn23)c(F)c1	0.32	IC50	nM	<	9.49485002168009
CC(C)N1C[C@@H]2C[C@H]1CN2c1cc(F)c(-c2ccnc3c(-c4cccc5[nH]ncc45)c(-c4ccncc4)nn23)c(F)c1	0.32	IC50	nM	<	9.49485002168009
CCN1C[C@@H]2C[C@H]1CN2c1cc(F)c(-c2ccnc3c(-c4cccc5[nH]ncc45)c(-c4ccncc4)nn23)c(F)c1	0.32	IC50	nM	<	9.49485002168009
Cc1cc(N2C[C@@H]3C[C@H]2CN3C)ccc1-c1ccnc2c(-c3ccc(F)c4[nH]ncc34)c(-c3ccncc3)nn12	0.32	IC50	nM	<	9.49485002168009
CN1C[C@@H]2C[C@H]1CN2c1ccc(-c2ccnc3c(-c4cccc5[nH]ncc45)c(-c4ccncc4)nn23)c(Br)c1	0.32	IC50	nM	<	9.49485002168009
CN1C[C@@H]2C[C@H]1CN2c1ccc(-c2ccnc3c(-c4cccc5[nH]ncc45)c(-c4ccncc4)nn23)c(Cl)c1	0.1	IC50	nM	<	10
CN1C[C@@H]2C[C@H]1CN2c1ccc(-c2ccnc3c(-c4ccc(F)c5[nH]ncc45)c(-c4ccncc4)nn23)c(F)c1	0.1	IC50	nM	<	10
CN1C[C@@H]2C[C@H]1CN2c1cccc(-c2ccnc3c(-c4cccc5[nH]ncc45)c(-c4ccncc4)nn23)c1	61	IC50	nM	=	7.21467016498923
c1cc(-c2c(-c3ccncc3)nn3c(-c4ccc(CN5C[C@@H]6C[C@H]5CO6)cc4)ccnc23)c2cn[nH]c2c1	10	IC50	nM	=	8
CN1C[C@@H]2C[C@H]1CN2c1c(F)cc(-c2ccnc3c(-c4cccc5[nH]ncc45)c(-c4ccncc4)nn23)cc1F	9.6	IC50	nM	=	8.01772876696043
CN(C)c1cc(N2C[C@@H]3C[C@H]2CN3C)ccc1-c1ccnc2c(-c3cccc4[nH]ncc34)c(-c3ccncc3)nn12	7.3	IC50	nM	=	8.13667713987954
c1cc(-c2c(-c3ccncc3)nn3c(-c4ccc(CN5C[C@@H]6C[C@H]5CN6)cc4)ccnc23)c2cn[nH]c2c1	2.3	IC50	nM	=	8.63827216398241
CN1C[C@@H]2C[C@H]1CN2c1ccc(-c2ccnc3c(-c4cccc5[nH]ncc45)c(-c4ccncc4)nn23)cc1C(F)(F)F	2	IC50	nM	=	8.69897000433602
CN1C[C@@H]2C[C@H]1CN2c1ccc(-c2ccnc3c(-c4cccc5[nH]ncc45)c(-c4ccncc4)nn23)cc1F	1.9	IC50	nM	=	8.72124639904717
CN1C[C@@H]2C[C@H]1CC2c1cc(F)ccc1-c1ccnc2c(-c3cccc4[nH]ncc34)c(-c3ccncc3)nn12	1.4	IC50	nM	=	8.85387196432176
CN1C[C@@H]2C[C@H]1CN2c1ccc(-c2ccnc3c(-c4cccc5[nH]ncc45)c(-c4ccncc4)nn23)c(C(F)(F)F)c1	1.4	IC50	nM	=	8.85387196432176
Fc1cc(CN2C[C@@H]3C[C@H]2CO3)ccc1-c1ccnc2c(-c3cccc4[nH]ncc34)c(-c3ccncc3)nn12	1.2	IC50	nM	=	8.92081875395238
CN1C[C@@H]2C[C@H]1CN2c1ccc(-c2ccnc3c(-c4cccc5[nH]ncc45)c(-c4ccncc4)nn23)cc1	1.2	IC50	nM	=	8.92081875395238
CN1C[C@@H]2C[C@H]1CN2c1ccc(-c2ccnc3c(-c4cccc5[nH]ncc45)c(-c4ccncc4)nn23)c2ccccc12	1	IC50	nM	=	9
Fc1cc(CN2C3COCC2COC3)ccc1-c1ccnc2c(-c3cccc4[nH]ncc34)c(-c3ccncc3)nn12	0.77	IC50	nM	=	9.11350927482752
CN1C[C@@H]2CC[C@H]1CN2c1ccc(-c2ccnc3c(-c4cccc5[nH]ncc45)c(-c4ccncc4)nn23)cc1	0.71	IC50	nM	=	9.14874165128093
CN1C[C@@H]2C[C@H]1CN2c1ccc(-c2ccnc3c(-c4cccc5[nH]ncc45)c(-c4ccncc4)nn23)c(F)c1F	0.61	IC50	nM	=	9.21467016498923
Fc1cc(CN2C[C@H]3C[C@@H]2CO3)ccc1-c1ccnc2c(-c3cccc4[nH]ncc34)c(-c3ccncc3)nn12	0.52	IC50	nM	=	9.2839966563652
Cc1cc(N2C[C@@H]3C[C@H]2CN3C)ccc1-c1ccnc2c(-c3cccc4[nH]ncc34)c(-c3ccncc3)nn12	0.51	IC50	nM	=	9.29242982390206
CN1C[C@@H]2C[C@H]1CN2c1ccc(-c2ccnc3c(-c4ccc(F)c5[nH]ncc45)c(-c4ccncc4)nn23)cc1	0.5	IC50	nM	=	9.30102999566398
CN1C[C@@H]2CC[C@H]1CN2c1ccc(-c2ccnc3c(-c4cccc5[nH]ncc45)c(-c4ccncc4)nn23)c(F)c1	0.41	IC50	nM	=	9.38721614328026
CN1C[C@@H]2C[C@H]1CN2c1cc(F)c(-c2ccnc3c(-c4cccc5[nH]ncc45)c(-c4ccncc4)nn23)cc1F	0.38	IC50	nM	=	9.42021640338319
CN1C[C@@H]2C[C@H]1CN2c1c(F)c(F)c(-c2ccnc3c(-c4cccc5[nH]ncc45)c(-c4ccncc4)nn23)c(F)c1F	0.35	IC50	nM	=	9.45593195564972
CN1C[C@@H]2C[C@H]1CN2c1ccc(-c2ccnc3c(-c4cccc5[nH]ncc45)c(-c4ccncc4)nn23)c(F)c1	0.23	IC50	nM	=	9.63827216398241
CN1C[C@@H]2C[C@H]1CN2c1cc(F)c(-c2ccnc3c(-c4cccc5[nH]ncc45)c(-c4ccncc4)nn23)c(F)c1	0.16	IC50	nM	=	9.79588001734408
CN1C[C@@H]2C[C@H]1CN2c1cc(F)c(-c2ccnc3c(-c4ccc(F)c5[nH]ncc45)c(-c4ccncc4)nn23)c(F)c1	0.11	IC50	nM	=	9.95860731484177
Cc1cc(Nc2c(-c3ncccn3)oc3cnccc23)c2cn[nH]c2c1Cl	0.3	IC50	nM	=	9.52287874528034
O/N=C1\NCc2cc(Nc3c(-c4ncccn4)oc4cnccc34)ccc21	0.5	IC50	nM	=	9.30102999566398
CCc1n[nH]c2c(Cl)ccc(Nc3c(-c4ncccn4)oc4cnccc34)c12	0.8	IC50	nM	=	9.09691001300806
OCCCc1n[nH]c2c(Cl)ccc(Nc3c(-c4ncccn4)oc4cnccc34)c12	0.8	IC50	nM	=	9.09691001300806
Oc1cccc2cc(Nc3c(-c4ncccn4)oc4cnccc34)ccc12	1	IC50	nM	=	9
CCOC(=O)c1oc2cnccc2c1Nc1ccc2c(O)cccc2c1	1.1	IC50	nM	=	8.95860731484177
CC(C)NC(=O)c1oc2cnccc2c1Nc1ccc2c(O)cccc2c1	1.4	IC50	nM	=	8.85387196432176
O=C(Nc1ccncn1)c1oc2cnccc2c1Nc1ccc2c(O)cccc2c1	1.4	IC50	nM	=	8.85387196432176
Oc1cc(Nc2c(-c3ncccn3)oc3cnccc23)ccc1Cl	1.4	IC50	nM	=	8.85387196432176
O=C(Nc1ncccn1)c1oc2cnccc2c1Nc1ccc(Cl)c(O)c1	1.6	IC50	nM	=	8.79588001734408
CN1CCN(Cc2cnc(-c3oc4cnccc4c3Nc3ccc4c(O)cccc4c3)nc2)CC1	2	IC50	nM	=	8.69897000433602
Fc1ccc(Nc2c(-c3ncccn3)oc3cnccc23)c2cn[nH]c12	2	IC50	nM	=	8.69897000433602
CCOC(=O)c1oc2cnccc2c1Nc1ccc(Cl)c(O)c1	2.3	IC50	nM	=	8.63827216398241
Cc1ccc(Nc2c(-c3ncccn3)oc3cnccc23)c2cn[nH]c12	2.4	IC50	nM	=	8.61978875828839
CC(C)NC(=O)c1oc2cnccc2c1Nc1ccc(Cl)c2[nH]ncc12	2.7	IC50	nM	=	8.56863623584101
CCOC(=O)c1oc2cnccc2c1Nc1ccc2c(O)c(F)ccc2c1	3	IC50	nM	=	8.52287874528034
c1cnc(-c2oc3cnccc3c2Nc2ccc3c(c2)Cc2c[nH]nc2-3)nc1	4	IC50	nM	=	8.39794000867204
CC(C)NC(=O)c1oc2cnccc2c1Nc1ccc(Cl)c(O)c1	4	IC50	nM	=	8.39794000867204
Clc1ccc(Nc2c(-c3ncccn3)oc3cnccc23)c2cn[nH]c12	4.2	IC50	nM	=	8.3767507096021
NCCCc1n[nH]c2c(Cl)ccc(Nc3c(-c4ncccn4)oc4cnccc34)c12	4.3	IC50	nM	=	8.36653154442041
CN(C)/C=C/NC(=O)c1oc2cnccc2c1Nc1ccc2c(O)cccc2c1	5	IC50	nM	=	8.30102999566398
CC(C)NC(=O)c1oc2cnccc2c1Nc1ccc2c(c1)CN/C2=N\O	5.2	IC50	nM	=	8.2839966563652
Clc1cc(Nc2c(-c3ncccn3)oc3cnccc23)c2cn[nH]c2c1	5.7	IC50	nM	=	8.24412514432751
c1cnc(-c2oc3cnccc3c2Nc2cccc3[nH]ncc23)nc1	14	IC50	nM	=	7.85387196432176
O=C1CCc2cc(Nc3c(-c4ncccn4)oc4cnccc34)ccc21	16	IC50	nM	=	7.79588001734408
CCOC(=O)c1oc2cnccc2c1Nc1cnc2ccccc2c1	30	IC50	nM	=	7.52287874528034
CC(C)NC(=O)c1oc2cnccc2c1Nc1ccc2c(c1)Cc1c[nH]nc1-2	38	IC50	nM	=	7.42021640338319
CN/C=C/NC(=O)c1oc2cnccc2c1Nc1ccc2c(c1)Cc1c[nH]nc1-2	42.9	IC50	nM	=	7.36754270781528
CCOC(=O)c1oc2cnccc2c1Nc1ccc2c(N)cccc2c1	52	IC50	nM	=	7.2839966563652
CCOC(=O)c1oc2cnccc2c1Nc1ccc2c(c1)CCC2=O	93	IC50	nM	=	7.03151705144607
CCOC(=O)c1oc2cnccc2c1Nc1ccc2ccccc2c1	179	IC50	nM	=	6.74714696902011
Clc1ccc2[nH]ncc2c1Nc1c(-c2ncccn2)oc2cnccc12	240	IC50	nM	=	6.61978875828839
CCOC(=O)c1oc2cnccc2c1Nc1ccc2c(c1)CC/C2=N/O	2	IC50	nM	<	8.69897000433602
NCc1ccc(Nc2c(-c3ccccc3)nc3cnccn23)cc1	1400	IC50	nM	=	5.85387196432176
Clc1ccc(Nc2c(-c3ccccc3)nc3cnccn23)cc1	570	IC50	nM	=	6.24412514432751
Cc1nc2cnccn2c1Nc1ccc(Cl)cc1	1200	IC50	nM	=	5.92081875395238
CCOC(=O)c1nc2cnccn2c1Nc1ccc2c(c1)CC/C2=N\O	16	IC50	nM	=	7.79588001734408
O/N=C1/CCc2cc(Nc3c(-c4ccccc4)nc4cnccn34)ccc21	35	IC50	nM	=	7.45593195564972
O/N=C1/CCc2cc(Nc3c(-c4cccnc4)nc4cnccn34)ccc21	47	IC50	nM	=	7.32790214206428
O/N=C1/CCc2cc(Nc3c(-c4ccco4)nc4cnccn34)ccc21	4	IC50	nM	=	8.39794000867204
CCOC(=O)c1sc2cnccc2c1Nc1ccc2c(c1)CC/C2=N/O	3	IC50	nM	=	8.52287874528034
CN(C)C(=O)c1sc2cnccc2c1Nc1ccc2c(c1)CC/C2=N/O	40	IC50	nM	=	7.39794000867204
CN(C)CCNC(=O)c1sc2cnccc2c1Nc1ccc2c(c1)CC/C2=N/O	52	IC50	nM	=	7.2839966563652
O/N=C1/CCc2cc(Nc3csc4cnccc34)ccc21	32	IC50	nM	=	7.49485002168009
O/N=C1/CCc2cc(Nc3c(-c4ccccc4)sc4cnccc34)ccc21	3	IC50	nM	=	8.52287874528034
O/N=C1/CCc2cc(Nc3c(-c4cccnc4)sc4cnccc34)ccc21	3	IC50	nM	=	8.52287874528034
CCCC(=O)c1sc2cnccc2c1Nc1ccc2c(c1)CC/C2=N/O	2	IC50	nM	<	8.69897000433602
CN(C)C(=O)c1oc2cnccc2c1Nc1ccc2c(c1)CC/C2=N\O	5	IC50	nM	=	8.30102999566398
CN(C)CCNC(=O)c1oc2cnccc2c1Nc1ccc2c(c1)CC/C2=N\O	2	IC50	nM	=	8.69897000433602
Cc1ccc(-c2oc3cnccc3c2Nc2ccc3c(c2)CC/C3=N\O)cc1	3	IC50	nM	=	8.52287874528034
O/N=C1\CCc2cc(Nc3c(-c4ccccn4)oc4cnccc34)ccc21	2	IC50	nM	<	8.69897000433602
O/N=C1/CCc2cc(Nc3c(-c4cccnc4)oc4cnccc34)ccc21	2	IC50	nM	<	8.69897000433602
Cc1cc(-c2oc3cnccc3c2Nc2ccc3c(c2)CC/C3=N\O)no1	2	IC50	nM	<	8.69897000433602
O/N=C1\CCc2cc(Nc3c(-c4ncccn4)oc4cnccc34)ccc21	0.2	IC50	nM	=	9.69897000433602
Clc1ccc(Nc2c(-c3ccccc3)nc3cnccn23)cc1	76000	IC50	nM	=	4.11918640771921
CCOC(=O)c1nc2cnccn2c1Nc1ccc2c(c1)CC/C2=N\O	3100	IC50	nM	=	5.50863830616573
O/N=C1/CCc2cc(Nc3c(-c4ccccc4)nc4cnccn34)ccc21	19000	IC50	nM	=	4.72124639904717
O/N=C1/CCc2cc(Nc3c(-c4cccnc4)nc4cnccn34)ccc21	16000	IC50	nM	=	4.79588001734408
O/N=C1/CCc2cc(Nc3c(-c4ccco4)nc4cnccn34)ccc21	1400	IC50	nM	=	5.85387196432176
CCOC(=O)c1sc2cnccc2c1Nc1ccc2c(c1)CC/C2=N/O	280	IC50	nM	=	6.55284196865778
CN(C)C(=O)c1sc2cnccc2c1Nc1ccc2c(c1)CC/C2=N/O	5800	IC50	nM	=	5.23657200643706
CN(C)CCNC(=O)c1sc2cnccc2c1Nc1ccc2c(c1)CC/C2=N/O	8200	IC50	nM	=	5.08618614761628
O/N=C1/CCc2cc(Nc3csc4cnccc34)ccc21	7300	IC50	nM	=	5.13667713987954
O/N=C1/CCc2cc(Nc3c(-c4ccccc4)sc4cnccc34)ccc21	1500	IC50	nM	=	5.82390874094432
O/N=C1/CCc2cc(Nc3c(-c4cccnc4)sc4cnccc34)ccc21	170	IC50	nM	=	6.76955107862173
CCCC(=O)c1sc2cnccc2c1Nc1ccc2c(c1)CC/C2=N/O	140	IC50	nM	=	6.85387196432176
CCOC(=O)c1oc2cnccc2c1Nc1ccc2c(c1)CC/C2=N/O	30	IC50	nM	=	7.52287874528034
CN(C)C(=O)c1oc2cnccc2c1Nc1ccc2c(c1)CC/C2=N\O	340	IC50	nM	=	6.46852108295774
CN(C)CCNC(=O)c1oc2cnccc2c1Nc1ccc2c(c1)CC/C2=N\O	40	IC50	nM	=	7.39794000867204
Cc1ccc(-c2oc3cnccc3c2Nc2ccc3c(c2)CC/C3=N\O)cc1	2000	IC50	nM	=	5.69897000433602
O/N=C1\CCc2cc(Nc3c(-c4ccccn4)oc4cnccc34)ccc21	150	IC50	nM	=	6.82390874094432
O/N=C1/CCc2cc(Nc3c(-c4cccnc4)oc4cnccc34)ccc21	960	IC50	nM	=	6.01772876696043
Cc1cc(-c2oc3cnccc3c2Nc2ccc3c(c2)CC/C3=N\O)no1	365	IC50	nM	=	6.43770713554353
O/N=C1\CCc2cc(Nc3c(-c4ncccn4)oc4cnccc34)ccc21	5	IC50	nM	=	8.30102999566398
CN(C)Cc1cc(C(=O)N[C@@H]2CCc3ccc(Oc4ccnc5c4CCC(=O)N5)cc3C2)cc(C(F)(F)F)c1	2.7	IC50	nM	=	8.56863623584101
CC(C)(N)c1cc(C(=O)N[C@@H]2CCc3ccc(Oc4ccnc5c4CCC(=O)N5)cc3C2)cc(C(F)(F)F)c1	2.1	IC50	nM	=	8.67778070526608
CNC(=O)c1cc(Oc2ccc(CCC(=O)Nc3ccc(Cl)c(C(F)(F)F)c3)cc2)ccn1	61	IC50	nM	=	7.21467016498923
CNC(=O)c1cc(Oc2cccc(CCC(=O)Nc3ccc(Cl)c(C(F)(F)F)c3)c2)ccn1	47	IC50	nM	=	7.32790214206428
CNC(=O)c1cc(Oc2ccc3c(c2)CC(C(=O)Nc2ccc(Cl)c(C(F)(F)F)c2)CC3)ccn1	32	IC50	nM	=	7.49485002168009
CNC(=O)c1cc(Oc2ccc3c(c2)CC(C(=O)Nc2ccc(CN)c(C(F)(F)F)c2)CC3)ccn1	26	IC50	nM	=	7.58502665202918
CNC(=O)c1cc(Oc2ccc3c(c2)CC(C(=O)Nc2cc(CN)cc(C(F)(F)F)c2)CC3)ccn1	20	IC50	nM	=	7.69897000433602
CC(=O)Nc1cc(Oc2ccc3c(c2)C[C@@H](C(=O)Nc2cc(CN)cc(C(F)(F)F)c2)CC3)ccn1	7	IC50	nM	=	8.15490195998574
NCc1cc(NC(=O)C2CCc3ccc(Oc4ccnc(NC(=O)C5CC5)c4)cc3C2)cc(C(F)(F)F)c1	8	IC50	nM	=	8.09691001300806
NCc1cc(NC(=O)[C@H]2CCc3ccc(Oc4ccnc(NC(=O)C5CC5)c4)cc3C2)cc(C(F)(F)F)c1	5	IC50	nM	=	8.30102999566398
NCc1cc(NC(=O)[C@@H]2CCc3ccc(Oc4ccnc(NC(=O)C5CC5)c4)cc3C2)cc(C(F)(F)F)c1	6	IC50	nM	=	8.22184874961636
CN(C)Cc1cc(NC(=O)[C@H]2CCc3ccc(Oc4ccnc(NC(=O)C5CC5)c4)cc3C2)cc(C(F)(F)F)c1	4	IC50	nM	=	8.39794000867204
CC(C)NCc1cc(NC(=O)C2CCc3ccc(Oc4ccnc(NC(=O)C5CC5)c4)cc3C2)cc(C(F)(F)F)c1	5	IC50	nM	=	8.30102999566398
CC(C)NCc1cc(NC(=O)[C@H]2CCc3ccc(Oc4ccnc5c4CCC(=O)N5)cc3C2)cc(C(F)(F)F)c1	3.3	IC50	nM	=	8.48148606012211
CC(C)(N)c1cc(NC(=O)[C@H]2CCc3ccc(Oc4ccnc5c4CCC(=O)N5)cc3C2)cc(C(F)(F)F)c1	2.9	IC50	nM	=	8.53760200210104
CN(C)Cc1cc(C(=O)N[C@@H]2CCc3ccc(Oc4ccnc(NC(=O)C5CC5)c4)cc3C2)cc(C(F)(F)F)c1	2.9	IC50	nM	=	8.53760200210104
CN(C)Cc1cc(C(=O)N[C@H]2CCc3ccc(Oc4ccnc(NC(=O)C5CC5)c4)cc3C2)cc(C(F)(F)F)c1	3.2	IC50	nM	=	8.49485002168009
CNCc1cc(C(=O)N[C@@H]2CCc3ccc(Oc4ccnc5c4CCC(=O)N5)cc3C2)cc(C(F)(F)F)c1	2.2	IC50	nM	=	8.65757731917779
CN(C)Cc1cc(C(=O)N[C@@H]2CCc3ccc(Oc4ccnc5c4CCC(=O)N5)cc3C2)cc(C(F)(F)F)c1	4.7	IC50	nM	=	8.32790214206428
CC(C)(N)c1cc(C(=O)N[C@@H]2CCc3ccc(Oc4ccnc5c4CCC(=O)N5)cc3C2)cc(C(F)(F)F)c1	4.2	IC50	nM	=	8.3767507096021
Cn1cc(-c2ccc(-c3cc[nH]n3)cc2)c(-c2ccncc2)n1	68	IC50	nM	=	7.16749108729376
Cc1c[nH]nc1-c1ccc(-c2cn(C)nc2-c2ccncc2)cc1	7	IC50	nM	=	8.15490195998574
Cn1cc(-c2ccc3c(c2)CCc2c[nH]nc2-3)c(-c2ccncc2)n1	23	IC50	nM	=	7.63827216398241
Cn1cc(-c2ccc3c(c2)Cc2n[nH]nc2-3)c(-c2ccncc2)n1	11	IC50	nM	=	7.95860731484177
Cn1cc(-c2ccc(-c3cn[nH]n3)cc2)c(-c2ccncc2)n1	55	IC50	nM	=	7.25963731050576
Cn1cc(-c2ccc(-c3cc[nH]c3)cc2)c(-c2ccncc2)n1	788	IC50	nM	=	6.10347378251045
Cn1cc(-c2ccc3c(c2)CNC3=O)c(-c2ccncc2)n1	94	IC50	nM	=	7.0268721464003
CNC(=O)c1ccc(-c2cn(C)nc2-c2ccncc2)cc1	647	IC50	nM	=	6.1890957193313
Cn1cc(-c2ccc3cn[nH]c3c2)c(-c2ccncc2)n1	139	IC50	nM	=	6.85698519974591
Cn1cc(-c2cccc3[nH]ncc23)c(-c2ccncc2)n1	468	IC50	nM	=	6.32975414692588
Cn1cc(-c2ccc3[nH]ccc3c2)c(-c2ccncc2)n1	861	IC50	nM	=	6.06499684854635
Cn1cc(-c2ccc3cc[nH]c3c2)c(-c2ccncc2)n1	328	IC50	nM	=	6.48412615628832
Cn1cc(-c2ccc3c(O)cccc3c2)c(-c2ccncc2)n1	1.4	IC50	nM	=	8.85387196432176
Cn1cc(-c2ccc3cc(O)ccc3c2)c(-c2ccncc2)n1	77	IC50	nM	=	7.11350927482752
c1cc(-c2nn(C3CCNCC3)cc2-c2ccc3c(c2)Cc2c[nH]nc2-3)ccn1	3	IC50	nM	=	8.52287874528034
CN1CCC(n2cc(-c3ccc4c(c3)Cc3c[nH]nc3-4)c(-c3ccncc3)n2)CC1	8	IC50	nM	=	8.09691001300806
c1cc(-c2nn(C3CC4CCC(C3)N4)cc2-c2ccc3c(c2)Cc2c[nH]nc2-3)ccn1	0.57	IC50	nM	=	9.24412514432751
c1cc(-c2nn(C3CCCNC3)cc2-c2ccc3c(c2)Cc2c[nH]nc2-3)ccn1	3.7	IC50	nM	=	8.43179827593301
c1cc(-c2nn(C3CCCNCC3)cc2-c2ccc3c(c2)Cc2c[nH]nc2-3)ccn1	3.2	IC50	nM	=	8.49485002168009
N[C@H]1CC[C@H](n2cc(-c3ccc4c(c3)Cc3c[nH]nc3-4)c(-c3ccncc3)n2)CC1	0.66	IC50	nM	=	9.18045606445813
N[C@H]1CC[C@@H](n2cc(-c3ccc4c(c3)Cc3c[nH]nc3-4)c(-c3ccncc3)n2)CC1	22.9	IC50	nM	=	7.64016451766011
CNCCn1cc(-c2ccc3c(c2)Cc2c[nH]nc2-3)c(-c2ccncc2)n1	72.5	IC50	nM	=	7.13966199342901
O[C@@H]1CCC[C@H](n2cc(-c3ccc4c(c3)Cc3c[nH]nc3-4)c(-c3ccncc3)n2)C1	2	IC50	nM	=	8.69897000433602
c1ccc(-n2cc(-c3ccc4c(c3)Cc3c[nH]nc3-4)c(-c3ccncc3)n2)cc1	4.6	IC50	nM	=	8.33724216831843
O[C@@H]1CNCC[C@H]1n1cc(-c2ccc3c(c2)Cc2c[nH]nc2-3)c(-c2ccncc2)n1	4.9	IC50	nM	=	8.30980391997149
c1cc(-c2nn(C3CC4COCC(C3)N4)cc2-c2ccc3c(c2)Cc2c[nH]nc2-3)ccn1	5	IC50	nM	=	8.30102999566398
F[C@@H]1CNCC[C@H]1n1cc(-c2ccc3c(c2)Cc2c[nH]nc2-3)c(-c2ccncc2)n1	1.4	IC50	nM	=	8.85387196432176
F[C@H]1CNCC[C@H]1n1cc(-c2ccc3c(c2)Cc2c[nH]nc2-3)c(-c2ccncc2)n1	3.8	IC50	nM	=	8.42021640338319
F[C@H]1CCNC[C@H]1n1cc(-c2ccc3c(c2)Cc2c[nH]nc2-3)c(-c2ccncc2)n1	3.2	IC50	nM	=	8.49485002168009
F[C@@H]1CNCC[C@H]1n1cc(-c2ccc3c(c2)Cc2c[nH]nc2-3)c(-c2ccncc2)n1	1.6	IC50	nM	=	8.79588001734408
F[C@H]1CNCC[C@@H]1n1cc(-c2ccc3c(c2)Cc2c[nH]nc2-3)c(-c2ccncc2)n1	1.25	IC50	nM	=	8.90308998699194
c1cc(-c2nn(C3CCNCC3)cc2-c2ccc3c(c2)Cc2c[nH]nc2-3)ccn1	230	IC50	nM	=	6.63827216398241
CN1CCC(n2cc(-c3ccc4c(c3)Cc3c[nH]nc3-4)c(-c3ccncc3)n2)CC1	886	IC50	nM	=	6.05256627811295
c1cc(-c2nn(C3CC4CCC(C3)N4)cc2-c2ccc3c(c2)Cc2c[nH]nc2-3)ccn1	262	IC50	nM	=	6.58169870868025
c1cc(-c2nn(C3CCCNC3)cc2-c2ccc3c(c2)Cc2c[nH]nc2-3)ccn1	1671	IC50	nM	=	5.77702355010661
c1cc(-c2nn(C3CCCNCC3)cc2-c2ccc3c(c2)Cc2c[nH]nc2-3)ccn1	1540	IC50	nM	=	5.81247927916354
N[C@H]1CC[C@H](n2cc(-c3ccc4c(c3)Cc3c[nH]nc3-4)c(-c3ccncc3)n2)CC1	396	IC50	nM	=	6.40230481407449
N[C@H]1CC[C@@H](n2cc(-c3ccc4c(c3)Cc3c[nH]nc3-4)c(-c3ccncc3)n2)CC1	1516	IC50	nM	=	5.81930079870397
CNCCn1cc(-c2ccc3c(c2)Cc2c[nH]nc2-3)c(-c2ccncc2)n1	8164	IC50	nM	=	5.08809700395597
O[C@@H]1CCC[C@H](n2cc(-c3ccc4c(c3)Cc3c[nH]nc3-4)c(-c3ccncc3)n2)C1	607	IC50	nM	=	6.21681130892474
c1ccc(-n2cc(-c3ccc4c(c3)Cc3c[nH]nc3-4)c(-c3ccncc3)n2)cc1	4372	IC50	nM	=	5.35931984672234
O[C@@H]1CNCC[C@H]1n1cc(-c2ccc3c(c2)Cc2c[nH]nc2-3)c(-c2ccncc2)n1	4871	IC50	nM	=	5.31238187042823
c1cc(-c2nn(C3CC4COCC(C3)N4)cc2-c2ccc3c(c2)Cc2c[nH]nc2-3)ccn1	619	IC50	nM	=	6.20830935097988
F[C@@H]1CNCC[C@H]1n1cc(-c2ccc3c(c2)Cc2c[nH]nc2-3)c(-c2ccncc2)n1	700	IC50	nM	=	6.15490195998574
F[C@H]1CNCC[C@H]1n1cc(-c2ccc3c(c2)Cc2c[nH]nc2-3)c(-c2ccncc2)n1	407	IC50	nM	=	6.39040559077478
F[C@H]1CCNC[C@H]1n1cc(-c2ccc3c(c2)Cc2c[nH]nc2-3)c(-c2ccncc2)n1	2119	IC50	nM	=	5.67386904328921
F[C@@H]1CNCC[C@H]1n1cc(-c2ccc3c(c2)Cc2c[nH]nc2-3)c(-c2ccncc2)n1	532	IC50	nM	=	6.27408836770495
F[C@H]1CNCC[C@@H]1n1cc(-c2ccc3c(c2)Cc2c[nH]nc2-3)c(-c2ccncc2)n1	672	IC50	nM	=	6.17263072694618
Cn1cc(-c2ccc(C(=O)N3N=C(c4cccnc4)CC3c3c(O)cccc3F)s2)cn1	3	IC50	nM	=	8.52287874528034
O=C(c1ccc(-c2ccccn2)s1)N1N=C(c2cccnc2)CC1c1ccccc1	799	IC50	nM	=	6.09745322068601
O=C(c1ccc(-c2ccc3c(c2)CNC3)s1)N1N=C(c2cccnc2)CC1c1ccccc1O	4	IC50	nM	=	8.39794000867204
O=C(c1ccc(-c2ccc3c(c2)CCNC3)s1)N1N=C(c2cccnc2)CC1c1ccccc1O	5	IC50	nM	=	8.30102999566398
O=C(c1ccc(-c2ccc3c(c2)CNCC3)s1)N1N=C(c2cccnc2)CC1c1ccccc1O	4	IC50	nM	=	8.39794000867204
O=C(c1ccc(-c2cccc(CN3CCCC3)c2)s1)N1N=C(c2cccnc2)CC1c1ccccc1O	6	IC50	nM	=	8.22184874961636
NCc1cccc(-c2ccc(C(=O)N3N=C(c4cccnc4)CC3c3ccccc3O)s2)c1	6	IC50	nM	=	8.22184874961636
Cn1cc(-c2ccc(C(=O)N3N=C(c4cccnc4)CC3c3ccccc3O)s2)cn1	9	IC50	nM	=	8.04575749056068
Cc1ccccc1-c1ccc(C(=O)N2N=C(c3cccnc3)CC2c2ccccc2O)s1	79	IC50	nM	=	7.10237290870956
O=C(c1ccc(-c2ccccn2)s1)N1N=C(c2cccnc2)CC1c1ccccc1O	23	IC50	nM	=	7.63827216398241
NCc1ccc(-c2ccc(C(=O)N3N=C(c4cccnc4)CC3c3ccccc3O)s2)cc1	5	IC50	nM	=	8.30102999566398
NCc1ccccc1-c1ccc(C(=O)N2N=C(c3cccnc3)CC2c2ccccc2O)s1	10	IC50	nM	=	8
O=C(c1ccc(-c2ccc(CO)cc2)s1)N1N=C(c2cccnc2)CC1c1ccccc1O	5	IC50	nM	=	8.30102999566398
Cc1nc(-c2ccc(C(=O)N3N=C(c4cccnc4)CC3c3ccccc3O)s2)cs1	7	IC50	nM	=	8.15490195998574
O=C(c1ccc(-c2ccccn2)s1)N1N=C(c2cccnc2)CC1c1ccc(F)cc1O	11	IC50	nM	=	7.95860731484177
O=C(c1ccc(-c2ccccn2)s1)N1N=C(c2cccnc2)CC1c1cc(F)ccc1O	7	IC50	nM	=	8.15490195998574
O=C(c1ccc(-c2ccccn2)s1)N1N=C(c2cccnc2)CC1c1cccc(F)c1O	13	IC50	nM	=	7.88605664769316
O=C(c1ccc(-c2ccccn2)s1)N1N=C(c2cccnc2)CC1c1c(O)cccc1F	5	IC50	nM	=	8.30102999566398
O=C(c1ccc(-c2ccccn2)s1)N1N=C(c2cccnc2)CC1c1cccc(O)c1	670	IC50	nM	=	6.17392519729917
NCc1ccccc1-c1ccc(C(=O)N2N=C(c3cccnc3)CC2c2c(O)cccc2F)s1	7	IC50	nM	=	8.15490195998574
O=C(c1ccc(-c2cccc(CN3CCCC3)c2)s1)N1N=C(c2cccnc2)CC1c1c(O)cccc1F	8	IC50	nM	=	8.09691001300806
NCc1ccc(-c2ccc(C(=O)N3N=C(c4cccnc4)CC3c3c(O)cccc3F)s2)cc1	3	IC50	nM	=	8.52287874528034
O=C(c1ccc(-c2ccc3c(c2)CNCC3)s1)N1N=C(c2cccnc2)CC1c1c(O)cccc1F	3	IC50	nM	=	8.52287874528034
O=C(c1ccc(-c2ccc3c(c2)CCNC3)s1)N1N=C(c2cccnc2)CC1c1c(O)cccc1F	3	IC50	nM	=	8.52287874528034
O=C(c1ccc(-c2ccc3c(c2)CNC3)s1)N1N=C(c2cccnc2)CC1c1c(O)cccc1F	2	IC50	nM	=	8.69897000433602
NCc1ccccc1-c1ccc(C(=O)N2N=C(c3cncc(F)c3)CC2c2ccccc2O)s1	21	IC50	nM	=	7.67778070526608
NCc1ccccc1-c1ccc(C(=O)N2N=C(c3cncc(N)c3)CC2c2ccccc2O)s1	7	IC50	nM	=	8.15490195998574
CC(=O)Nc1cncc(C2=NN(C(=O)c3ccc(-c4ccccn4)s3)C(c3ccccc3O)C2)c1	3	IC50	nM	=	8.52287874528034
O=C(c1ccc(-c2ccccn2)s1)N1N=C(c2cncc(CO)c2)CC1c1ccccc1O	3	IC50	nM	=	8.52287874528034
Nc1cncc(C2=NN(C(=O)c3ccc(-c4ccccn4)s3)C(c3ccccc3O)C2)c1	3	IC50	nM	=	8.52287874528034
O=C(c1ccc(-c2ccc3c(c2)CNC3)s1)N1N=C(c2cncc(CO)c2)CC1c1c(O)cccc1F	3	IC50	nM	=	8.52287874528034
NCc1ccccc1-c1ccc(C(=O)N2N=C(c3cncc(N)c3)CC2c2c(O)cccc2F)s1	4	IC50	nM	=	8.39794000867204
Nc1cncc(C2=NN(C(=O)c3ccc(-c4ccccn4)s3)C(c3c(O)cccc3F)C2)c1	3	IC50	nM	=	8.52287874528034
O=C(c1ccco1)N1N=C(c2cccnc2)CC1c1ccccc1O	200	IC50	nM	=	6.69897000433602
O=C(c1ccc(-c2ccccn2)s1)N1N=C(c2cccnc2)CC1c1ccccc1O	14000	IC50	nM	=	4.85387196432176
O=C(c1ccc(-c2ccccn2)s1)N1N=C(c2cccnc2)CC1c1ccccc1O	280	IC50	nM	=	6.55284196865778
O=C(c1ccc(-c2ccccn2)s1)N1N=C(c2cccnc2)CC1c1ccccc1O	180	IC50	nM	=	6.74472749489669
Cc1ccccc1-c1ccc(C(=O)N2N=C(c3cccnc3)CC2c2ccccc2O)s1	1500	IC50	nM	=	5.82390874094432
Cc1nc(-c2ccc(C(=O)N3N=C(c4cccnc4)CC3c3ccccc3O)s2)cs1	210	IC50	nM	=	6.67778070526608
Cn1cc(-c2ccc(C(=O)N3N=C(c4cccnc4)CC3c3ccccc3O)s2)cn1	89	IC50	nM	=	7.05060999335509
O=C(c1ccc(-c2ccc(CO)cc2)s1)N1N=C(c2cccnc2)CC1c1ccccc1O	140	IC50	nM	=	6.85387196432176
NCc1cccc(-c2ccc(C(=O)N3N=C(c4cccnc4)CC3c3ccccc3O)s2)c1	390	IC50	nM	=	6.4089353929735
NCc1ccccc1-c1ccc(C(=O)N2N=C(c3cccnc3)CC2c2ccccc2O)s1	270	IC50	nM	=	6.56863623584101
O=C(c1ccc(-c2cccc(CN3CCCC3)c2)s1)N1N=C(c2cccnc2)CC1c1ccccc1O	110	IC50	nM	=	6.95860731484177
NCc1ccc(-c2ccc(C(=O)N3N=C(c4cccnc4)CC3c3ccccc3O)s2)cc1	82	IC50	nM	=	7.08618614761628
O=C(c1ccc(-c2ccc3c(c2)CNCC3)s1)N1N=C(c2cccnc2)CC1c1ccccc1O	25	IC50	nM	=	7.60205999132796
O=C(c1ccc(-c2ccc3c(c2)CCNC3)s1)N1N=C(c2cccnc2)CC1c1ccccc1O	21	IC50	nM	=	7.67778070526608
O=C(c1ccc(-c2ccc3c(c2)CNC3)s1)N1N=C(c2cccnc2)CC1c1ccccc1O	19	IC50	nM	=	7.72124639904717
O=C(c1ccc(-c2cccc3c2CCNC3)s1)N1N=C(c2cccnc2)CC1c1c(O)cccc1F	180	IC50	nM	=	6.74472749489669
O=C(c1ccc(-c2ccccn2)s1)N1N=C(c2cccnc2)CC1c1c(O)cccc1F	80	IC50	nM	=	7.09691001300806
O=C(c1ccc(-c2ccccn2)s1)N1N=C(c2cccnc2)CC1c1cccc(F)c1O	1400	IC50	nM	=	5.85387196432176
O=C(c1ccc(-c2ccccn2)s1)N1N=C(c2cccnc2)CC1c1cc(F)ccc1O	680	IC50	nM	=	6.16749108729376
O=C(c1ccc(-c2ccccn2)s1)N1N=C(c2cccnc2)CC1c1ccc(F)cc1O	1400	IC50	nM	=	5.85387196432176
Cn1cc(-c2ccc(C(=O)N3N=C(c4cccnc4)CC3c3c(O)cccc3F)s2)cn1	55	IC50	nM	=	7.25963731050576
NCc1ccccc1-c1ccc(C(=O)N2N=C(c3cccnc3)CC2c2c(O)cccc2F)s1	85	IC50	nM	=	7.07058107428571
O=C(c1ccc(-c2cccc(CN3CCCC3)c2)s1)N1N=C(c2cccnc2)CC1c1c(O)cccc1F	41	IC50	nM	=	7.38721614328026
NCc1ccc(-c2ccc(C(=O)N3N=C(c4cccnc4)CC3c3c(O)cccc3F)s2)cc1	37	IC50	nM	=	7.43179827593301
O=C(c1ccc(-c2ccc3c(c2)CNCC3)s1)N1N=C(c2cccnc2)CC1c1c(O)cccc1F	21	IC50	nM	=	7.67778070526608
O=C(c1ccc(-c2ccc3c(c2)CCNC3)s1)N1N=C(c2cccnc2)CC1c1c(O)cccc1F	34	IC50	nM	=	7.46852108295774
O=C(c1ccc(-c2ccc3c(c2)CNC3)s1)N1N=C(c2cccnc2)CC1c1c(O)cccc1F	60	IC50	nM	=	7.22184874961636
NCc1ccccc1-c1ccc(C(=O)N2N=C(c3cncc(F)c3)CC2c2ccccc2O)s1	180	IC50	nM	=	6.74472749489669
NCc1ccccc1-c1ccc(C(=O)N2N=C(c3cncc(N)c3)CC2c2ccccc2O)s1	64	IC50	nM	=	7.19382002601611
CC(=O)Nc1cncc(C2=NN(C(=O)c3ccc(-c4ccccn4)s3)C(c3ccccc3O)C2)c1	63	IC50	nM	=	7.20065945054642
O=C(c1ccc(-c2ccccn2)s1)N1N=C(c2cncc(CO)c2)CC1c1ccccc1O	39	IC50	nM	=	7.4089353929735
Nc1cncc(C2=NN(C(=O)c3ccc(-c4ccccn4)s3)C(c3ccccc3O)C2)c1	31	IC50	nM	=	7.50863830616573
O=C(c1ccc(-c2ccc3c(c2)CNC3)s1)N1N=C(c2cncc(CO)c2)CC1c1c(O)cccc1F	120	IC50	nM	=	6.92081875395238
NCc1ccccc1-c1ccc(C(=O)N2N=C(c3cncc(N)c3)CC2c2c(O)cccc2F)s1	56	IC50	nM	=	7.2518119729938
Nc1cncc(C2=NN(C(=O)c3ccc(-c4ccccn4)s3)C(c3c(O)cccc3F)C2)c1	18	IC50	nM	=	7.74472749489669
O=C(c1ccco1)N1N=C(c2cccnc2)CC1c1ccccc1O	1800	IC50	nM	=	5.74472749489669
O=C(c1ccc(-c2ccccn2)s1)N1N=C(c2cccnc2)CC1c1ccccc1O	17	IC50	nM	=	7.76955107862173
O=C(c1ccc(-c2cccnc2)s1)N1N=C(c2cccnc2)CC1c1ccccc1O	15	IC50	nM	=	7.82390874094432
O=C(c1ccc(-c2cccnc2)s1)N1N=C(c2cccnc2)CC1c1ccccc1O	1200	IC50	nM	=	5.92081875395238
N#Cc1ccccc1S(=O)(=O)N1N=C(c2cccnc2)CC1c1ccccc1O	450	IC50	nM	=	6.34678748622466
O=S(=O)(c1ccc(-c2cccnc2)s1)N1N=C(c2cccnc2)CC1c1ccccc1O	2000	IC50	nM	=	5.69897000433602
O=C(c1ccc(-c2cccnc2)s1)N1N=C(c2cccnc2)CC1c1ccccc1O	18.7	IC50	nM	=	7.7281583934635
O=C(c1ccc(-c2ccc(Cl)cc2)s1)N1N=C(c2cccnc2)CC1c1ccccc1O	140	IC50	nM	=	6.85387196432176
O=C(c1cc(-c2ccc(Cl)cc2)cs1)N1N=C(c2cccnc2)CC1c1ccccc1O	216	IC50	nM	=	6.66554624884907
O=C(c1cc2c(s1)CCC2)N1N=C(c2cccnc2)CC1c1ccccc1O	6.9	IC50	nM	=	8.16115090926274
O=C(c1cn2c(n1)sc1ccccc12)N1N=C(c2cccnc2)CC1c1ccccc1O	9.1	IC50	nM	=	8.04095860767891
O=C(c1[nH]nc2c1CCC2)N1N=C(c2cccnc2)CC1c1ccccc1O	7	IC50	nM	=	8.15490195998574
O=C(c1cc(-c2cccs2)n[nH]1)N1N=C(c2cccnc2)CC1c1ccccc1O	10.3	IC50	nM	=	7.98716277529483
O=C(c1cc(-c2ccc3c(c2)OCCO3)n[nH]1)N1N=C(c2cccnc2)CC1c1ccccc1O	10.7	IC50	nM	=	7.97061622231479
O=C(c1ccc(-c2ccccc2)[nH]1)N1N=C(c2cccnc2)CC1c1ccccc1O	41.5	IC50	nM	=	7.38195190328791
Cc1nc(-c2cnccn2)sc1C(=O)N1N=C(c2cccnc2)CC1c1ccccc1O	6.5	IC50	nM	=	8.18708664335714
Cc1nc(-c2cccnc2)sc1C(=O)N1N=C(c2cccnc2)CC1c1ccccc1O	8.1	IC50	nM	=	8.09151498112135
Cc1nc(-c2ccccc2)sc1C(=O)N1N=C(c2cccnc2)CC1c1ccccc1O	37.9	IC50	nM	=	7.42136079003193
O=C(c1cc(-c2ccccc2O)on1)N1N=C(c2cccnc2)CC1c1ccccc1O	14.3	IC50	nM	=	7.84466396253494
O=C(c1cc(-c2ccc3c(c2)OCO3)on1)N1N=C(c2cccnc2)CC1c1ccccc1O	8.6	IC50	nM	=	8.06550154875643
COc1ccc(-c2cc(C(=O)N3N=C(c4cccnc4)CC3c3ccccc3O)no2)cc1	15.4	IC50	nM	=	7.81247927916354
COc1cccc(-c2cc(C(=O)N3N=C(c4cccnc4)CC3c3ccccc3O)no2)c1	6.7	IC50	nM	=	8.17392519729917
O=C(c1cc(-c2ccco2)on1)N1N=C(c2cccnc2)CC1c1ccccc1O	5.6	IC50	nM	=	8.2518119729938
O=C(c1cc(-c2ccccc2)on1)N1N=C(c2cccnc2)CC1c1ccccc1O	8	IC50	nM	=	8.09691001300806
O=C(c1cc(-c2ccccc2)no1)N1N=C(c2cccnc2)CC1c1ccccc1O	8	IC50	nM	=	8.09691001300806
COc1ccc(-c2ccc(C(=O)N3N=C(c4cccnc4)CC3c3ccccc3O)o2)cc1	18	IC50	nM	=	7.74472749489669
Cc1ccc(-c2ccc(C(=O)N3N=C(c4cccnc4)CC3c3ccccc3O)o2)cc1	58	IC50	nM	=	7.23657200643706
O=C(c1ccc(-c2ccccc2)o1)N1N=C(c2cccnc2)CC1c1ccccc1O	16	IC50	nM	=	7.79588001734408
O=C(c1cccs1)N1N=C(c2cccnc2)CC1c1ccccc1O	24.2	IC50	nM	=	7.61618463401957
O=C(c1ccc[nH]1)N1N=C(c2cccnc2)CC1c1ccccc1O	22.6	IC50	nM	=	7.6458915608526
CCOc1cccc2cc(C(=O)N3N=C(c4cccnc4)CC3c3ccccc3O)oc12	25.7	IC50	nM	=	7.59006687666871
O=C(c1ccc(Br)o1)N1N=C(c2cccnc2)CC1c1ccccc1O	7.9	IC50	nM	=	8.10237290870956
O=C(c1ccc([N+](=O)[O-])o1)N1N=C(c2cccnc2)CC1c1ccccc1O	130	IC50	nM	=	6.88605664769316
O=C(c1cccc(-n2cnnn2)c1)N1N=C(c2cccnc2)CC1c1ccccc1O	28	IC50	nM	=	7.55284196865778
O=C(c1cccc(-n2cccn2)c1)N1N=C(c2cccnc2)CC1c1ccccc1O	42	IC50	nM	=	7.3767507096021
O=C(c1cncc(-c2cccs2)c1)N1N=C(c2cccnc2)CC1c1ccccc1O	260	IC50	nM	=	6.58502665202918
O=C(c1cc(F)cc(C(F)(F)F)c1)N1N=C(c2cccnc2)CC1c1ccccc1O	110	IC50	nM	=	6.95860731484177
O=C(c1ccc(F)c(C(F)(F)F)c1)N1N=C(c2cccnc2)CC1c1ccccc1O	200	IC50	nM	=	6.69897000433602
O=C(c1ccc(C(F)(F)F)c(F)c1)N1N=C(c2cccnc2)CC1c1ccccc1O	660	IC50	nM	=	6.18045606445813
O=C(c1cccc(Oc2ccccc2)c1)N1N=C(c2cccnc2)CC1c1ccccc1O	156	IC50	nM	=	6.80687540164554
O=C(CC1CC1)N1N=C(c2cccnc2)CC1c1ccccc1O	83	IC50	nM	=	7.08092190762393
O=C(c1ccc(-c2cccnc2)s1)N1N=C(c2cccnc2)CC1c1ccccc1O	280	IC50	nM	=	6.55284196865778
O=C(c1ccc(-c2cccnc2)s1)N1N=C(c2cccnc2)CC1c1ccccc1O	14000	IC50	nM	=	4.85387196432176
O=C(c1ccc(-c2cccnc2)s1)N1N=C(c2cccnc2)CC1c1ccccc1O	180	IC50	nM	=	6.74472749489669
O=C(c1cc2c(s1)CCC2)N1N=C(c2cccnc2)CC1c1ccccc1O	920	IC50	nM	=	6.03621217265444
O=C(c1cn2c(n1)sc1ccccc12)N1N=C(c2cccnc2)CC1c1ccccc1O	61	IC50	nM	=	7.21467016498923
O=C(c1[nH]nc2c1CCC2)N1N=C(c2cccnc2)CC1c1ccccc1O	350	IC50	nM	=	6.45593195564972
O=C(c1cc(-c2cccs2)n[nH]1)N1N=C(c2cccnc2)CC1c1ccccc1O	410	IC50	nM	=	6.38721614328026
O=C(c1cc(-c2ccc3c(c2)OCCO3)n[nH]1)N1N=C(c2cccnc2)CC1c1ccccc1O	240	IC50	nM	=	6.61978875828839
O=C(c1ccc(-c2ccccc2)[nH]1)N1N=C(c2cccnc2)CC1c1ccccc1O	1100	IC50	nM	=	5.95860731484177
Cc1nc(-c2cnccn2)sc1C(=O)N1N=C(c2cccnc2)CC1c1ccccc1O	710	IC50	nM	=	6.14874165128092
Cc1nc(-c2cccnc2)sc1C(=O)N1N=C(c2cccnc2)CC1c1ccccc1O	940	IC50	nM	=	6.0268721464003
Cc1nc(-c2ccccc2)sc1C(=O)N1N=C(c2cccnc2)CC1c1ccccc1O	1300	IC50	nM	=	5.88605664769316
O=C(c1cc(-c2ccccc2O)on1)N1N=C(c2cccnc2)CC1c1ccccc1O	130	IC50	nM	=	6.88605664769316
O=C(c1cc(-c2ccc3c(c2)OCO3)on1)N1N=C(c2cccnc2)CC1c1ccccc1O	600	IC50	nM	=	6.22184874961636
COc1ccc(-c2cc(C(=O)N3N=C(c4cccnc4)CC3c3ccccc3O)no2)cc1	460	IC50	nM	=	6.33724216831843
COc1cccc(-c2cc(C(=O)N3N=C(c4cccnc4)CC3c3ccccc3O)no2)c1	930	IC50	nM	=	6.03151705144607
O=C(c1cc(-c2ccco2)on1)N1N=C(c2cccnc2)CC1c1ccccc1O	970	IC50	nM	=	6.01322826573376
O=C(c1cc(-c2ccccc2)on1)N1N=C(c2cccnc2)CC1c1ccccc1O	810	IC50	nM	=	6.09151498112135
O=C(c1cc(-c2ccccc2)no1)N1N=C(c2cccnc2)CC1c1ccccc1O	1100	IC50	nM	=	5.95860731484177
COc1ccc(-c2ccc(C(=O)N3N=C(c4cccnc4)CC3c3ccccc3O)o2)cc1	3700	IC50	nM	=	5.43179827593301
Cc1ccc(-c2ccc(C(=O)N3N=C(c4cccnc4)CC3c3ccccc3O)o2)cc1	2400	IC50	nM	=	5.61978875828839
O=C(c1ccc(-c2ccccc2)o1)N1N=C(c2cccnc2)CC1c1ccccc1O	1700	IC50	nM	=	5.76955107862173
O=C(c1cccs1)N1N=C(c2cccnc2)CC1c1ccccc1O	1500	IC50	nM	=	5.82390874094432
O=C(c1ccc[nH]1)N1N=C(c2cccnc2)CC1c1ccccc1O	2000	IC50	nM	=	5.69897000433602
CCOc1cccc2cc(C(=O)N3N=C(c4cccnc4)CC3c3ccccc3O)oc12	3500	IC50	nM	=	5.45593195564972
O=C(c1ccc(Br)o1)N1N=C(c2cccnc2)CC1c1ccccc1O	1400	IC50	nM	=	5.85387196432176
O=C(c1cccc(-n2cccn2)c1)N1N=C(c2cccnc2)CC1c1ccccc1O	8700	IC50	nM	=	5.06048074738138
O=C(c1cc(F)cc(C(F)(F)F)c1)N1N=C(c2cccnc2)CC1c1ccccc1O	9500	IC50	nM	=	5.02227639471115
O=C(c1ccc(F)c(C(F)(F)F)c1)N1N=C(c2cccnc2)CC1c1ccccc1O	3800	IC50	nM	=	5.42021640338319
O=C(CC1CC1)N1N=C(c2cccnc2)CC1c1ccccc1O	8000	IC50	nM	=	5.09691001300806
O=C(c1ccc(-c2cccnc2)s1)N1N=C(c2cccnc2)CC1c1ccccc1O	18	IC50	nM	=	7.74472749489669
O=C(c1cccs1)N1N=C(c2cccnc2)CC1c1ccccc1O	17	IC50	nM	=	7.76955107862173
CNC(=O)c1ncc(C#Cc2cc(C(=O)Nc3ccc(CN4CCN(CCO)CC4)c(C(F)(F)F)c3)ccc2C)n1C	20	IC50	nM	=	7.69897000433602
CNC(=O)c1ncc(C#Cc2cc(C(=O)Nc3ccc(CN4CCN(CCO)CC4)c(C(F)(F)F)c3)ccc2C)n1C	26	IC50	nM	=	7.58502665202918
CC(C)c1nc(-c2ccc(F)c(NS(=O)(=O)c3c(F)cccc3F)c2)c(-c2ccnc(Nc3ccc(N4CCOCC4)nc3)n2)s1	3.8	IC50	nM	=	8.42021640338319
CC(C)c1nc(-c2cc(F)cc(NS(=O)(=O)c3c(F)cccc3F)c2)c(-c2ccnc(Nc3ccc(N4CCOCC4)nc3)n2)s1	0.9	IC50	nM	=	9.04575749056068
CC(C)c1nc(-c2cccc(NS(=O)(=O)c3c(F)cccc3F)c2F)c(-c2ccnc(Nc3ccc(N4CCOCC4)nc3)n2)s1	0.5	IC50	nM	=	9.30102999566398
CC(C)c1nc(-c2cccc(NS(=O)(=O)c3c(F)cccc3F)c2)c(-c2ccnc(Nc3ccc(N4CCOCC4)nc3)n2)s1	1.2	IC50	nM	=	8.92081875395238
CC(=O)N1CCN(c2ccc(Nc3nccc(-c4sc(C(C)C)nc4-c4cccc(NS(=O)(=O)c5c(F)cccc5F)c4)n3)cn2)CC1	1.3	IC50	nM	=	8.88605664769316
CC(=O)N1CCN(c2ccc(Nc3nccc(-c4sc(C(C)C)nc4-c4cccc(NS(=O)(=O)c5cc(F)ccc5F)c4)n3)cn2)CC1	0.6	IC50	nM	=	9.22184874961636
CC(=O)N1CCN(c2ccc(Nc3nccc(-c4sc(C(C)C)nc4-c4cccc(NS(=O)(=O)c5cccc(Cl)c5)c4)n3)cn2)CC1	34	IC50	nM	=	7.46852108295774
CC(=O)N1CCN(c2ccc(Nc3nccc(-c4sc(C(C)C)nc4-c4cccc(NS(=O)(=O)c5ccc(F)cc5)c4)n3)cn2)CC1	9.5	IC50	nM	=	8.02227639471115
CC(=O)N1CCN(c2ccc(Nc3nccc(-c4sc(C(C)C)nc4-c4cccc(NS(=O)(=O)c5cccc(F)c5)c4)n3)cn2)CC1	0.8	IC50	nM	=	9.09691001300806
CC(=O)N1CCN(c2ccc(Nc3nccc(-c4sc(C(C)C)nc4-c4cccc(NS(=O)(=O)c5ccccc5F)c4)n3)cn2)CC1	0.6	IC50	nM	=	9.22184874961636
CCc1nc(-c2cccc(CS(=O)(=O)c3ccccc3)c2)c(-c2ccnc(Nc3ccc(N4CCN(C(C)=O)CC4)nc3)n2)s1	1358	IC50	nM	=	5.86710023005552
CCc1nc(-c2cccc(N(C)S(=O)(=O)c3ccccc3)c2)c(-c2ccnc(Nc3ccc(N4CCN(C(C)=O)CC4)nc3)n2)s1	1970	IC50	nM	=	5.70553377383841
CC(=O)N1CCN(c2ccc(Nc3nccc(-c4sc(C(C)C)nc4-c4cccc(NS(=O)(=O)c5ccccc5)c4)n3)cn2)CC1	3.6	IC50	nM	=	8.44369749923271
CC(C)c1nc(-c2cccc(NS(=O)(=O)c3ccccc3)c2)c(-c2ccnc(Nc3ccc4c(c3)CN(C)CC4)n2)s1	12	IC50	nM	=	7.92081875395238
CC(C)c1nc(-c2cccc(NC(=O)c3c(F)cccc3F)c2)c(-c2ccnc(Nc3ccc4c(c3)CN(C)CC4)n2)s1	4	IC50	nM	=	8.39794000867204
CN1CCc2ccc(Nc3nccc(-c4c(-c5cccc(NS(=O)(=O)c6ccccc6)c5)nc5ccccn45)n3)cc2C1	132	IC50	nM	=	6.87942606879415
CN1CCc2ccc(Nc3nccc(-c4c(-c5cccc(C(=O)Nc6c(F)cccc6F)c5)nc5ccccn45)n3)cc2C1.Cl	12	IC50	nM	=	7.92081875395238
CN1CCc2ccc(Nc3nccc(-c4c(-c5cccc(NC(=O)Nc6c(F)cccc6F)c5)nc5ccccn45)n3)cc2C1	5	IC50	nM	=	8.30102999566398
CN1CCc2ccc(Nc3nccc(-c4c(-c5cccc(NC(=O)c6c(F)cccc6F)c5)nc5ccccn45)n3)cc2C1.Cl	9	IC50	nM	=	8.04575749056068
COc1n[nH]c2ncc(NC(=O)c3c(F)ccc(NS(=O)(=O)c4ccco4)c3F)cc12	0.7	IC50	nM	=	9.15490195998574
COc1n[nH]c2ncc(NC(=O)c3c(F)ccc(NS(=O)(=O)c4cccs4)c3F)cc12	0.2	IC50	nM	=	9.69897000433602
COc1n[nH]c2ncc(NC(=O)c3c(F)ccc(NS(=O)(=O)c4cn(C)cn4)c3F)cc12	320	IC50	nM	=	6.49485002168009
COc1n[nH]c2ncc(NC(=O)c3c(F)ccc(NS(=O)(=O)c4cccnc4)c3F)cc12	0.5	IC50	nM	=	9.30102999566398
COc1n[nH]c2ncc(NC(=O)c3c(F)ccc(NS(=O)(=O)c4ccccn4)c3F)cc12	16	IC50	nM	=	7.79588001734408
COc1n[nH]c2ncc(NC(=O)c3c(F)ccc(NS(=O)(=O)c4ccc(F)cc4)c3F)cc12	46	IC50	nM	=	7.33724216831843
COc1n[nH]c2ncc(NC(=O)c3c(F)ccc(NS(=O)(=O)c4cc(F)ccc4F)c3F)cc12	1	IC50	nM	=	9
COc1n[nH]c2ncc(NC(=O)c3c(F)ccc(NS(=O)(=O)c4cccc(F)c4)c3F)cc12	0.7	IC50	nM	=	9.15490195998574
COc1n[nH]c2ncc(NC(=O)c3c(F)ccc(NS(=O)(=O)c4ccccc4F)c3F)cc12	1.8	IC50	nM	=	8.74472749489669
COc1n[nH]c2ncc(NC(=O)c3c(F)ccc(NS(=O)(=O)c4ccccc4)c3F)cc12	1.6	IC50	nM	=	8.79588001734408
CCCS(=O)(=O)Nc1ccc(F)c(C(=O)Nc2cnc3[nH]nc(O[C@@H]4CCOC4)c3c2)c1F	6.9	IC50	nM	=	8.16115090926274
CCCS(=O)(=O)Nc1ccc(F)c(C(=O)Nc2cnc3[nH]nc(OCC4COC4)c3c2)c1F	4.2	IC50	nM	=	8.3767507096021
CCCS(=O)(=O)Nc1ccc(F)c(C(=O)Nc2cnc3[nH]nc(OCC4CCC4)c3c2)c1F	3.5	IC50	nM	=	8.45593195564972
CCCS(=O)(=O)Nc1ccc(F)c(C(=O)Nc2cnc3[nH]nc(OCC(F)(F)F)c3c2)c1F	5.3	IC50	nM	=	8.27572413039921
CCCS(=O)(=O)Nc1ccc(F)c(C(=O)Nc2cnc3[nH]nc(OCC)c3c2)c1F	2.4	IC50	nM	=	8.61978875828839
CCCS(=O)(=O)Nc1ccc(F)c(C(=O)Nc2cnc3[nH]cc(C(F)(F)F)c3c2)c1F	6.2	IC50	nM	=	8.20760831050175
CCCS(=O)(=O)Nc1ccc(F)c(C(=O)Nc2cnc3[nH]cc(CC)c3c2)c1F	19	IC50	nM	=	7.72124639904717
CCCS(=O)(=O)Nc1ccc(F)c(C(=O)Nc2cnc3[nH]cc(C)c3c2)c1F	16	IC50	nM	=	7.79588001734408
CCCS(=O)(=O)Nc1ccc(F)c(C(=O)Nc2cnc3[nH]cc(I)c3c2)c1F	2.2	IC50	nM	=	8.65757731917779
CCCS(=O)(=O)Nc1ccc(F)c(C(=O)Nc2cnc3[nH]cc(Br)c3c2)c1F	3.4	IC50	nM	=	8.46852108295774
CCCS(=O)(=O)Nc1ccc(F)c(C(=O)Nc2cnc3[nH]nc(C(F)(F)F)c3c2)c1F	5.8	IC50	nM	=	8.23657200643706
CCCS(=O)(=O)Nc1ccc(F)c(C(=O)Nc2cnc3[nH]nc(CC)c3c2)c1F	9.2	IC50	nM	=	8.03621217265444
CCCS(=O)(=O)Nc1ccc(F)c(C(=O)Nc2cnc3[nH]nc(C)c3c2)c1F	12	IC50	nM	=	7.92081875395238
CCCS(=O)(=O)Nc1ccc(F)c(C(=O)Nc2cnc3[nH]nc(I)c3c2)c1F	1.8	IC50	nM	=	8.74472749489669
CCCS(=O)(=O)Nc1ccc(F)c(C(=O)Nc2cnc3[nH]nc(Br)c3c2)c1F	4	IC50	nM	=	8.39794000867204
CCCS(=O)(=O)Nc1ccc(F)c(C(=O)Nc2cnc3[nH]ncc3c2)c1F	17	IC50	nM	=	7.76955107862173
O=C(Nc1cnc2[nH]ccc2c1)c1c(F)ccc(NS(=O)(=O)N2CCCC2)c1F	120	IC50	nM	=	6.92081875395238
CCN(C)S(=O)(=O)Nc1ccc(F)c(C(=O)Nc2cnc3[nH]ccc3c2)c1F	400	IC50	nM	=	6.39794000867204
CN(C)S(=O)(=O)Nc1ccc(F)c(C(=O)Nc2cnc3[nH]ccc3c2)c1F	200	IC50	nM	=	6.69897000433602
O=C(Nc1cnc2[nH]ccc2c1)c1c(F)ccc(NS(=O)(=O)C2CC2)c1F	99	IC50	nM	=	7.00436480540245
O=C(Nc1cnc2[nH]ccc2c1)c1c(F)ccc(NS(=O)(=O)CC(F)(F)F)c1F	38	IC50	nM	=	7.42021640338319
O=C(Nc1cnc2[nH]ccc2c1)c1c(F)ccc(NS(=O)(=O)CCC(F)(F)F)c1F	33	IC50	nM	=	7.48148606012211
O=C(Nc1cnc2[nH]ccc2c1)c1c(F)ccc(NS(=O)(=O)CC2CC2)c1F	29	IC50	nM	=	7.53760200210104
CC(C)CS(=O)(=O)Nc1ccc(F)c(C(=O)Nc2cnc3[nH]ccc3c2)c1F	140	IC50	nM	=	6.85387196432176
O=C(Nc1cnc2[nH]ccc2c1)c1c(F)ccc(NS(=O)(=O)CCCF)c1F	19	IC50	nM	=	7.72124639904717
CCCCS(=O)(=O)Nc1ccc(F)c(C(=O)Nc2cnc3[nH]ccc3c2)c1F	40	IC50	nM	=	7.39794000867204
COc1n[nH]c2ncc(NC(=O)c3c(F)ccc(NS(=O)(=O)N4CCCC4)c3F)cc12	8.6	IC50	nM	=	8.06550154875643
CCN(C)S(=O)(=O)Nc1ccc(F)c(C(=O)Nc2cnc3[nH]nc(OC)c3c2)c1F	29	IC50	nM	=	7.53760200210104
COc1n[nH]c2ncc(NC(=O)c3c(F)ccc(NS(=O)(=O)N(C)C)c3F)cc12	18	IC50	nM	=	7.74472749489669
COc1n[nH]c2ncc(NC(=O)c3c(F)ccc(NS(=O)(=O)NCC(F)F)c3F)cc12	13	IC50	nM	=	7.88605664769316
COc1n[nH]c2ncc(NC(=O)c3c(F)ccc(NS(=O)(=O)NC(C)C)c3F)cc12	110	IC50	nM	=	6.95860731484177
CCNS(=O)(=O)Nc1ccc(F)c(C(=O)Nc2cnc3[nH]nc(OC)c3c2)c1F	18	IC50	nM	=	7.74472749489669
COc1n[nH]c2ncc(NC(=O)c3c(F)ccc(NS(=O)(=O)Cc4ccccc4)c3F)cc12	190	IC50	nM	=	6.72124639904717
COc1n[nH]c2ncc(NC(=O)c3c(F)ccc(NS(=O)(=O)C4CC4)c3F)cc12	63	IC50	nM	=	7.20065945054642
COc1n[nH]c2ncc(NC(=O)c3c(F)ccc(NS(=O)(=O)CC4CC4)c3F)cc12	17	IC50	nM	=	7.76955107862173
COc1n[nH]c2ncc(NC(=O)c3c(F)ccc(NS(=O)(=O)CC(C)C)c3F)cc12	4.5	IC50	nM	=	8.34678748622466
COc1n[nH]c2ncc(NC(=O)c3c(F)ccc(NS(=O)(=O)CCCF)c3F)cc12	1.3	IC50	nM	=	8.88605664769316
CCS(=O)(=O)Nc1ccc(F)c(C(=O)Nc2cnc3[nH]nc(OC)c3c2)c1F	25	IC50	nM	=	7.60205999132796
CCCS(=O)(=O)Nc1ccc(F)c(C(=O)Nc2cnc3[nH]ccc3c2)c1C	680	IC50	nM	=	6.16749108729376
CCCS(=O)(=O)Nc1ccc(C)c(C(=O)Nc2cnc3[nH]ccc3c2)c1F	170	IC50	nM	=	6.76955107862173
CCCS(=O)(=O)Nc1cc(F)c(F)c(C(=O)Nc2cnc3[nH]ccc3c2)c1F	19	IC50	nM	=	7.72124639904717
CCCS(=O)(=O)Nc1cc(F)cc(C(=O)Nc2cnc3[nH]ccc3c2)c1F	76	IC50	nM	=	7.11918640771921
CCCS(=O)(=O)Nc1ccc(F)c(C(=O)Nc2cnc3[nH]ccc3c2)c1	210	IC50	nM	=	6.67778070526608
CCCS(=O)(=O)Nc1ccc(Cl)c(C(=O)Nc2cnc3[nH]ccc3c2)c1	88	IC50	nM	=	7.05551732784983
CCCS(=O)(=O)Nc1cccc(C(=O)Nc2cnc3[nH]ccc3c2)c1F	87	IC50	nM	=	7.06048074738138
CCCS(=O)(=O)Nc1ccc(Cl)c(C(=O)Nc2cnc3[nH]ccc3c2)c1Cl	8.3	IC50	nM	=	8.08092190762393
CCCS(=O)(=O)Nc1ccc(Cl)c(C(=O)Nc2cnc3[nH]ccc3c2)c1F	17	IC50	nM	=	7.76955107862173
CCCS(=O)(=O)Nc1ccc(F)c(C(=O)Nc2cnc3[nH]nc(OC)c3c2)c1C(F)(F)F	530	IC50	nM	=	6.27572413039921
CCCS(=O)(=O)Nc1ccc(OC)c(C(=O)Nc2cnc3[nH]nc(OC)c3c2)c1F	2600	IC50	nM	=	5.58502665202918
CCCS(=O)(=O)Nc1ccc(F)c(C(=O)Nc2cnc3[nH]nc(OC)c3c2)c1OC	110	IC50	nM	=	6.95860731484177
CCCS(=O)(=O)Nc1cc(F)c(F)c(C(=O)Nc2cnc3[nH]nc(OC)c3c2)c1F	2.3	IC50	nM	=	8.63827216398241
CCCS(=O)(=O)Nc1cc(F)cc(C(=O)Nc2cnc3[nH]nc(OC)c3c2)c1F	7.5	IC50	nM	=	8.1249387366083
CCCS(=O)(=O)Nc1ccc(F)c(C(=O)Nc2cnc3[nH]nc(OC)c3c2)c1	150	IC50	nM	=	6.82390874094432
CCCS(=O)(=O)Nc1ccc(Cl)c(C(=O)Nc2cnc3[nH]nc(OC)c3c2)c1	61	IC50	nM	=	7.21467016498923
CCCS(=O)(=O)Nc1cccc(C(=O)Nc2cnc3[nH]nc(OC)c3c2)c1F	13	IC50	nM	=	7.88605664769316
CCCS(=O)(=O)Nc1ccc(Cl)c(C(=O)Nc2cnc3[nH]nc(OC)c3c2)c1Cl	1.4	IC50	nM	=	8.85387196432176
CCCS(=O)(=O)Nc1ccc(F)c(C(=O)Nc2cnc3[nH]ccc3c2)c1F	38	IC50	nM	=	7.42021640338319
CCCS(=O)(=O)Nc1ccc(Cl)c(C(=O)Nc2cnc3[nH]nc(OC)c3c2)c1F	1.7	IC50	nM	=	8.76955107862173
CCCS(=O)(=O)Nc1ccc(F)c(C(=O)Nc2cnc3[nH]nc(OC)c3c2)c1F	4.8	IC50	nM	=	8.31875876262441
COc1cc2ncnc(Oc3cccc(NC(=O)Nc4cc(C(C)(C)C)on4)c3)c2cc1OCCCN1CCOCC1	36	IC50	nM	=	7.44369749923271
COc1cc2ncnc(Oc3cccc(NC(=O)Nc4cc(C(C)(C)C)on4)c3)c2cc1OCCN1CCOCC1	52	IC50	nM	=	7.2839966563652
COCCOc1cc2c(Oc3cccc(NC(=O)Nc4cc(C(C)(C)C)on4)c3)ncnc2cc1OC	59	IC50	nM	=	7.22914798835786
COc1cc2ncnc(Oc3cc(NC(=O)Nc4cc(C(C)(C)C)on4)ccc3F)c2cc1OC	62	IC50	nM	=	7.20760831050175
CCOc1cc2c(Oc3cccc(NC(=O)Nc4cc(C(C)(C)C)on4)c3)ncnc2cc1OC	80	IC50	nM	=	7.09691001300806
COc1cc2ncnc(Nc3cccc(NC(=O)Nc4cc(C(C)(C)C)on4)c3)c2cc1OC	82	IC50	nM	=	7.08618614761628
COc1cc2ncnc(Oc3cccc(NC(=O)Nc4cc(C(C)(C)C)on4)c3)c2cc1O	86	IC50	nM	=	7.06550154875643
COc1cc2c(Oc3cccc(NC(=O)Nc4cc(C(C)(C)C)on4)c3)ncnc2cc1OCCCN1CCOCC1	96	IC50	nM	=	7.01772876696043
COCCOc1cc2ncnc(Oc3cccc(NC(=O)Nc4cc(C(C)(C)C)on4)c3)c2cc1OC	100	IC50	nM	=	7
COc1cc2c(Oc3cccc(NC(=O)Nc4cc(C(C)(C)C)on4)c3)ncnc2cc1O	110	IC50	nM	=	6.95860731484177
COc1cc2ncnc(Oc3ccc(F)c(NC(=O)Nc4cc(C(C)(C)C)on4)c3)c2cc1OC	113	IC50	nM	=	6.94692155651658
COc1cc2ncnc(Oc3cc(NC(=O)Nc4cc(C(C)(C)C)on4)c(F)cc3F)c2cc1OC	113	IC50	nM	=	6.94692155651658
COc1cc2ncnc(Sc3cccc(NC(=O)Nc4cc(C(C)(C)C)on4)c3)c2cc1OC	118	IC50	nM	=	6.92811799269388
COc1cc2ncnc(Oc3cccc(NC(=O)Nc4cc(C(C)(C)C)on4)c3)c2cc1OC	121	IC50	nM	=	6.91721462968355
COc1cc2c(Oc3cccc(NC(=O)Nc4cc(C(C)(C)C)on4)c3)ncnc2cc1OCCN1CCOCC1	165	IC50	nM	=	6.78251605578609
CCOc1cc2ncnc(Oc3cccc(NC(=O)Nc4cc(C(C)(C)C)on4)c3)c2cc1OC	173	IC50	nM	=	6.76195389687121
COc1cc2ncnc(Oc3cccc(NC(=O)Nc4cc(C(C)(C)C)on4)c3C)c2cc1OC	179	IC50	nM	=	6.74714696902011
COc1cc2ncnc(Oc3ccc(Cl)c(NC(=O)Nc4cc(C(C)(C)C)on4)c3)c2cc1OC	229	IC50	nM	=	6.64016451766011
COc1cc2ncnc(Oc3cccc(NC(=O)Nc4ccc(C(C)(C)C)cc4)c3)c2cc1OC	290	IC50	nM	=	6.53760200210104
COc1cc2ncnc(Oc3cccc(NC(=O)Nc4cc(C(C)(C)C)on4)c3)c2cc1OCCN1CCCCC1	293	IC50	nM	=	6.53313237964589
COc1cc2ncnc(Oc3cccc(NC(=O)Nc4cccc(C(C)(C)C)c4)c3)c2cc1OC	333	IC50	nM	=	6.47755576649368
COc1cc2ncnc(Oc3cccc(NC(=O)Nc4ccc(Cl)c(C(F)(F)F)c4)c3)c2cc1OC	696	IC50	nM	=	6.15739076038944
COc1cc2ncnc(Oc3cccc(NC(=O)Nc4cccc(C(F)(F)F)c4)c3)c2cc1OC	1664	IC50	nM	=	5.7788466780453
COc1cc2ncnc(Oc3cccc(NC(=O)Nc4ccc(Cl)cc4)c3)c2cc1OC	1850	IC50	nM	=	5.73282827159699
CNC(=O)c1cc(Oc2ccc(NC(=O)Nc3ccc(Cl)c(C(F)(F)F)c3)cc2)ccn1	6599	IC50	nM	=	5.18052187163788
COc1cccc(NC(=O)Nc2cccc(Oc3ncnc4cc(OC)c(OC)cc34)c2)c1	10000	IC50	nM	=	5
CCN1CCN(c2ccc(Nc3cc(N(C)C(=O)Nc4c(Cl)c(OC)cc(OC)c4Cl)ncn3)cc2)CC1.O=P(O)(O)O	4142	IC50	nM	=	5.38278990544257
O=C1CC(c2cccc(NC(=O)c3ccc(Cl)c(C(F)(F)F)c3)c2)=Nc2cnn(Cc3ccccc3)c2N1	655.2	IC50	nM	=	6.18362611124764
O=C1NC(=O)c2cc3c(-c4cccc(O)c4)c[nH]c3cc21	3470	IC50	nM	=	5.45967052520913
O=C1NC(=O)c2cc(Nc3cccc(O)c3)c(Nc3cccc(O)c3)cc21	338	IC50	nM	=	6.47108329972235
O=C1NC(=O)c2cc(Nc3cccc(O)c3)c(Nc3ccccc3)cc21	1680	IC50	nM	=	5.77469071827414
O=c1[nH][nH]c(=O)c2cc(Nc3cccc(O)c3)c(Nc3ccccc3)cc12	3770	IC50	nM	=	5.42365864979421
O=c1[nH][nH]c(=O)c2cc(Nc3cccc(O)c3)c(Nc3cccc(O)c3)cc12	290	IC50	nM	=	6.53760200210104
O=C(Nc1cccc(Nc2cc3c(cc2Cl)C(=O)NC3=O)c1)c1cccc(Cl)c1	117	IC50	nM	=	6.93181413825384
O=C(Nc1cccc(Nc2cc3c(cc2Cl)C(=O)NC3=O)c1)c1cccc(Br)c1	35	IC50	nM	=	7.45593195564972
O=C(Nc1cccc(Nc2cc3c(cc2Cl)C(=O)NC3=O)c1)c1cccc(I)c1	8	IC50	nM	=	8.09691001300806
O=C(Nc1cccc(Nc2cc3c(cc2Cl)C(=O)NC3=O)c1)c1cccc(C(F)(F)F)c1	10	IC50	nM	=	8
O=C(Nc1cccc(Nc2cc3c(cc2Cl)C(=O)NC3=O)c1)c1cccc(OC(F)(F)F)c1	6	IC50	nM	=	8.22184874961636
N#Cc1cccc(C(=O)Nc2cccc(Nc3cc4c(cc3Cl)C(=O)NC4=O)c2)c1	297	IC50	nM	=	6.52724355068279
Cn1nc(C(C)(C)C)cc1C(=O)Nc1cccc(Nc2cc3c(cc2Cl)C(=O)NC3=O)c1	349	IC50	nM	=	6.45717457304082
O=C(Nc1cccc(Nc2cc3c(=O)[nH][nH]c(=O)c3cc2Cl)c1)c1cccc(Cl)c1	35	IC50	nM	=	7.45593195564972
O=C(Nc1cccc(Nc2cc3c(=O)[nH][nH]c(=O)c3cc2Cl)c1)c1cccc(Br)c1	19	IC50	nM	=	7.72124639904717
O=C(Nc1cccc(Nc2cc3c(=O)[nH][nH]c(=O)c3cc2Cl)c1)c1cccc(I)c1	8	IC50	nM	=	8.09691001300806
O=C(Nc1cccc(Nc2cc3c(=O)[nH][nH]c(=O)c3cc2Cl)c1)c1cccc(C(F)(F)F)c1	17	IC50	nM	=	7.76955107862173
O=C(Nc1cccc(Nc2cc3c(=O)[nH][nH]c(=O)c3cc2Cl)c1)c1cccc(OC(F)(F)F)c1	18	IC50	nM	=	7.74472749489669
N#Cc1cccc(C(=O)Nc2cccc(Nc3cc4c(=O)[nH][nH]c(=O)c4cc3Cl)c2)c1	296	IC50	nM	=	6.52870828894106
Cn1nc(C(C)(C)C)cc1C(=O)Nc1cccc(Nc2cc3c(=O)[nH][nH]c(=O)c3cc2Cl)c1	293	IC50	nM	=	6.53313237964589
COc1cncc(-c2nc(NC(C)(C)CO)nc3sc(C(N)=O)c(N)c23)c1	58	IC50	nM	=	7.23657200643706
COc1cncc(-c2nc(N[C@H](C)CO)nc3sc(C(N)=O)c(N)c23)c1	40	IC50	nM	=	7.39794000867204
NC(=O)c1sc2ncnc(-c3cccc(NC(=O)Nc4ccc(C(F)(F)F)cc4)c3)c2c1N	1	IC50	nM	=	9
CC(C)(CO)Nc1nc(-c2cccc(NC(=O)Nc3ccc(C(F)(F)F)cc3)c2)c2c(N)c(C(N)=O)sc2n1	14	IC50	nM	=	7.85387196432176
CC(C)(CO)Nc1nc(-c2cccc(O)c2F)c2c(N)c(C(N)=O)sc2n1	5	IC50	nM	=	8.30102999566398
CC(C)(CO)Nc1nc(-c2cc(O)cc(Cl)c2)c2c(N)c(C(N)=O)sc2n1	3	IC50	nM	=	8.52287874528034
NC(=O)c1sc2nc(NC3CC3)nc(-c3cccc(NC(=O)Nc4ccc(C(F)(F)F)cc4)c3)c2c1N	343	IC50	nM	=	6.46470587995723
Cc1ccc(NC(=O)Nc2cccc(-c3nc(NC4CC4)nc4sc(C(N)=O)c(N)c34)c2)cc1	28	IC50	nM	=	7.55284196865778
NC(=O)c1sc2nc(NC3CC3)nc(-c3cccc(NC(=O)Nc4ccccc4)c3)c2c1N	32	IC50	nM	=	7.49485002168009
CCNC(=O)Nc1cccc(-c2nc(NC3CC3)nc3sc(C(N)=O)c(N)c23)c1	4730	IC50	nM	=	5.32513885926219
CC(=O)Nc1cccc(-c2nc(NC3CC3)nc3sc(C(N)=O)c(N)c23)c1	2450	IC50	nM	=	5.61083391563547
COc1cncc(-c2nc(NC3CC3)nc3sc(C(N)=O)c(N)c23)c1	17	IC50	nM	=	7.76955107862173
NC(=O)c1sc2nc(NC3CC3)nc(-c3ccc4nc[nH]c4c3)c2c1N	15400	IC50	nM	=	4.81247927916354
N#CNc1cccc(-c2nc(NC3CC3)nc3sc(C(N)=O)c(N)c23)c1	1600	IC50	nM	=	5.79588001734408
NC(=O)c1sc2nc(NC3CC3)nc(-c3cccc(CO)c3)c2c1N	1330	IC50	nM	=	5.87614835903291
NC(=O)c1sc2nc(NC3CC3)nc(-c3cccc(O)c3F)c2c1N	4	IC50	nM	=	8.39794000867204
Cc1ccc(-c2nc(NC3CC3)nc3sc(C(N)=O)c(N)c23)cc1O	4	IC50	nM	=	8.39794000867204
NC(=O)c1sc2nc(NC3CC3)nc(-c3ccc(Cl)c(O)c3)c2c1N	5	IC50	nM	=	8.30102999566398
NC(=O)c1sc2nc(NC3CC3)nc(-c3cc(O)cc(Cl)c3)c2c1N	2	IC50	nM	=	8.69897000433602
NC(=O)c1sc2nc(NC3CC3)nc(-c3cccc(N)c3)c2c1N	1540	IC50	nM	=	5.81247927916354
NC(=O)c1sc2nc(NC3CC3)nc(-c3cccnc3)c2c1N	1120	IC50	nM	=	5.95078197732982
COc1cccc(-c2nc(NC3CC3)nc3sc(C(N)=O)c(N)c23)c1	724	IC50	nM	=	6.14026143380285
NC(=O)c1sc2nc(NC3CC3)nc(-c3ccc(O)cc3)c2c1N	954	IC50	nM	=	6.02045162529591
NC(=O)c1sc2nc(NC3CC3)nc(-c3cccc(O)c3)c2c1N	14	IC50	nM	=	7.85387196432176
NC(=O)c1sc2nc(NC3CC3)nc(-c3ccc(F)c(F)c3)c2c1N	1210	IC50	nM	=	5.91721462968355
C[C@H](CO)Cc1nc(-c2ccc(Cl)c(Cl)c2)c2c(N)c(C(N)=O)sc2n1	219	IC50	nM	=	6.65955588515988
C[C@H](CO)Oc1nc(-c2ccc(Cl)c(Cl)c2)c2c(N)c(C(N)=O)sc2n1	50	IC50	nM	=	7.30102999566398
CC(C)(CO)Nc1nc(-c2ccc(Cl)c(Cl)c2)c2c(N)c(C(N)=O)sc2n1	112	IC50	nM	=	6.95078197732982
C[C@H](CO)Nc1nc(-c2ccc(Cl)c(Cl)c2)c2c(N)c(C(N)=O)sc2n1	67	IC50	nM	=	7.17392519729917
NCCNc1nc(-c2ccc(Cl)c(Cl)c2)c2c(N)c(C(N)=O)sc2n1	110	IC50	nM	=	6.95860731484177
NC(=O)c1sc2nc(NCCO)nc(-c3ccc(Cl)c(Cl)c3)c2c1N	275	IC50	nM	=	6.56066730616974
CNc1nc(-c2ccc(Cl)c(Cl)c2)c2c(N)c(C(N)=O)sc2n1	718	IC50	nM	=	6.1438755557577
NC(=O)c1sc2nc(N)nc(-c3ccc(Cl)c(Cl)c3)c2c1N	407	IC50	nM	=	6.39040559077478
NC(=O)c1sc2ncnc(-c3ccc(Cl)c(Cl)c3)c2c1N	507	IC50	nM	=	6.29499204066666
NC(=O)c1sc2nc(NC3CC3)nc(-c3ccc(Cl)c(Cl)c3)c2c1N	316	IC50	nM	=	6.5003129173816
COc1cncc(-c2nc(NC(C)(C)CO)nc3sc(C(N)=O)c(N)c23)c1	1010	IC50	nM	=	5.99567862621736
COc1cncc(-c2nc(N[C@H](C)CO)nc3sc(C(N)=O)c(N)c23)c1	2510	IC50	nM	=	5.60032627851896
NC(=O)c1sc2ncnc(-c3cccc(NC(=O)Nc4ccc(C(F)(F)F)cc4)c3)c2c1N	327	IC50	nM	=	6.48545224733971
CC(C)(CO)Nc1nc(-c2cccc(NC(=O)Nc3ccc(C(F)(F)F)cc3)c2)c2c(N)c(C(N)=O)sc2n1	1540	IC50	nM	=	5.81247927916354
CC(C)(CO)Nc1nc(-c2cccc(O)c2F)c2c(N)c(C(N)=O)sc2n1	332	IC50	nM	=	6.47886191629596
CC(C)(CO)Nc1nc(-c2cc(O)cc(Cl)c2)c2c(N)c(C(N)=O)sc2n1	103	IC50	nM	=	6.98716277529483
NC(=O)c1sc2nc(NC3CC3)nc(-c3cccc(NC(=O)Nc4ccc(C(F)(F)F)cc4)c3)c2c1N	546	IC50	nM	=	6.26280735729526
Cc1ccc(NC(=O)Nc2cccc(-c3nc(NC4CC4)nc4sc(C(N)=O)c(N)c34)c2)cc1	2030	IC50	nM	=	5.69250396208679
NC(=O)c1sc2nc(NC3CC3)nc(-c3cccc(NC(=O)Nc4ccccc4)c3)c2c1N	10100	IC50	nM	=	4.99567862621736
COc1cncc(-c2nc(NC3CC3)nc3sc(C(N)=O)c(N)c23)c1	685	IC50	nM	=	6.16430942850757
NC(=O)c1sc2nc(NC3CC3)nc(-c3cccc(O)c3F)c2c1N	111	IC50	nM	=	6.95467702121334
Cc1ccc(-c2nc(NC3CC3)nc3sc(C(N)=O)c(N)c23)cc1O	202	IC50	nM	=	6.69464863055338
NC(=O)c1sc2nc(NC3CC3)nc(-c3ccc(Cl)c(O)c3)c2c1N	271	IC50	nM	=	6.56703070912559
NC(=O)c1sc2nc(NC3CC3)nc(-c3cc(O)cc(Cl)c3)c2c1N	25	IC50	nM	=	7.60205999132796
COc1cccc(-c2nc(NC3CC3)nc3sc(C(N)=O)c(N)c23)c1	11700	IC50	nM	=	4.93181413825384
NC(=O)c1sc2nc(NC3CC3)nc(-c3ccc(O)cc3)c2c1N	13900	IC50	nM	=	4.85698519974591
NC(=O)c1sc2nc(NC3CC3)nc(-c3cccc(O)c3)c2c1N	212	IC50	nM	=	6.67366413907125
C[C@H](CO)Cc1nc(-c2ccc(Cl)c(Cl)c2)c2c(N)c(C(N)=O)sc2n1	14500	IC50	nM	=	4.83863199776503
C[C@H](CO)Oc1nc(-c2ccc(Cl)c(Cl)c2)c2c(N)c(C(N)=O)sc2n1	6880	IC50	nM	=	5.16241156176449
CC(C)(CO)Nc1nc(-c2ccc(Cl)c(Cl)c2)c2c(N)c(C(N)=O)sc2n1	9640	IC50	nM	=	5.01592296609717
C[C@H](CO)Nc1nc(-c2ccc(Cl)c(Cl)c2)c2c(N)c(C(N)=O)sc2n1	3820	IC50	nM	=	5.41793663708829
NCCNc1nc(-c2ccc(Cl)c(Cl)c2)c2c(N)c(C(N)=O)sc2n1	9750	IC50	nM	=	5.01099538430146
NC(=O)c1sc2nc(NCCO)nc(-c3ccc(Cl)c(Cl)c3)c2c1N	7910	IC50	nM	=	5.10182351650232
NC(=O)c1sc2nc(N)nc(-c3ccc(Cl)c(Cl)c3)c2c1N	17600	IC50	nM	=	4.75448733218585
NC(=O)c1sc2nc(NC3CC3)nc(-c3ccc(Cl)c(Cl)c3)c2c1N	4740	IC50	nM	=	5.32422165832592
CC(=O)Nc1cccc(-c2nc(NC3CC3)nc3sc(C(N)=O)c(N)c23)c1	3130	IC50	nM	=	5.50445566245355
NC(=O)c1sc2nc(NC3CC3)nc(-c3cccc(NC(=O)Nc4ccccc4)c3)c2c1N	38	IC50	nM	=	7.42021640338319
Cc1ccc(NC(=O)Nc2cccc(-c3nc(NC4CC4)nc4sc(C(N)=O)c(N)c34)c2)cc1	4	IC50	nM	=	8.39794000867204
NC(=O)c1sc2nc(NC3CC3)nc(-c3cccc(NC(=O)Nc4ccc(C(F)(F)F)cc4)c3)c2c1N	3	IC50	nM	=	8.52287874528034
CCCS(=O)(=O)Nc1ccc(F)c(C(=O)Nc2cnc3[nH]nc(OC)c3c2)c1Cl	2.2	IC50	nM	=	8.65757731917779
CCCS(=O)(=O)Nc1ccc(F)c(C(=O)Nc2cnc3[nH]nc(C(C)C)c3c2)c1F	14	IC50	nM	=	7.85387196432176
CCCS(=O)(=O)Nc1ccc(F)c(C(=O)Nc2cnc3[nH]nc(C4CC4)c3c2)c1F	2.7	IC50	nM	=	8.56863623584101
CCCS(=O)(=O)Nc1ccc(F)c(C(=O)Nc2cnc3[nH]nc(C4CC4)c3c2)c1Cl	3.8	IC50	nM	=	8.42021640338319
CC(C)CS(=O)(=O)Nc1ccc(F)c(C(=O)Nc2cnc3[nH]nc(C4CC4)c3c2)c1Cl	2	IC50	nM	=	8.69897000433602
O=C(Nc1cnc2[nH]nc(C3CC3)c2c1)c1c(F)ccc(NS(=O)(=O)CCCF)c1Cl	0.6	IC50	nM	=	9.22184874961636
CCCS(=O)(=O)Nc1ccc(F)c(C(=O)Nc2cnc3[nH]nc(OC)c3c2)c1F	19	IC50	nM	=	7.72124639904717
CCCS(=O)(=O)Nc1ccc(Cl)c(C(=O)Nc2cnc3[nH]nc(OC)c3c2)c1F	20	IC50	nM	=	7.69897000433602
CCCS(=O)(=O)Nc1ccc(F)c(C(=O)Nc2cnc3[nH]nc(OC)c3c2)c1Cl	19	IC50	nM	=	7.72124639904717
CCCS(=O)(=O)Nc1ccc(F)c(C(=O)Nc2cnc3[nH]nc(C(C)C)c3c2)c1F	89	IC50	nM	=	7.05060999335509
CCCS(=O)(=O)Nc1ccc(F)c(C(=O)Nc2cnc3[nH]nc(C4CC4)c3c2)c1F	23	IC50	nM	=	7.63827216398241
CCCS(=O)(=O)Nc1ccc(F)c(C(=O)Nc2cnc3[nH]nc(C4CC4)c3c2)c1Cl	33	IC50	nM	=	7.48148606012211
CC(C)CS(=O)(=O)Nc1ccc(F)c(C(=O)Nc2cnc3[nH]nc(C4CC4)c3c2)c1Cl	18	IC50	nM	=	7.74472749489669
O=C(Nc1cnc2[nH]nc(C3CC3)c2c1)c1c(F)ccc(NS(=O)(=O)CCCF)c1Cl	51	IC50	nM	=	7.29242982390206
CCCS(=O)(=O)Nc1ccc(F)c(C(=O)c2c[nH]c3ncc(-c4ccc(Cl)cc4)cc23)c1F	31	IC50	nM	=	7.50863830616573
CCCS(=O)(=O)Nc1ccc(Cl)c(C(=O)Nc2cnc3[nH]ncc3c2)c1F	6.3	IC50	nM	=	8.20065945054642
CCCS(=O)(=O)Nc1ccc(F)c(C(=O)Nc2cnc3[nH]nc(N(C)C)c3c2)c1F	8.2	IC50	nM	=	8.08618614761628
CCCS(=O)(=O)Nc1ccc(F)c(C(=O)Nc2cnc3[nH]cnc3c2)c1F	61	IC50	nM	=	7.21467016498923
CCCS(=O)(=O)Nc1ccc(F)c(C(=O)Nc2cnc(N)c(Br)c2)c1F	110	IC50	nM	=	6.95860731484177
CCCS(=O)(=O)Nc1ccc(F)c(C(=O)Nc2ccc(N)nc2)c1F	920	IC50	nM	=	6.03621217265444
CCCS(=O)(=O)Nc1ccc(F)c(C(=O)Nc2cccnc2)c1F	3900	IC50	nM	=	5.4089353929735
CCCS(=O)(=O)Nc1ccc(F)c(C(=O)c2c[nH]c3ncc(-c4ccc(Cl)cc4)cc23)c1F	61	IC50	nM	=	7.21467016498923
CCCS(=O)(=O)Nc1ccc(Cl)c(C(=O)Nc2cnc3[nH]ncc3c2)c1F	56	IC50	nM	=	7.2518119729938
CCCS(=O)(=O)Nc1ccc(F)c(C(=O)Nc2cnc3[nH]nc(N(C)C)c3c2)c1F	40	IC50	nM	=	7.39794000867204
CCCS(=O)(=O)Nc1ccc(F)c(C(=O)Nc2cnc3[nH]nc(C)c3c2)c1F	86	IC50	nM	=	7.06550154875643
CCCS(=O)(=O)Nc1ccc(F)c(C(=O)Nc2cnc3[nH]nc(Br)c3c2)c1F	44	IC50	nM	=	7.35654732351381
CCCS(=O)(=O)Nc1ccc(F)c(C(=O)Nc2cnc3[nH]ncc3c2)c1F	62	IC50	nM	=	7.20760831050175
CCCS(=O)(=O)Nc1ccc(F)c(C(=O)Nc2cnc3[nH]cc(Br)c3c2)c1F	39	IC50	nM	=	7.4089353929735
CCCS(=O)(=O)Nc1ccc(F)c(C(=O)Nc2cnc3[nH]ccc3c2)c1F	94	IC50	nM	=	7.0268721464003
CCCS(=O)(=O)Nc1ccc(F)c(C(=O)Nc2cnc3[nH]cnc3c2)c1F	2400	IC50	nM	=	5.61978875828839
CCCS(=O)(=O)Nc1ccc(F)c(C(=O)Nc2cnc(N)c(Br)c2)c1F	310	IC50	nM	=	6.50863830616573
CCCS(=O)(=O)Nc1ccc(F)c(C(=O)Nc2ccc(N)nc2)c1F	2400	IC50	nM	=	5.61978875828839
CCCS(=O)(=O)Nc1ccc(F)c(C(=O)Nc2cccnc2)c1F	6700	IC50	nM	=	5.17392519729917
CCCS(=O)(=O)Nc1ccc(F)c(C(=O)c2c[nH]c3ncc(-c4ccc(Cl)cc4)cc23)c1F	190	IC50	nM	=	6.72124639904717
CCCS(=O)(=O)Nc1ccc(Cl)c(C(=O)Nc2cnc3[nH]nc(OC)c3c2)c1F	240	IC50	nM	=	6.61978875828839
CCCS(=O)(=O)Nc1ccc(Cl)c(C(=O)Nc2cnc3[nH]ncc3c2)c1F	560	IC50	nM	=	6.2518119729938
CCCS(=O)(=O)Nc1ccc(F)c(C(=O)Nc2cnc3[nH]nc(OC)c3c2)c1F	150	IC50	nM	=	6.82390874094432
CCCS(=O)(=O)Nc1ccc(F)c(C(=O)Nc2cnc3[nH]nc(N(C)C)c3c2)c1F	650	IC50	nM	=	6.18708664335714
CCCS(=O)(=O)Nc1ccc(F)c(C(=O)Nc2cnc3[nH]nc(C)c3c2)c1F	830	IC50	nM	=	6.08092190762393
CCCS(=O)(=O)Nc1ccc(F)c(C(=O)Nc2cnc3[nH]nc(Br)c3c2)c1F	260	IC50	nM	=	6.58502665202918
CCCS(=O)(=O)Nc1ccc(F)c(C(=O)Nc2cnc3[nH]ncc3c2)c1F	430	IC50	nM	=	6.36653154442041
CCCS(=O)(=O)Nc1ccc(F)c(C(=O)Nc2cnc3[nH]cc(Br)c3c2)c1F	190	IC50	nM	=	6.72124639904717
CCCS(=O)(=O)Nc1ccc(F)c(C(=O)Nc2cnc3[nH]ccc3c2)c1F	290	IC50	nM	=	6.53760200210104
CCCS(=O)(=O)Nc1ccc(F)c(C(=O)Nc2cnc(N)c(Br)c2)c1F	1200	IC50	nM	=	5.92081875395238
CNC(=O)c1cc(Oc2ccc(NC(=O)Nc3ccc(Cl)c(C(F)(F)F)c3)c(F)c2)ccn1	28	IC50	nM	=	7.55284196865778
Cn1c(Nc2ccc(C(F)(F)F)cc2)nc2ccc(Oc3ccnc(-c4cnc(C(F)(F)F)[nH]4)c3)cc21	3	IC50	nM	=	8.52287874528034
CCCS(=O)(=O)Nc1ccc(F)c(C(=O)c2c[nH]c3ncc(Cl)cc23)c1F	13	IC50	nM	=	7.88605664769316
CNC(=O)c1cc(Oc2ccc(NC(=O)Nc3ccc(Cl)c(C(F)(F)F)c3)c(F)c2)ccn1	19	IC50	nM	=	7.72124639904717
O=C(/C(=C\c1ccc([N+](=O)[O-])cc1)S(=O)(=O)Cc1ccccc1)c1ccccc1	1370	IC50	nM	=	5.86327943284359
O=C(/C(=C\c1ccc([N+](=O)[O-])cc1)S(=O)(=O)Cc1ccccc1)c1ccc(Cl)cc1	1230	IC50	nM	=	5.9100948885606
O=C(/C(=C\c1ccc(F)cc1)S(=O)(=O)Cc1ccccc1)c1ccc(Cl)cc1	1780	IC50	nM	=	5.74957999769111
CNC(=O)c1cc(Oc2ccc3nc(Nc4ccccc4)ncc3c2)ccn1	2200	IC50	nM	=	5.65757731917779
CNC(=O)c1cc(Oc2ccc3nc(Nc4ccccc4Br)ncc3c2)ccn1	24000	IC50	nM	=	4.61978875828839
CCc1ccccc1Nc1ncc2cc(Oc3ccnc(C(=O)NC)c3)ccc2n1	1300	IC50	nM	=	5.88605664769316
CNC(=O)c1cc(Oc2ccc3nc(Nc4ccccc4Oc4ccccc4)ncc3c2)ccn1	5300	IC50	nM	=	5.27572413039921
CNC(=O)c1cc(Oc2ccc3nc(Nc4cccc(Cl)c4)ncc3c2)ccn1	660	IC50	nM	=	6.18045606445813
CNC(=O)c1cc(Oc2ccc3nc(Nc4cccc(Br)c4)ncc3c2)ccn1	180	IC50	nM	=	6.74472749489669
CNC(=O)c1cc(Oc2ccc3nc(Nc4cccc(C(C)(C)C)c4)ncc3c2)ccn1	45	IC50	nM	=	7.34678748622466
CNC(=O)c1cc(Oc2ccc3nc(Nc4cccc(C(F)(F)F)c4)ncc3c2)ccn1	640	IC50	nM	=	6.19382002601611
CNC(=O)c1cc(Oc2ccc3nc(Nc4cccc(OC(F)(F)F)c4)ncc3c2)ccn1	70	IC50	nM	=	7.15490195998574
CNC(=O)c1cc(Oc2ccc3nc(Nc4cccc(C(C)C)c4)ncc3c2)ccn1	150	IC50	nM	=	6.82390874094432
CNC(=O)c1cc(Oc2ccc3nc(Nc4ccc(F)cc4)ncc3c2)ccn1	600	IC50	nM	=	6.22184874961636
CNC(=O)c1cc(Oc2ccc3nc(Nc4ccc(Br)cc4)ncc3c2)ccn1	310	IC50	nM	=	6.50863830616573
CNC(=O)c1cc(Oc2ccc3nc(Nc4ccc(C(F)(F)F)cc4)ncc3c2)ccn1	67	IC50	nM	=	7.17392519729917
CNC(=O)c1cc(Oc2ccc3nc(Nc4ccc(C(C)C)cc4)ncc3c2)ccn1	1	IC50	nM	=	9
CNC(=O)c1cc(Oc2ccc3nc(Nc4ccc(OC)cc4)ncc3c2)ccn1	390	IC50	nM	=	6.4089353929735
CNC(=O)c1cc(Oc2ccc3nc(Nc4ccc(OC(F)(F)F)cc4)ncc3c2)ccn1	80	IC50	nM	=	7.09691001300806
CNC(=O)c1cc(Oc2ccc3nc(Nc4ccc(Oc5ccccc5)cc4)ncc3c2)ccn1	600	IC50	nM	=	6.22184874961636
CNC(=O)c1cc(Oc2ccc3nc(Nc4ccc(-c5cccnc5)cc4)ncc3c2)ccn1	25000	IC50	nM	=	4.60205999132796
O=C(NCCO)c1cc(Oc2ccc3nc(Nc4ccc(Br)cc4)ncc3c2)ccn1	8600	IC50	nM	=	5.06550154875643
O=C(NCCN1CCCCC1)c1cc(Oc2ccc3nc(Nc4ccc(Br)cc4)ncc3c2)ccn1	1300	IC50	nM	=	5.88605664769316
CNC(=O)c1cc(Oc2ccc3nc(Nc4cccc(C(C)(C)C)c4)cnc3c2)ccn1	25	IC50	nM	=	7.60205999132796
CNC(=O)c1cc(Oc2ccc3nc(Nc4cccc(C(C)(C)C)c4)ccc3c2)ccn1	26	IC50	nM	=	7.58502665202918
O=c1oc2c(O)c(O)cc3c(=O)oc4c(O)c(O)cc1c4c23	1760	IC50	nM	=	5.75448733218585
Nc1c(-c2ccc(F)cc2)c(-c2ccncc2)nn1-c1c(Cl)cc(Cl)cc1Cl	270	IC50	nM	=	6.56863623584101
Nc1c(-c2ccc(F)cc2)c(-c2ccncc2)nn1-c1ccc(C(F)(F)F)cc1	1500	IC50	nM	=	5.82390874094432
N#Cc1ccc(-n2nc(-c3ccncc3)c(-c3ccc(F)cc3)c2N)cc1	1700	IC50	nM	=	5.76955107862173
Cc1ccc(-n2nc(-c3ccncc3)c(-c3ccc(F)cc3)c2N)cc1	890	IC50	nM	=	6.05060999335509
Nc1c(-c2ccc(F)cc2)c(-c2ccncc2)nn1-c1ccc([N+](=O)[O-])cc1	1400	IC50	nM	=	5.85387196432176
COc1ccc(-n2nc(-c3ccncc3)c(-c3ccc(F)cc3)c2N)cc1	860	IC50	nM	=	6.06550154875643
Nc1c(-c2ccc(F)cc2)c(-c2ccncc2)nn1-c1ccc(Cl)cc1	800	IC50	nM	=	6.09691001300806
Nc1c(-c2ccc(F)cc2)c(-c2ccncc2)nn1-c1ccccc1	900	IC50	nM	=	6.04575749056068
Nc1c(-c2ccc(F)cc2)c(-c2ccncc2)nn1-c1c(Cl)cc(Cl)cc1Cl	592	IC50	nM	=	6.22767829327708
NC(=O)c1c(-c2ccncc2)nn(-c2ccccc2)c1N	64000	IC50	nM	=	4.19382002601611
Fc1ccc(-c2cn(-c3c(Cl)cc(Cl)cc3Cl)nc2-c2ccncc2)cc1	2500	IC50	nM	=	5.60205999132796
Fc1ccc(-c2cn(-c3ccc(C(F)(F)F)cc3)nc2-c2ccncc2)cc1	2700	IC50	nM	=	5.56863623584101
CCCS(=O)(=O)Nc1ccc(F)c(-c2cc3cnccc3cn2)c1F	703	IC50	nM	=	6.15304467498018
CCCS(=O)(=O)Nc1ccc(F)c(-c2cc3cncc(Br)c3cn2)c1F	469	IC50	nM	=	6.32882715728492
CCCS(=O)(=O)Nc1ccc(F)c(-c2cc3cnccc3c(=O)n2C)c1F	445	IC50	nM	=	6.35163998901907
CCCS(=O)(=O)Nc1ccc(F)c(-c2cc3cnccc3n(CCc3ccccc3)c2=O)c1F	1163	IC50	nM	=	5.93442028527155
CCCS(=O)(=O)Nc1ccc(F)c(-c2ccc3nc(N)ncc3c2)c1F	682	IC50	nM	=	6.16621562534352
CCCS(=O)(=O)Nc1ccc(F)c(-c2cc3cnc(N)nc3n(C)c2=O)c1F	93	IC50	nM	=	7.03151705144607
CCCS(=O)(=O)Nc1ccc(F)c(-c2cc3cnc(NC)nc3n(C)c2=O)c1F	45	IC50	nM	=	7.34678748622466
CCCS(=O)(=O)Nc1ccc(F)c(-c2cc3cnc(NCC4CC4)nc3n(C)c2=O)c1F	27	IC50	nM	=	7.56863623584101
CCCS(=O)(=O)Nc1ccc(F)c(-c2cc3cnc(NCCO)nc3n(C)c2=O)c1F	31	IC50	nM	=	7.50863830616573
CCCS(=O)(=O)Nc1ccc(F)c(-c2cc3cnc(NCCCO)nc3n(C)c2=O)c1F	41	IC50	nM	=	7.38721614328026
CCCS(=O)(=O)Nc1ccc(F)c(-c2cc3cnc(NC4CCOCC4)nc3n(C)c2=O)c1F	73	IC50	nM	=	7.13667713987954
CCCS(=O)(=O)Nc1ccc(F)c(-c2cc3cnc(Nc4ccccc4)nc3n(C)c2=O)c1F	5	IC50	nM	=	8.30102999566398
CCCS(=O)(=O)Nc1ccc(F)c(-c2cc3cnc(Nc4cccnc4)nc3n(C)c2=O)c1F	3	IC50	nM	=	8.52287874528034
CCCS(=O)(=O)Nc1ccc(F)c(-c2cc3cnc(Nc4cnn(C)c4)nc3n(C)c2=O)c1F	1	IC50	nM	=	9
CCCS(=O)(=O)Nc1ccc(F)c(-c2ccc3ccncc3c2)c1F	340	IC50	nM	=	6.46852108295774
CCCS(=O)(=O)Nc1ccc(F)c(-c2ccc3ccncc3n2)c1F	3606	IC50	nM	=	5.44297427761362
CCCS(=O)(=O)Nc1ccc(F)c(-c2cc3cnccc3cn2)c1F	241	IC50	nM	=	6.61798295742513
CCCS(=O)(=O)Nc1ccc(F)c(-c2cc3cncc(Br)c3cn2)c1F	72	IC50	nM	=	7.14266750356873
CCCS(=O)(=O)Nc1ccc(F)c(-c2cc3cnccc3c(=O)n2C)c1F	71	IC50	nM	=	7.14874165128092
CCCS(=O)(=O)Nc1ccc(F)c(-c2cc3cnccc3n(CCc3ccccc3)c2=O)c1F	13	IC50	nM	=	7.88605664769316
CCCS(=O)(=O)Nc1ccc(F)c(-c2ccc3cc(N)ncc3c2)c1F	549	IC50	nM	=	6.26042765554991
CCCS(=O)(=O)Nc1ccc(F)c(-c2ccc3nc(N)ncc3c2)c1F	140	IC50	nM	=	6.85387196432176
CCCS(=O)(=O)Nc1ccc(C)c(-c2ccc3nc(N)ncc3c2)c1	128	IC50	nM	=	6.89279003035213
CCCS(=O)(=O)Nc1ccc(F)c(-c2cc3cnc(N)nc3n(C)c2=O)c1F	10	IC50	nM	=	8
CCCS(=O)(=O)Nc1ccc(F)c(-c2cc3cnc(NC)nc3n(C)c2=O)c1F	9	IC50	nM	=	8.04575749056068
CCCS(=O)(=O)Nc1ccc(F)c(-c2cc3cnc(NCC4CC4)nc3n(C)c2=O)c1F	3	IC50	nM	=	8.52287874528034
CCCS(=O)(=O)Nc1ccc(F)c(-c2cc3cnc(NCCO)nc3n(C)c2=O)c1F	6	IC50	nM	=	8.22184874961636
CCCS(=O)(=O)Nc1ccc(F)c(-c2cc3cnc(NCCCO)nc3n(C)c2=O)c1F	7	IC50	nM	=	8.15490195998574
CCCS(=O)(=O)Nc1ccc(F)c(-c2cc3cnc(NC4CCOCC4)nc3n(C)c2=O)c1F	15	IC50	nM	=	7.82390874094432
CCCS(=O)(=O)Nc1ccc(F)c(-c2cc3cnc(Nc4ccccc4)nc3n(C)c2=O)c1F	0.5	IC50	nM	=	9.30102999566398
CCCS(=O)(=O)Nc1ccc(F)c(-c2cc3cnc(Nc4cccnc4)nc3n(C)c2=O)c1F	0.5	IC50	nM	=	9.30102999566398
CCCS(=O)(=O)Nc1ccc(F)c(-c2cc3cnc(Nc4cnn(C)c4)nc3n(C)c2=O)c1F	0.4	IC50	nM	=	9.39794000867204
COc1cc2ncnc(Oc3cccc(NC(=O)Nc4cc(C(C)(C)C(F)(F)F)nn4-c4ccccc4)c3)c2cc1OC	62	IC50	nM	=	7.20760831050175
COc1cc2ncnc(Oc3cccc(NC(=O)Nc4cc(C(C)(C)C)nn4Cc4ccccc4)c3)c2cc1OC	480	IC50	nM	=	6.31875876262441
COc1cc2ncnc(Oc3cccc(NC(=O)Nc4cc(C(C)(C)C)nn4-c4ccccc4)c3)c2cc1OC	21	IC50	nM	=	7.67778070526608
COc1cc2ncnc(Oc3cccc(NC(=O)Nc4cc(C(C)(C)C)nn4CC(C)C)c3)c2cc1OC	681	IC50	nM	=	6.16685288808722
COc1cc2ncnc(Oc3cccc(NC(=O)Nc4cc(C(C)(C)C)nn4C(C)C)c3)c2cc1OC	505	IC50	nM	=	6.29670862188134
COc1cc2ncnc(Sc3cccc(NC(=O)Nc4cc(C(C)(C)F)no4)c3)c2cc1OC	84	IC50	nM	=	7.07572071393812
COc1cc2ncnc(Sc3cccc(NC(=O)Nc4cc(C5(C(F)(F)F)CC5)on4)c3)c2cc1OC	469	IC50	nM	=	6.32882715728492
COc1cc2ncnc(Sc3cccc(NC(=O)Nc4cc(C(C)(C)C(F)(F)F)on4)c3)c2cc1OC	142	IC50	nM	=	6.84771165561694
COc1cc2ncnc(Sc3cccc(NC(=O)Nc4cc(C(C)(CF)CF)on4)c3)c2cc1OC	93	IC50	nM	=	7.03151705144607
COc1cc2ncnc(Oc3cccc(NC(=O)Nc4cc(C5(C(F)(F)F)CC5)on4)c3)c2cc1OC	183	IC50	nM	=	6.73754891026957
COc1cc2ncnc(Oc3cccc(NC(=O)Nc4cc(C(C)(C)C(F)(F)F)on4)c3)c2cc1OC	82	IC50	nM	=	7.08618614761628
COc1cc2ncnc(Oc3cccc(NC(=O)Nc4cc(C(C)(CF)CF)on4)c3)c2cc1OC	109	IC50	nM	=	6.96257350205938
COc1cc2ncnc(Oc3cccc(NC(=O)Nc4cc(C(C)(C)F)on4)c3)c2cc1OC	276	IC50	nM	=	6.55909091793478
COc1cc2ncnc(Oc3cccc(NC(=O)Nc4cc(C(C)(C)C#N)no4)c3)c2cc1OC	332	IC50	nM	=	6.47886191629596
COc1cc2ncnc(Oc3cccc(NC(=O)Nc4cc(C5(C(F)(F)F)CCC5)no4)c3)c2cc1OC	308	IC50	nM	=	6.51144928349956
COc1cc2ncnc(Oc3cccc(NC(=O)Nc4cc(C(C)(C)C(F)(F)F)no4)c3)c2cc1OC	174	IC50	nM	=	6.7594507517174
COc1cc2ncnc(Oc3cccc(NC(=O)Nc4cc(C(C)(CF)CF)no4)c3)c2cc1OC	339	IC50	nM	=	6.46980030179692
COc1cc2ncnc(Oc3cccc(NC(=O)Nc4cc(C(C)(C)F)no4)c3)c2cc1OC	155	IC50	nM	=	6.80966830182971
COc1cc2ncnc(Oc3cccc(NC(=O)Nc4cc(C(C)(F)F)no4)c3)c2cc1OC	645	IC50	nM	=	6.19044028536473
COc1cc2ncnc(Oc3cccc(NC(=O)Nc4cc(C(F)(F)F)no4)c3)c2cc1OC	2229	IC50	nM	=	5.65188993151976
COCC(C)(C)c1cc(NC(=O)Nc2cccc(Oc3ncnc4cc(OC)c(OC)cc34)c2)no1	324	IC50	nM	=	6.48945498979339
COc1cc2ncnc(Oc3cccc(NC(=O)Nc4cc(C(C)(C)CO)on4)c3)c2cc1OC	649	IC50	nM	=	6.18775530319963
COc1cc2ncnc(Oc3cccc(NC(=O)Nc4cc(C5CCCC5)no4)c3)c2cc1OC	1134	IC50	nM	=	5.94538694544311
COc1cc2ncnc(Oc3cccc(NC(=O)Nc4cc(C(C)C)no4)c3)c2cc1OC	340	IC50	nM	=	6.46852108295774
COc1cc2ncnc(Oc3cccc(NC(=O)Nc4cc(-c5ccccc5)on4)c3)c2cc1OC	956	IC50	nM	=	6.0195421077239
COc1cc2ncnc(Oc3cccc(NC(=O)Nc4cc(C5CCCC5)on4)c3)c2cc1OC	134	IC50	nM	=	6.87289520163519
COc1cc2ncnc(Oc3cccc(NC(=O)Nc4cc(C(C)C)on4)c3)c2cc1OC	355	IC50	nM	=	6.44977164694491
COc1cc2ncnc(Oc3cccc(NC(=O)Nc4cc(C(C)(C)C)nn4C)c3)c2cc1OC	336	IC50	nM	=	6.47366072261016
COc1cc2ncnc(Oc3cccc(NC(=O)Nc4cnn(C(C)(C)C)c4)c3)c2cc1OC	1131	IC50	nM	=	5.94653739507455
COc1cc2ncnc(Oc3cccc(NC(=O)Nc4cc(C(C)(C)C)no4)c3)c2cc1OC	101	IC50	nM	=	6.99567862621736
CCCS(=O)(=O)Nc1ccc(F)c(C(=O)Nc2cnc3[nH]nc(OC)c3c2)c1F	5	IC50	nM	=	8.30102999566398
CCCS(=O)(=O)Nc1ccc(F)c(C(=O)Nc2cccnc2)c1F	3880	IC50	nM	=	5.41116827440579
CCCS(=O)(=O)Nc1ccc(F)c(C(=O)Nc2cnc3ccccc3c2)c1F	464	IC50	nM	=	6.33348201944512
CCCS(=O)(=O)Nc1ccc(F)c(C(=O)Nc2cnc3cc[nH]c3c2)c1F	407	IC50	nM	=	6.39040559077478
CCCS(=O)(=O)Nc1ccc(F)c(C(=O)Nc2cnc3ccnn3c2)c1F	247	IC50	nM	=	6.60730304674033
CCCS(=O)(=O)Nc1ccc(F)c(C(=O)Nc2cnc3cc(C)nn3c2)c1F	131	IC50	nM	=	6.88272870434424
CCCS(=O)(=O)Nc1ccc(F)c(C(=O)Nc2cnc3cc(CC)nn3c2)c1F	105	IC50	nM	=	6.97881070093006
CCCS(=O)(=O)Nc1ccc(F)c(C(=O)Nc2cnc3cc(C4CC4)nn3c2)c1F	124	IC50	nM	=	6.90657831483777
CCCS(=O)(=O)Nc1ccc(F)c(C(=O)Nc2cnc3cc(C4CCCC4)nn3c2)c1F	128	IC50	nM	=	6.89279003035213
CCCS(=O)(=O)Nc1ccc(F)c(C(=O)Nc2cnc3cc(C(F)(F)F)nn3c2)c1F	126	IC50	nM	=	6.89962945488244
CCCS(=O)(=O)Nc1ccc(F)c(C(=O)Nc2cnc3cc(NC)nn3c2)c1F	129	IC50	nM	=	6.88941028970075
CCCS(=O)(=O)Nc1ccc(F)c(C(=O)Nc2cnc3cc(NC(C)C)nn3c2)c1F	190	IC50	nM	=	6.72124639904717
CCCS(=O)(=O)Nc1ccc(F)c(C(=O)Nc2cnc3cc(N4CCCC4)nn3c2)c1F	367	IC50	nM	=	6.43533393574791
CCCS(=O)(=O)Nc1ccc(F)c(C(=O)Nc2cnc3cc(N4CCOCC4)nn3c2)c1F	174	IC50	nM	=	6.7594507517174
CCCS(=O)(=O)Nc1ccc(F)c(C(=O)Nc2cnc3cc(OC)nn3c2)c1F	43	IC50	nM	=	7.36653154442041
CCCS(=O)(=O)Nc1ccc(F)c(C(=O)Nc2cnc3cc(OCC)nn3c2)c1F	83	IC50	nM	=	7.08092190762393
CCCS(=O)(=O)Nc1ccc(F)c(C(=O)Nc2cnc3cc(OC(C)C)nn3c2)c1F	149	IC50	nM	=	6.82681373158773
CCCS(=O)(=O)Nc1ccc(F)c(C(=O)Nc2cnc3cc(OCCOC)nn3c2)c1F	67	IC50	nM	=	7.17392519729917
CCCS(=O)(=O)Nc1ccc(F)c(C(=O)Nc2cnc3cc(-c4ccccc4)nn3c2)c1F	7	IC50	nM	=	8.15490195998574
CCCS(=O)(=O)Nc1ccc(F)c(C(=O)Nc2cnc3cc(-c4cccc(F)c4)nn3c2)c1F	19	IC50	nM	=	7.72124639904717
CCCS(=O)(=O)Nc1ccc(F)c(C(=O)Nc2cnc3cc(-c4ccc(F)cc4)nn3c2)c1F	11	IC50	nM	=	7.95860731484177
CCCS(=O)(=O)Nc1ccc(F)c(C(=O)Nc2cnc3cc(-c4cccnc4)nn3c2)c1F	13	IC50	nM	=	7.88605664769316
CCCS(=O)(=O)Nc1ccc(F)c(C(=O)Nc2cnc3cc(-c4cnn(C)c4)nn3c2)c1F	13	IC50	nM	=	7.88605664769316
CCCS(=O)(=O)Nc1ccc(F)c(C(=O)Nc2cccnc2)c1F	6730	IC50	nM	=	5.17198493577602
CCCS(=O)(=O)Nc1ccc(F)c(C(=O)Nc2cnc3ccccc3c2)c1F	1381	IC50	nM	=	5.85980632142137
CCCS(=O)(=O)Nc1ccc(F)c(C(=O)Nc2cnc3cc[nH]c3c2)c1F	1513	IC50	nM	=	5.82016107197681
CCCS(=O)(=O)Nc1ccc(F)c(C(=O)Nc2cnc3ccnn3c2)c1F	488	IC50	nM	=	6.31158017799729
CCCS(=O)(=O)Nc1ccc(F)c(C(=O)Nc2cnc3cc(C)nn3c2)c1F	248	IC50	nM	=	6.60554831917378
CCCS(=O)(=O)Nc1ccc(F)c(C(=O)Nc2cnc3cc(CC)nn3c2)c1F	228	IC50	nM	=	6.64206515299955
CCCS(=O)(=O)Nc1ccc(F)c(C(=O)Nc2cnc3cc(C4CC4)nn3c2)c1F	299	IC50	nM	=	6.52432881167557
CCCS(=O)(=O)Nc1ccc(F)c(C(=O)Nc2cnc3cc(C4CCCC4)nn3c2)c1F	448	IC50	nM	=	6.34872198600186
CCCS(=O)(=O)Nc1ccc(F)c(C(=O)Nc2cnc3cc(C(F)(F)F)nn3c2)c1F	374	IC50	nM	=	6.42712839779952
CCCS(=O)(=O)Nc1ccc(F)c(C(=O)Nc2cnc3cc(NC)nn3c2)c1F	382	IC50	nM	=	6.41793663708829
CCCS(=O)(=O)Nc1ccc(F)c(C(=O)Nc2cnc3cc(NC(C)C)nn3c2)c1F	395	IC50	nM	=	6.40340290437354
CCCS(=O)(=O)Nc1ccc(F)c(C(=O)Nc2cnc3cc(N4CCCC4)nn3c2)c1F	664	IC50	nM	=	6.17783192063198
CCCS(=O)(=O)Nc1ccc(F)c(C(=O)Nc2cnc3cc(N4CCOCC4)nn3c2)c1F	315	IC50	nM	=	6.5016894462104
CCCS(=O)(=O)Nc1ccc(F)c(C(=O)Nc2cnc3cc(OC)nn3c2)c1F	68	IC50	nM	=	7.16749108729376
CCCS(=O)(=O)Nc1ccc(F)c(C(=O)Nc2cnc3cc(OCC)nn3c2)c1F	205	IC50	nM	=	6.68824613894425
CCCS(=O)(=O)Nc1ccc(F)c(C(=O)Nc2cnc3cc(OC(C)C)nn3c2)c1F	449	IC50	nM	=	6.34775365899668
CCCS(=O)(=O)Nc1ccc(F)c(C(=O)Nc2cnc3cc(OCCOC)nn3c2)c1F	110	IC50	nM	=	6.95860731484177
CCCS(=O)(=O)Nc1ccc(F)c(C(=O)Nc2cnc3cc(-c4ccccc4)nn3c2)c1F	17	IC50	nM	=	7.76955107862173
CCCS(=O)(=O)Nc1ccc(F)c(C(=O)Nc2cnc3cc(-c4cccc(F)c4)nn3c2)c1F	60	IC50	nM	=	7.22184874961636
CCCS(=O)(=O)Nc1ccc(F)c(C(=O)Nc2cnc3cc(-c4ccc(F)cc4)nn3c2)c1F	54	IC50	nM	=	7.26760624017703
CCCS(=O)(=O)Nc1ccc(F)c(C(=O)Nc2cnc3cc(-c4cccnc4)nn3c2)c1F	27	IC50	nM	=	7.56863623584101
CCCS(=O)(=O)Nc1ccc(F)c(C(=O)Nc2cnc3cc(-c4cnn(C)c4)nn3c2)c1F	48	IC50	nM	=	7.31875876262441
Nc1ncnc2c(C(=O)Nc3c(Cl)ccc(NS(=O)(=O)CCCF)c3F)csc12	2	IC50	nM	=	8.69897000433602
CCCS(=O)(=O)Nc1ccc(F)c(C(=O)Nc2ccc(N)nc2)c1F	917	IC50	nM	=	6.03763066432998
CCCS(=O)(=O)Nc1ccc(F)c(NC(=O)Nc2cc(N)ncn2)c1F	142	IC50	nM	=	6.84771165561694
CCCS(=O)(=O)Nc1ccc(F)c(NC(=O)Nc2cc(NC)ncn2)c1F	36	IC50	nM	=	7.44369749923271
CCCS(=O)(=O)Nc1ccc(F)c(NC(=O)Nc2cc(NCCO)ncn2)c1F	64	IC50	nM	=	7.19382002601611
CCCS(=O)(=O)Nc1ccc(F)c(NC(=O)N(C)c2cc(N)ncn2)c1F	83	IC50	nM	=	7.08092190762393
CCCS(=O)(=O)Nc1ccc(F)c(NC(=O)Nc2ncnc3[nH]ncc23)c1F	5.6	IC50	nM	=	8.2518119729938
CCCS(=O)(=O)Nc1ccc(F)c(NC(=O)Nc2ncnc3[nH]nc(OC)c23)c1F	1.6	IC50	nM	=	8.79588001734408
CCCS(=O)(=O)Nc1ccc(F)c(NC(=O)c2cccc3c(N)ncnc23)c1F	1.8	IC50	nM	=	8.74472749489669
CCCS(=O)(=O)Nc1ccc(Cl)c(NC(=O)c2cccc3c(N)ncnc23)c1F	0.59	IC50	nM	=	9.22914798835786
CCCS(=O)(=O)Nc1ccc(F)c(NC(=O)c2cccc3c(N)ncnc23)c1Cl	0.54	IC50	nM	=	9.26760624017703
Nc1ncnc2c(C(=O)Nc3c(Cl)ccc(NS(=O)(=O)CCCF)c3F)cccc12	0.11	IC50	nM	=	9.95860731484177
CCCS(=O)(=O)Nc1ccc(F)c(NC(=O)c2csc3c(N)ncnc23)c1F	3.2	IC50	nM	=	8.49485002168009
CCCS(=O)(=O)Nc1ccc(Cl)c(NC(=O)c2csc3c(N)ncnc23)c1F	0.9	IC50	nM	=	9.04575749056068
CCCS(=O)(=O)Nc1ccc(F)c(NC(=O)c2csc3c(N)ncnc23)c1Cl	1.1	IC50	nM	=	8.95860731484177
Nc1ncnc2c(C(=O)Nc3c(Cl)ccc(NS(=O)(=O)CCCF)c3F)csc12	0.18	IC50	nM	=	9.74472749489669
CCCS(=O)(=O)Nc1ccc(F)c(NC(=O)Nc2cc(N)ncn2)c1F	438	IC50	nM	=	6.3585258894959
CCCS(=O)(=O)Nc1ccc(F)c(NC(=O)Nc2cc(NC)ncn2)c1F	168	IC50	nM	=	6.77469071827414
CCCS(=O)(=O)Nc1ccc(F)c(NC(=O)Nc2cc(NCCO)ncn2)c1F	3400	IC50	nM	=	5.46852108295774
CCCS(=O)(=O)Nc1ccc(F)c(NC(=O)N(C)c2cc(N)ncn2)c1F	240	IC50	nM	=	6.61978875828839
CCCS(=O)(=O)Nc1ccc(F)c(NC(=O)Nc2ncnc3[nH]ncc23)c1F	88	IC50	nM	=	7.05551732784983
CCCS(=O)(=O)Nc1ccc(F)c(NC(=O)c2cccc3c(N)ncnc23)c1F	9.5	IC50	nM	=	8.02227639471115
CCCS(=O)(=O)Nc1ccc(Cl)c(NC(=O)c2cccc3c(N)ncnc23)c1F	9.5	IC50	nM	=	8.02227639471115
CCCS(=O)(=O)Nc1ccc(F)c(NC(=O)c2cccc3c(N)ncnc23)c1Cl	7.7	IC50	nM	=	8.11350927482752
Nc1ncnc2c(C(=O)Nc3c(Cl)ccc(NS(=O)(=O)CCCF)c3F)cccc12	2.5	IC50	nM	=	8.60205999132796
CCCS(=O)(=O)Nc1ccc(F)c(NC(=O)c2csc3c(N)ncnc23)c1F	15	IC50	nM	=	7.82390874094432
CCCS(=O)(=O)Nc1ccc(Cl)c(NC(=O)c2csc3c(N)ncnc23)c1F	19	IC50	nM	=	7.72124639904717
CCCS(=O)(=O)Nc1ccc(F)c(NC(=O)c2csc3c(N)ncnc23)c1Cl	15	IC50	nM	=	7.82390874094432
Nc1ncnc2c(C(=O)Nc3c(Cl)ccc(NS(=O)(=O)CCCF)c3F)csc12	4.6	IC50	nM	=	8.33724216831843
Nc1ncnc2c(C(=O)Nc3c(Cl)ccc(NS(=O)(=O)CCCF)c3F)csc12	22	IC50	nM	=	7.65757731917779
CCCNS(=O)(=O)c1ccc2[nH]c3c(C(N)=O)nccc3c2c1	28510	IC50	nM	=	4.54500278269054
CCN(CC)CCCNS(=O)(=O)c1ccc2[nH]c3c(C(N)=O)nccc3c2c1	2810	IC50	nM	=	5.55129368009492
NC(=O)c1nccc2c1[nH]c1ccc(S(=O)(=O)NCCCO)cc12	20500	IC50	nM	=	4.68824613894425
CC(O)CNS(=O)(=O)c1ccc2[nH]c3c(C(N)=O)nccc3c2c1	21990	IC50	nM	=	4.65777477063921
CN(C)CCCNS(=O)(=O)c1ccc2[nH]c3c(C(N)=O)nccc3c2c1	1620	IC50	nM	=	5.79048498545737
COC(CNS(=O)(=O)c1ccc2[nH]c3c(C(N)=O)nccc3c2c1)OC	91550	IC50	nM	=	4.03834165136229
NC(=O)c1nccc2c1[nH]c1ccc(S(=O)(=O)NCC(O)CO)cc12	45090	IC50	nM	=	4.34591976469343
NC(=O)c1nccc2c1[nH]c1ccc(S(=O)(=O)NCCO)cc12	23740	IC50	nM	=	4.62451928538143
COCCCNS(=O)(=O)c1ccc2[nH]c3c(C(N)=O)nccc3c2c1	22650	IC50	nM	=	4.64493179365115
NC(=O)c1nccc2c1[nH]c1ccc(S(=O)(=O)NC3CC3)cc12	9070	IC50	nM	=	5.04239271293991
NC(=O)c1nccc2c1[nH]c1ccc(S(=O)(=O)Nc3ccccc3)cc12	2740	IC50	nM	=	5.56224943717961
Cc1ccc(NS(=O)(=O)c2ccc3[nH]c4c(C(N)=O)nccc4c3c2)cc1	13540	IC50	nM	=	4.86838133565087
NC(=O)c1nccc2c1[nH]c1ccc(S(=O)(=O)Nc3ccc(F)cc3)cc12	8890	IC50	nM	=	5.05109823902979
NC(=O)c1nccc2c1[nH]c1ccc(S(=O)(=O)Nc3ccccn3)cc12	3760	IC50	nM	=	5.42481215507234
NC(=O)c1nccc2c1[nH]c1ccc(S(=O)(=O)Nc3nccs3)cc12	7480	IC50	nM	=	5.12609840213554
NC(=O)c1nccc2c1[nH]c1ccc(S(N)(=O)=O)cc12	2120	IC50	nM	=	5.67366413907125
NS(=O)(=O)c1ccc2[nH]c3cnccc3c2c1	2490	IC50	nM	=	5.60380065290426
CC(=O)NS(=O)(=O)c1ccc2[nH]c3cnccc3c2c1	59110	IC50	nM	=	4.22833904065111
CC(C)(C)OC(=O)Nc1cc(Oc2ccc3nc(NC(=O)C4CC4)sc3n2)ccc1F	2000	IC50	nM	=	5.69897000433602
COc1ccc(C=C2C(=O)NC(=S)NC2=O)cc1OC(=O)c1ccccc1	4010	IC50	nM	=	5.39685562737982
CCCS(=O)(=O)Nc1ccc(F)c(C(=O)c2c[nH]c3ncc(-c4ccc(Cl)cc4)cc23)c1F	290	IC50	nM	=	6.53760200210104
N#Cc1ccccc1-c1ccc(C=C2C(=O)NC(=S)NC2=O)o1	740	IC50	nM	=	6.13076828026902
O=C1NC(=S)NC(=O)C1=Cc1ccc(-c2ccc([N+](=O)[O-])cc2)o1	730	IC50	nM	=	6.13667713987954
O=C1NC(=S)NC(=O)C1=Cc1ccc(-c2cccc([N+](=O)[O-])c2)o1	830	IC50	nM	=	6.08092190762393
O=C1NC(=S)NC(=O)C1=Cc1ccc(-c2ccccc2[N+](=O)[O-])o1	670	IC50	nM	=	6.17392519729917
O=C1NC(=S)N(c2cccc(Cl)c2Cl)C(=O)/C1=C\c1ccc(-c2ccc(C(=O)O)cc2)o1	1540	IC50	nM	=	5.81247927916354
Cc1c(Cl)cccc1N1C(=O)/C(=C\c2ccc(-c3ccc(C(=O)O)cc3)o2)C(=O)NC1=S	2490	IC50	nM	=	5.60380065290426
O=C1NC(=S)N(c2ccc(Br)cc2)C(=O)/C1=C\c1ccc(-c2ccc(C(=O)O)cc2)o1	2230	IC50	nM	=	5.65169513695184
O=C1NC(=S)N(c2ccc(Br)cc2)C(=O)/C1=C\c1ccc(-c2ccc(C(=O)O)c(Cl)c2)o1	4750	IC50	nM	=	5.32330639037513
O=C1NC(=S)N(c2ccc(Br)cc2)C(=O)/C1=C\c1ccc(-c2cccc(C(=O)O)c2)o1	1800	IC50	nM	=	5.74472749489669
O=C1NC(=S)N(c2ccc(Br)cc2)C(=O)/C1=C\c1ccc(-c2ccccc2C(=O)O)o1	3450	IC50	nM	=	5.46218090492673
Cc1ccc(N2C(=O)/C(=C\c3ccc(-c4ccc(C(=O)O)cc4)o3)C(=O)NC2=S)cc1	1600	IC50	nM	=	5.79588001734408
Cc1ccc(N2C(=O)/C(=C\c3ccc(-c4ccc(C(=O)O)c(Cl)c4)o3)C(=O)NC2=S)cc1	3240	IC50	nM	=	5.48945498979339
Cc1ccc(N2C(=O)/C(=C\c3ccc(-c4cccc(C(=O)O)c4)o3)C(=O)NC2=S)cc1	4020	IC50	nM	=	5.39577394691553
Cc1ccc(N2C(=O)/C(=C\c3ccc(-c4ccc(F)cc4)o3)C(=O)NC2=S)cc1	4110	IC50	nM	=	5.38615817812393
COC(=O)c1ccccc1-c1ccc(/C=C2/C(=O)NC(=S)N(c3ccc(C)cc3)C2=O)o1	1650	IC50	nM	=	5.78251605578609
CCOC(=O)c1ccccc1-c1ccc(/C=C2/C(=O)NC(=S)N(c3ccc(C)cc3)C2=O)o1	1020	IC50	nM	=	5.99139982823808
CS(=O)(=O)N(CCC#N)Cc1ccc(/C=C2/C(=O)NC(=S)N(c3ccc(Cl)c(Cl)c3)C2=O)o1	820	IC50	nM	=	6.08618614761628
Cc1ccc(N2C(=O)/C(=C\c3ccc(CN(CCC#N)S(C)(=O)=O)o3)C(=O)NC2=S)cc1Cl	310	IC50	nM	=	6.50863830616573
Cc1ccc(N2C(=O)/C(=C\c3ccc(CN(CCC#N)S(C)(=O)=O)o3)C(=O)NC2=S)cc1	970	IC50	nM	=	6.01322826573376
CS(=O)(=O)N(CCC#N)Cc1ccc(/C=C2/C(=O)NC(=S)N(c3ccc(Br)cc3)C2=O)o1	440	IC50	nM	=	6.35654732351381
CCOc1ccc(N2C(=O)/C(=C\c3ccc(CN(CCC#N)S(C)(=O)=O)o3)C(=O)NC2=S)cc1	1140	IC50	nM	=	5.94309514866353
Cc1cccc(N2C(=O)/C(=C\c3ccc(CN(CCC#N)S(C)(=O)=O)o3)C(=O)NC2=S)c1	500	IC50	nM	=	6.30102999566398
COc1cccc(N2C(=O)/C(=C\c3ccc(CN(CCC#N)S(C)(=O)=O)o3)C(=O)NC2=S)c1	1840	IC50	nM	=	5.73518217699046
Oc1c(C(Nc2ccccn2)c2ccco2)cc(Cl)c2cccnc12	400	IC50	nM	=	6.39794000867204
Oc1c(C(Nc2cccnc2)c2ccsc2)ccc2cccnc12	800	IC50	nM	=	6.09691001300806
COc1ccc(C(c2ccc3cccnc3c2O)N2CCOCC2)cc1	900	IC50	nM	=	6.04575749056068
Cc1cc(C)c2c(=O)n(C(=O)c3cccs3)sc2n1	600	IC50	nM	=	6.22184874961636
O=C(/C=C/S(=O)(=O)c1ccc(Cl)cc1)c1ccc(F)cc1	300	IC50	nM	=	6.52287874528034
COc1cc(C(Nc2ccccn2)c2cc(Cl)c3cccnc3c2O)cc(Br)c1O	700	IC50	nM	=	6.15490195998574
O=S(=O)(Nc1cc(Sc2ncn[nH]2)c(O)c2ccccc12)c1cccs1	100	IC50	nM	=	7
O=C1C(Sc2ncn[nH]2)=C/C(=N\S(=O)(=O)c2cccs2)c2ccccc21	190	IC50	nM	=	6.72124639904717
O=S(=O)(Nc1ccc(O)c2ccccc12)c1cccs1	6100	IC50	nM	=	5.21467016498923
O=S(=O)(Nc1cc(Cl)c(O)c2ccccc12)c1cccs1	380	IC50	nM	=	6.42021640338319
O=S(=O)(Nc1cc(Br)c(O)c2ccccc12)c1cccs1	320	IC50	nM	=	6.49485002168009
O=S(=O)(Nc1cc(Sc2ncc[nH]2)c(O)c2ccccc12)c1cccs1	120	IC50	nM	=	6.92081875395238
O=S(=O)(Nc1cc(Sc2ccccn2)c(O)c2ccccc12)c1cccs1	190	IC50	nM	=	6.72124639904717
Cn1nnnc1Sc1cc(NS(=O)(=O)c2cccs2)c2ccccc2c1O	250	IC50	nM	=	6.60205999132796
O=S(=O)(Nc1cc(Sc2ccccc2)c(O)c2ccccc12)c1cccs1	280	IC50	nM	=	6.55284196865778
O=S(=O)(Nc1cc(Sc2cnn[nH]2)c(O)c2ccccc12)c1cccs1	720	IC50	nM	=	6.14266750356873
CC(=O)N1CCc2cc(S(=O)(=O)Nc3cc(Sc4ncn[nH]4)c(O)c4ccccc34)ccc21	140	IC50	nM	=	6.85387196432176
O=S(=O)(Nc1cc(Sc2ncn[nH]2)c(O)c2ccccc12)c1ccc(C(F)(F)F)cc1	210	IC50	nM	=	6.67778070526608
CCCCCCCCCCS(=O)(=O)Nc1cc(Sc2ncn[nH]2)c(O)c2ccccc12	1600	IC50	nM	=	5.79588001734408
CCCCCCCCS(=O)(=O)Nc1cc(Sc2ncn[nH]2)c(O)c2ccccc12	720	IC50	nM	=	6.14266750356873
O=S(=O)(Nc1cc(Sc2ncn[nH]2)c(O)c2ccccc12)c1c(F)ccc(N(Cc2ccccc2)Cc2ccccc2)c1F	3600	IC50	nM	=	5.44369749923271
O=S(=O)(Nc1cc(Sc2ncn[nH]2)c(O)c2ccccc12)c1c(F)c(F)c(F)c(F)c1F	520	IC50	nM	=	6.2839966563652
O=C1CCC(=O)N1c1ccc(F)c(S(=O)(=O)Nc2cc(Sc3ncn[nH]3)c(O)c3ccccc23)c1F	670	IC50	nM	=	6.17392519729917
O=S(=O)(Nc1cc(Sc2ncn[nH]2)c(O)c2ccccc12)c1ccc(-c2ccccc2)cc1	80	IC50	nM	=	7.09691001300806
O=S(=O)(Nc1cc(Sc2ncn[nH]2)c(O)c2ccccc12)c1ccc2ccccc2c1	150	IC50	nM	=	6.82390874094432
CC(=O)Nc1ccc(S(=O)(=O)Nc2cc(Sc3ncn[nH]3)c(O)c3ccccc23)cc1	140	IC50	nM	=	6.85387196432176
Oc1c(C(Nc2ccccn2)c2ccco2)cc(Cl)c2cccnc12	800	IC50	nM	=	6.09691001300806
Oc1c(C(Nc2cccnc2)c2ccsc2)ccc2cccnc12	2000	IC50	nM	=	5.69897000433602
COc1ccc(C(c2ccc3cccnc3c2O)N2CCOCC2)cc1	4000	IC50	nM	=	5.39794000867204
Cc1cc(C)c2c(=O)n(C(=O)c3cccs3)sc2n1	400	IC50	nM	=	6.39794000867204
O=C(/C=C/S(=O)(=O)c1ccc(Cl)cc1)c1ccc(F)cc1	900	IC50	nM	=	6.04575749056068
COc1cc(C(Nc2ccccn2)c2cc(Cl)c3cccnc3c2O)cc(Br)c1O	3000	IC50	nM	=	5.52287874528034
O=S(=O)(Nc1cc(Sc2ncn[nH]2)c(O)c2ccccc12)c1cccs1	260	IC50	nM	=	6.58502665202918
O=C1C(Sc2ncn[nH]2)=C/C(=N\S(=O)(=O)c2cccs2)c2ccccc21	230	IC50	nM	=	6.63827216398241
O=S(=O)(Nc1ccc(O)c2ccccc12)c1cccs1	9000	IC50	nM	=	5.04575749056068
O=S(=O)(Nc1cc(Cl)c(O)c2ccccc12)c1cccs1	450	IC50	nM	=	6.34678748622466
O=S(=O)(Nc1cc(Br)c(O)c2ccccc12)c1cccs1	340	IC50	nM	=	6.46852108295774
O=S(=O)(Nc1cc(Sc2ncc[nH]2)c(O)c2ccccc12)c1cccs1	170	IC50	nM	=	6.76955107862173
O=S(=O)(Nc1cc(Sc2ccccn2)c(O)c2ccccc12)c1cccs1	350	IC50	nM	=	6.45593195564972
Cn1nnnc1Sc1cc(NS(=O)(=O)c2cccs2)c2ccccc2c1O	320	IC50	nM	=	6.49485002168009
O=S(=O)(Nc1cc(Sc2ccccc2)c(O)c2ccccc12)c1cccs1	570	IC50	nM	=	6.24412514432751
O=S(=O)(Nc1cc(Sc2cnn[nH]2)c(O)c2ccccc12)c1cccs1	1470	IC50	nM	=	5.83268266525182
CC(=O)N1CCc2cc(S(=O)(=O)Nc3cc(Sc4ncn[nH]4)c(O)c4ccccc34)ccc21	270	IC50	nM	=	6.56863623584101
O=S(=O)(Nc1cc(Sc2ncn[nH]2)c(O)c2ccccc12)c1ccc(C(F)(F)F)cc1	190	IC50	nM	=	6.72124639904717
CCCCCCCCCCS(=O)(=O)Nc1cc(Sc2ncn[nH]2)c(O)c2ccccc12	2100	IC50	nM	=	5.67778070526608
CCCCCCCCS(=O)(=O)Nc1cc(Sc2ncn[nH]2)c(O)c2ccccc12	1660	IC50	nM	=	5.77989191195995
O=S(=O)(Nc1cc(Sc2ncn[nH]2)c(O)c2ccccc12)c1c(F)ccc(N(Cc2ccccc2)Cc2ccccc2)c1F	5800	IC50	nM	=	5.23657200643706
O=S(=O)(Nc1cc(Sc2ncn[nH]2)c(O)c2ccccc12)c1c(F)c(F)c(F)c(F)c1F	590	IC50	nM	=	6.22914798835786
O=C1CCC(=O)N1c1ccc(F)c(S(=O)(=O)Nc2cc(Sc3ncn[nH]3)c(O)c3ccccc23)c1F	680	IC50	nM	=	6.16749108729376
O=S(=O)(Nc1cc(Sc2ncn[nH]2)c(O)c2ccccc12)c1ccc(-c2ccccc2)cc1	220	IC50	nM	=	6.65757731917779
O=S(=O)(Nc1cc(Sc2ncn[nH]2)c(O)c2ccccc12)c1ccc2ccccc2c1	400	IC50	nM	=	6.39794000867204
COc1n[nH]c2ncc(NC(=O)c3c(F)ccc(NC(=O)c4ccccc4)c3F)cc12	39	IC50	nM	=	7.4089353929735
COc1n[nH]c2ncc(NC(=O)c3c(F)ccc(NC(=O)c4cccc(C(C)(C)C#N)c4)c3F)cc12	2.3	IC50	nM	=	8.63827216398241
CC(C)(C#N)c1cccc(C(=O)Nc2ccc(F)c(C(=O)Nc3cnc4[nH]ccc4c3)c2F)c1	6.8	IC50	nM	=	8.16749108729376
CC(C)(C#N)c1cccc(C(=O)Nc2ccc(F)c(C(=O)Nc3cnc4[nH]ncc4c3)c2F)c1	3.5	IC50	nM	=	8.45593195564972
CC(C)(C#N)c1cccc(C(=O)Nc2ccc(F)c(C(=O)Nc3cnc4[nH]nc(C5CC5)c4c3)c2F)c1	3	IC50	nM	=	8.52287874528034
COc1n[nH]c2ncc(NC(=O)c3cc(NC(=O)c4cccc(C(C)(C)C#N)c4)ccc3F)cc12	1	IC50	nM	=	9
COc1n[nH]c2ncc(NC(=O)c3cccc(NC(=O)c4cccc(C(C)(C)C#N)c4)c3)cc12	0.9	IC50	nM	=	9.04575749056068
COc1n[nH]c2ncc(NC(=O)c3cccc(NC(=O)c4cccc(C(C)(C)C#N)c4)c3F)cc12	5.1	IC50	nM	=	8.29242982390206
COc1n[nH]c2ncc(NC(=O)c3cc(NC(=O)c4ccc(Cl)c(C(F)(F)F)c4)ccc3F)cc12	1.3	IC50	nM	=	8.88605664769316
COc1n[nH]c2ncc(NC(=O)c3cc(NC(=O)c4cccc(C(C)(C)C#N)c4)ccc3Cl)cc12	1.2	IC50	nM	=	8.92081875395238
COc1n[nH]c2ncc(NC(=O)c3cc(NC(=O)c4cccc(C(C)(C)C#N)c4)ccc3C)cc12	1.9	IC50	nM	=	8.72124639904717
COc1n[nH]c2ncc(NC(=O)c3cccc(C(=O)Nc4ccccc4)c3)cc12	80	IC50	nM	=	7.09691001300806
COc1n[nH]c2ncc(NC(=O)c3cc(C(=O)Nc4cccc(C(F)(F)F)c4)ccc3C)cc12	6.6	IC50	nM	=	8.18045606445813
O=C(Nc1ccccc1)Nc1cccc(C(=O)Nc2cnc3[nH]ncc3c2)c1	0.7	IC50	nM	=	9.15490195998574
COc1n[nH]c2ncc(NC(=O)c3c(F)ccc(NC(=O)c4cccc(C(C)(C)C#N)c4)c3F)cc12	180	IC50	nM	=	6.74472749489669
CC(C)(C#N)c1cccc(C(=O)Nc2ccc(F)c(C(=O)Nc3cnc4[nH]ccc4c3)c2F)c1	440	IC50	nM	=	6.35654732351381
CC(C)(C#N)c1cccc(C(=O)Nc2ccc(F)c(C(=O)Nc3cnc4[nH]ncc4c3)c2F)c1	430	IC50	nM	=	6.36653154442041
CC(C)(C#N)c1cccc(C(=O)Nc2ccc(F)c(C(=O)Nc3cnc4[nH]nc(C5CC5)c4c3)c2F)c1	520	IC50	nM	=	6.2839966563652
COc1n[nH]c2ncc(NC(=O)c3cc(NC(=O)c4cccc(C(C)(C)C#N)c4)ccc3F)cc12	20	IC50	nM	=	7.69897000433602
COc1n[nH]c2ncc(NC(=O)c3cccc(NC(=O)c4cccc(C(C)(C)C#N)c4)c3)cc12	140	IC50	nM	=	6.85387196432176
COc1n[nH]c2ncc(NC(=O)c3cccc(NC(=O)c4cccc(C(C)(C)C#N)c4)c3F)cc12	1800	IC50	nM	=	5.74472749489669
COc1n[nH]c2ncc(NC(=O)c3cc(NC(=O)c4ccc(Cl)c(C(F)(F)F)c4)ccc3F)cc12	96	IC50	nM	=	7.01772876696043
COc1n[nH]c2ncc(NC(=O)c3cc(NC(=O)c4cccc(C(C)(C)C#N)c4)ccc3Cl)cc12	22	IC50	nM	=	7.65757731917779
COc1n[nH]c2ncc(NC(=O)c3cc(NC(=O)c4cccc(C(C)(C)C#N)c4)ccc3C)cc12	18	IC50	nM	=	7.74472749489669
COc1n[nH]c2ncc(NC(=O)c3cc(C(=O)Nc4cccc(C(F)(F)F)c4)ccc3C)cc12	52	IC50	nM	=	7.2839966563652
COc1ccc(C2=NN(C(=O)c3ccc(Cl)cc3O)C(c3ccc(Cl)cc3)C2)cc1	810	IC50	nM	=	6.09151498112135
Cc1nc(NCC#N)nc(-n2c(Nc3cccc(O)c3)nc3ccccc32)n1	1200	IC50	nM	=	5.92081875395238
N#CCNc1ncnc(-n2c(Nc3cccc(O)c3)nc3ccccc32)n1	3	IC50	nM	=	8.52287874528034
CCCS(=O)(=O)Nc1ccc(F)c(C(=O)c2c[nH]c3ncc(-c4ccc(Cl)cc4)cc23)c1F	100	IC50	nM	=	7
CCCS(=O)(=O)Nc1ccc(F)c(C(=O)c2c[nH]c3ncc(Cl)cc23)c1F	160	IC50	nM	=	6.79588001734408
CCCS(=O)(=O)Nc1ccc(F)c(C(=O)c2c[nH]c3ncc(Cl)cc23)c1F	46	IC50	nM	=	7.33724216831843
Cc1ccc2c(Nc3ccc(Cl)cc3)nccc2c1Nc1ncccc1-c1ncnc2[nH]cnc12	2	IC50	nM	=	8.69897000433602
OCCn1cc(-c2ccc3c(c2)CC/C3=N\O)c(-c2ccncc2)n1	1000	IC50	nM	<	6
CN(C)CCOc1ccc(-c2nc(-c3ccncc3)c(-c3ccc4c(c3)CC/C4=N\O)[nH]2)cc1	290	IC50	nM	=	6.53760200210104
CN(c1ccc(F)c(NC(=O)c2cccc(OC(C)(C)C#N)c2Cl)c1)c1ccc2nc(NC(=O)C3CC3)sc2n1	69	IC50	nM	=	7.16115090926274
CC(C)(C#N)Oc1cccc(C(=O)Nc2cc(Nc3ccc4nc(NC(=O)C5CC5)sc4n3)ccc2F)c1Cl	87	IC50	nM	=	7.06048074738138
CN(c1ccc(F)c(NC(=O)c2cccc(OC(C)(C)C#N)c2Cl)c1)c1ccc2nc(NC(=O)C3CC3)sc2n1	47	IC50	nM	=	7.32790214206428
CC(=O)Nc1nc2ccc(N(C)c3ccc(F)c(NC(=O)c4cccc(OC(C)(C)C#N)c4Cl)c3)nc2s1	22	IC50	nM	=	7.65757731917779
CC(=O)Nc1nc2ccc(N(C)c3ccc(F)c(NC(=O)c4cccc(OC(C)(C)C#N)c4)c3)nc2s1	30	IC50	nM	=	7.52287874528034
CC(=O)Nc1nc2cnc(Nc3cc(NC(=O)c4cccc(C5(C#N)CC5)c4Cl)ccc3C)nc2s1	120	IC50	nM	=	6.92081875395238
CC(=O)Nc1nc2cnc(Nc3cc(NC(=O)c4cccc(OC(C)(C)C#N)c4)ccc3C)nc2s1	88	IC50	nM	=	7.05551732784983
CC(=O)Nc1nc2cnc(Nc3cc(NC(=O)c4cccc(CC(C)(C)C#N)c4)ccc3C)nc2s1	150	IC50	nM	=	6.82390874094432
CC(C)(C#N)Oc1cccc(C(=O)Nc2cc(Nc3ccc4nc(NC(=O)C5CC5)sc4n3)ccc2F)c1Cl	15	IC50	nM	=	7.82390874094432
CN(c1ccc(F)c(NC(=O)c2cccc(OC(C)(C)C#N)c2Cl)c1)c1ccc2nc(NC(=O)C3CC3)sc2n1	38	IC50	nM	=	7.42021640338319
CC(=O)Nc1nc2ccc(N(C)c3ccc(F)c(NC(=O)c4cccc(OC(C)(C)C#N)c4Cl)c3)nc2s1	45	IC50	nM	=	7.34678748622466
CC(=O)Nc1nc2ccc(N(C)c3ccc(F)c(NC(=O)c4cccc(OC(C)(C)C#N)c4)c3)nc2s1	23	IC50	nM	=	7.63827216398241
CC(=O)Nc1nc2cnc(Nc3cc(NC(=O)c4cccc(C5(C#N)CC5)c4Cl)ccc3C)nc2s1	91	IC50	nM	=	7.04095860767891
CC(=O)Nc1nc2cnc(Nc3cc(NC(=O)c4cccc(OC(C)(C)C#N)c4)ccc3C)nc2s1	73	IC50	nM	=	7.13667713987954
CC(=O)Nc1nc2cnc(Nc3cc(NC(=O)c4cccc(CC(C)(C)C#N)c4)ccc3C)nc2s1	100	IC50	nM	=	7
CC(=O)Nc1nc2cnc(Nc3cc(NC(=O)c4cccc(CCC#N)c4)ccc3C)nc2s1	51	IC50	nM	=	7.29242982390206
COc1cc(-c2nn(C(C)C)cc2-c2ccnc(NC[C@H](C)O)n2)cnc1N	6.5	IC50	nM	=	8.18708664335714
O=C(Nc1cccc(Oc2ccc3nccn3n2)c1)c1cccc(C(F)(F)F)c1	290	IC50	nM	=	6.53760200210104
Nc1ncc(-c2cccnc2)c2scc(-c3cccc(NC(=O)Nc4ccc(Cl)c(C(F)(F)F)c4)c3)c12	16.6	IC50	nM	=	7.77989191195995
Nc1ncc(-c2cccnc2)c2scc(-c3cccc(NC(=O)Nc4cc(C(F)(F)F)ccc4F)c3)c12	21.4	IC50	nM	=	7.66958622665081
Nc1ncc(-c2cccnc2)c2scc(-c3cccc(NC(=O)Nc4ccc(C(F)(F)F)cc4)c3)c12	25.1	IC50	nM	=	7.60032627851896
Nc1ncc(-c2cccnc2)c2scc(-c3cccc(NC(=O)Nc4ccc(OCc5ccccc5)cc4)c3)c12	933	IC50	nM	=	6.0301183562535
Nc1ncc(-c2cccnc2)c2scc(-c3cccc(NC(=O)Nc4c(F)cccc4F)c3)c12	19.5	IC50	nM	=	7.70996538863748
COc1cccc(NC(=O)Nc2cccc(-c3csc4c(-c5cccnc5)cnc(N)c34)c2)c1	9.6	IC50	nM	=	8.01772876696043
Nc1ncc(-c2cccnc2)c2scc(-c3cccc(NC(=O)Nc4ccccc4)c3)c12	13.8	IC50	nM	=	7.86012091359876
Nc1ncc(-c2cccnc2)c2scc(-c3cccc(NC(=O)NCc4ccccc4)c3)c12	20.9	IC50	nM	=	7.67985371388895
Nc1ncc(-c2cccnc2)c2scc(-c3cccc(NC(=O)NC4CCCCC4)c3)c12	30.9	IC50	nM	=	7.51004152057517
Cc1noc(C)c1NC(=O)Nc1cccc(-c2csc3c(-c4cccnc4)cnc(N)c23)c1	692	IC50	nM	=	6.15989390554324
CC(C)(C)NC(=O)Nc1cccc(-c2csc3c(-c4cccnc4)cnc(N)c23)c1	7940	IC50	nM	=	5.1001794975729
Nc1ncc(-c2cccnc2)c2scc(-c3cccc(NC(=O)Cc4cccs4)c3)c12	45	IC50	nM	=	7.34678748622466
Nc1ncc(-c2cccnc2)c2scc(-c3cccc(NC(=O)Cc4ccccc4)c3)c12	19	IC50	nM	=	7.72124639904717
Nc1ncc(-c2cccnc2)c2scc(-c3cccc(NC(=O)c4cccc(C(F)(F)F)c4)c3)c12	5.1	IC50	nM	=	8.29242982390206
Nc1ncc(-c2cccnc2)c2scc(-c3cccc(NC(=O)c4cc(F)ccc4F)c3)c12	49	IC50	nM	=	7.30980391997149
Nc1ncc(-c2cccnc2)c2scc(-c3cccc(NC(=O)c4ccccc4)c3)c12	93	IC50	nM	=	7.03151705144607
Nc1ncc(-c2cccnc2)c2scc(-c3cccc(NC(=O)C4CCCCC4)c3)c12	1550	IC50	nM	=	5.80966830182971
Cn1cccc1C(=O)Nc1cccc(-c2csc3c(-c4cccnc4)cnc(N)c23)c1	4170	IC50	nM	=	5.37986394502624
CNC(=O)c1cc(Oc2ccc(NC(=O)Nc3ccc(Cl)c(C(F)(F)F)c3)cc2)ccn1	100	IC50	nM	<	7
CC(C)(C)c1nc(-c2cccc(NS(=O)(=O)c3c(F)cccc3F)c2F)c(-c2ccnc(N)n2)s1	4	IC50	nM	=	8.39794000867204
CC(C)(C)c1nc(-c2cccc(NS(=O)(=O)c3c(F)cccc3F)c2F)c(-c2ccnc(N)n2)s1	8	IC50	nM	=	8.09691001300806
CC(C)(C)c1nc(-c2ccc(F)c(NS(=O)(=O)c3c(F)cccc3F)c2)c(-c2ccnc(NCCS(C)(=O)=O)n2)s1	11	IC50	nM	=	7.95860731484177
CC(C)c1nc(-c2cccc(NS(=O)(=O)c3c(F)cccc3F)c2F)c(-c2ccnc(NCCS(C)(=O)=O)n2)s1	7	IC50	nM	=	8.15490195998574
CC(C)c1nc(-c2ccc(F)c(NS(=O)(=O)c3c(F)cccc3F)c2)c(-c2ccnc(NCCS(C)(=O)=O)n2)s1	51	IC50	nM	=	7.29242982390206
CC(C)c1nc(-c2cccc(NS(=O)(=O)c3c(F)cccc3F)c2)c(-c2ccnc(NCCS(C)(=O)=O)n2)s1	4	IC50	nM	=	8.39794000867204
CC(C)c1nc(-c2cccc(NS(=O)(=O)c3cccc(F)c3)c2)c(-c2ccnc(NCCCN(C)C)n2)s1	73	IC50	nM	=	7.13667713987954
CC(C)c1nc(-c2cccc(NS(=O)(=O)c3cccc(F)c3)c2)c(-c2ccnc(NCC(N)=O)n2)s1	26	IC50	nM	=	7.58502665202918
CC(C)c1nc(-c2cccc(NS(=O)(=O)c3cccc(F)c3)c2)c(-c2ccnc(NC3CC3)n2)s1	28	IC50	nM	=	7.55284196865778
CC(C)c1nc(-c2ccc(F)c(NS(=O)(=O)c3cccc(F)c3)c2)c(-c2ccnc(N)n2)s1	2555	IC50	nM	=	5.59260909552927
CC(C)(C)c1nc(-c2cccc(NS(=O)(=O)c3cc(F)ccc3F)c2)c(-c2ccnc(N)n2)s1	7	IC50	nM	=	8.15490195998574
CC(C)c1nc(-c2cccc(NS(=O)(=O)c3c(F)cccc3F)c2)c(-c2ccnc(N)n2)s1	78	IC50	nM	=	7.10790539730952
CC(C)c1nc(-c2cccc(NS(=O)(=O)c3c(F)cccc3F)c2F)c(-c2ccnc(Nc3ccc(N4CCOCC4)nc3)n2)s1	23	IC50	nM	=	7.63827216398241
CC(C)(C)c1nc(-c2cccc(NS(=O)(=O)c3c(F)cccc3F)c2F)c(-c2ccnc(N)n2)s1	0.7	IC50	nM	=	9.15490195998574
CC(C)(C)c1nc(-c2ccc(F)c(NS(=O)(=O)c3c(F)cccc3F)c2)c(-c2ccnc(NCCS(C)(=O)=O)n2)s1	13	IC50	nM	=	7.88605664769316
CC(C)c1nc(-c2cccc(NS(=O)(=O)c3c(F)cccc3F)c2F)c(-c2ccnc(NCCS(C)(=O)=O)n2)s1	0.3	IC50	nM	=	9.52287874528034
CC(C)c1nc(-c2ccc(F)c(NS(=O)(=O)c3c(F)cccc3F)c2)c(-c2ccnc(NCCS(C)(=O)=O)n2)s1	13	IC50	nM	=	7.88605664769316
CC(C)c1nc(-c2cccc(NS(=O)(=O)c3c(F)cccc3F)c2)c(-c2ccnc(NCCS(C)(=O)=O)n2)s1	1	IC50	nM	=	9
CC(C)c1nc(-c2cccc(NS(=O)(=O)c3cccc(F)c3)c2)c(-c2ccnc(NCCCN(C)C)n2)s1	28	IC50	nM	=	7.55284196865778
CC(C)c1nc(-c2cccc(NS(=O)(=O)c3cccc(F)c3)c2)c(-c2ccnc(NCC(N)=O)n2)s1	11	IC50	nM	=	7.95860731484177
CC(C)c1nc(-c2cccc(NS(=O)(=O)c3cccc(F)c3)c2)c(-c2ccnc(NC3CC3)n2)s1	32	IC50	nM	=	7.49485002168009
CC(C)c1nc(-c2ccc(F)c(NS(=O)(=O)c3cccc(F)c3)c2)c(-c2ccnc(N)n2)s1	536	IC50	nM	=	6.27083521030723
CC(C)(C)c1nc(-c2cccc(NS(=O)(=O)c3cc(F)ccc3F)c2)c(-c2ccnc(N)n2)s1	8	IC50	nM	=	8.09691001300806
CC(C)c1nc(-c2cccc(NS(=O)(=O)c3c(F)cccc3F)c2)c(-c2ccnc(N)n2)s1	40	IC50	nM	=	7.39794000867204
CC(C)c1nc(-c2cccc(NS(=O)(=O)c3c(F)cccc3F)c2F)c(-c2ccnc(Nc3ccc(N4CCOCC4)nc3)n2)s1	3.8	IC50	nM	=	8.42021640338319
Cc1ccc(NC(=O)c2cccc(C(C)(C)C#N)c2)cc1Nc1ccc2ncn(C)c(=O)c2c1	2640	IC50	nM	=	5.57839607313017
COCCNC(=O)c1ccc(Nc2ncc3cc(-c4ccncc4)ccc3n2)cc1	890	IC50	nM	=	6.05060999335509
Cc1ccc(NC(=O)c2cccc(C(C)(C)C#N)c2)cc1Nc1ccc2ncn(C)c(=O)c2c1	270	IC50	nM	=	6.56863623584101
CC(=O)N[C@@H](C)c1ccc(Nc2ncc3cc(-c4ccncc4)ccc3n2)cc1	190	IC50	nM	=	6.72124639904717
CC(=O)N[C@H](C)c1ccc(Nc2ncc3cc(-c4ccncc4)cc(C)c3n2)cc1	25	IC50	nM	=	7.60205999132796
CC(=O)N[C@H](C)c1ccc(Nc2ncc3cc(-c4ccncc4)c(C)cc3n2)cc1	573	IC50	nM	=	6.24184537803261
CC(=O)N[C@H](C)c1ccc(Nc2ncc3cc(-c4ccncc4)cc(Cl)c3n2)cc1	20	IC50	nM	=	7.69897000433602
CC(=O)N[C@H](C)c1ccc(Nc2ncc3cc(-c4ccncc4)c(Cl)cc3n2)cc1	430	IC50	nM	=	6.36653154442041
COc1cc2nc(Nc3ccc([C@@H](C)NC(C)=O)cc3)ncc2cc1-c1ccncc1	25	IC50	nM	=	7.60205999132796
COc1cc(-c2ccncc2)cc2cnc(Nc3ccc([C@@H](C)NC(C)=O)cc3)nc12	10	IC50	nM	=	8
C[C@@H](NC1=CC(=O)CNC1)c1ccc(Nc2ncc3cc(-c4ccncc4)ccc3n2)cc1	63	IC50	nM	=	7.20065945054642
C[C@@H](NC1=CC(=O)NCC1)c1ccc(Nc2ncc3cc(-c4ccncc4)ccc3n2)cc1	8	IC50	nM	=	8.09691001300806
C[C@@H](NC1=CC(=O)CC1)c1ccc(Nc2ncc3cc(-c4ccncc4)ccc3n2)cc1	5	IC50	nM	=	8.30102999566398
C[C@@H](NC1=CC(=O)CCC1)c1ccc(Nc2ncc3cc(-c4ccncc4)ccc3n2)cc1	4	IC50	nM	=	8.39794000867204
C[C@@H](NC(=O)[C@H]1CCCN1)c1ccc(Nc2ncc3cc(-c4ccncc4)ccc3n2)cc1	74	IC50	nM	=	7.13076828026902
C[C@@H](NC(=O)C1CCNCC1)c1ccc(Nc2ncc3cc(-c4ccncc4)ccc3n2)cc1	688	IC50	nM	=	6.16241156176449
C[C@@H](NC(=O)[C@H]1CCCNC1)c1ccc(Nc2ncc3cc(-c4ccncc4)ccc3n2)cc1	140	IC50	nM	=	6.85387196432176
C[C@@H](NC(=O)[C@H]1CCCCN1CCO)c1ccc(Nc2ncc3cc(-c4ccncc4)ccc3n2)cc1	25	IC50	nM	=	7.60205999132796
C[C@@H](NC(=O)C1CCCCN1C)c1ccc(Nc2ncc3cc(-c4ccncc4)ccc3n2)cc1	45	IC50	nM	=	7.34678748622466
C[C@@H](NC(=O)[C@H]1CCCCN1)c1ccc(Nc2ncc3cc(-c4ccncc4)ccc3n2)cc1	45	IC50	nM	=	7.34678748622466
CC(=O)N[C@H](C)c1ccc(Nc2ncc3cc(-c4ccncc4)ccc3n2)cc1	34	IC50	nM	=	7.46852108295774
CC(=O)NC(C)c1ccc(Nc2ncc3cc(-c4ccncc4)ccc3n2)cc1	57	IC50	nM	=	7.24412514432751
COCCC(=O)N[C@@H](C)c1ccc(Nc2ncc3cc(-c4ccncc4)ccc3n2)cc1	160	IC50	nM	=	6.79588001734408
COCCC(=O)N[C@H](C)c1ccc(Nc2ncc3cc(-c4ccncc4)ccc3n2)cc1	60	IC50	nM	=	7.22184874961636
COCCC(=O)NC(C)c1ccc(Nc2ncc3cc(-c4ccncc4)ccc3n2)cc1	71	IC50	nM	=	7.14874165128092
COCCNC(C)c1ccc(Nc2ncc3cc(-c4ccncc4)ccc3n2)cc1	49	IC50	nM	=	7.30980391997149
COCCN(C)c1ccc(Nc2ncc3cc(-c4ccncc4)ccc3n2)cc1	855	IC50	nM	=	6.06803388527183
CC(=O)Nc1ccc(Nc2ncc3cc(-c4ccncc4)ccc3n2)cc1	400	IC50	nM	=	6.39794000867204
CC(=O)N(C)c1ccc(Nc2ncc3cc(-c4ccncc4)ccc3n2)cc1	63	IC50	nM	=	7.20065945054642
COCCC(=O)Nc1ccc(Nc2ncc3cc(-c4ccncc4)ccc3n2)cc1	660	IC50	nM	=	6.18045606445813
COCCOc1ccc(Nc2ncc3cc(-c4ccncc4)ccc3n2)cc1	970	IC50	nM	=	6.01322826573376
COCCC(=O)N(C)c1ccc(Nc2ncc3cc(-c4ccncc4)ccc3n2)cc1	45	IC50	nM	=	7.34678748622466
c1cc(-c2ccc3nc(Nc4ccc(OCCN5CCCC5)cc4)ncc3c2)ccn1	410	IC50	nM	=	6.38721614328026
CN(C)CCNCc1ccc(Nc2ncc3cc(-c4ccncc4)ccc3n2)cc1	1600	IC50	nM	=	5.79588001734408
COCCN(C)Cc1ccc(Nc2ncc3cc(-c4ccncc4)ccc3n2)cc1	230	IC50	nM	=	6.63827216398241
COCCNCc1ccc(Nc2ncc3cc(-c4ccncc4)ccc3n2)cc1	350	IC50	nM	=	6.45593195564972
O=C(NCCN1CCCC1)c1ccc(Nc2ncc3cc(-c4ccncc4)ccc3n2)cc1	330	IC50	nM	=	6.48148606012211
CN1CCCC1CCNC(=O)c1ccc(Nc2ncc3cc(-c4ccncc4)ccc3n2)cc1	170	IC50	nM	=	6.76955107862173
CN(C)CCNC(=O)c1ccc(Nc2ncc3cc(-c4ccncc4)ccc3n2)cc1	230	IC50	nM	=	6.63827216398241
COCCNC(=O)c1ccc(Nc2ncc3cc(-c4ccncc4)ccc3n2)cc1F	280	IC50	nM	=	6.55284196865778
[truncated: 3,912 more rows]
