# Supplementary material for: AI-driven de novo design of BRAF inhibitors with enhanced binding affinity and optimized drug-likeness
Source: PeerJ. 2026 Jan 2;14:e20541. doi: 10.7717/peerj.20541 (PMC12767490; doi:10.7717/peerj.20541)
Supplement: Supplemental Information 3 — Dataset generated from the final stage of the de novo compound generation process. [file peerj-14-20541-s003.csv]

Agent	Prior	Target	Score	SMILES	SMILES_state	Scaffold	QED	QED (raw)	Stereo	Stereo (raw)	ChemProp	ChemProp (raw)	Alerts	Alerts (raw)	step
13.5649	45.6699	18.6535	0.5025269	Cc1ccc(C(=O)Nc2cc(OCCN(C)C)cc(C(F)(F)F)c2)cc1Nc1ncnc2cnc(N3CCC(F)(F)CC3)nc12	1	O=C(Nc1ccccc1)c1cccc(Nc2ncnc3cnc(N4CCCCC4)nc23)c1	0.2180687	0.2181	1.0000000	0.0000	0.6936876	8.4940	1.0000000	1.0000	1
15.6547	27.8061	50.3158	0.6103272	Cc1ccc(NC(=O)c2ccc(C(C)(C)C)o2)cc1-n1cc(-c2cncc(N3CCCN(C)CC3)c2)nn1	1	O=C(Nc1cccc(-n2cc(-c3cncc(N4CCCNCC4)c3)nn2)c1)c1ccco1	0.4048186	0.4048	1.0000000	0.0000	0.6544216	8.2765	1.0000000	1.0000	1
24.1545	56.2085	15.1344	0.5573665	CN1CCC(n2cc(-c3c(-c4cccc5[nH]ncc45)nc(N)c4[nH]cnc34)c(-c3ccncc3)n2)CC1	1	c1cc(-c2ncc3[nH]cnc3c2-c2cn(C3CCNCC3)nc2-c2ccncc2)c2cn[nH]c2c1	0.3362327	0.3362	1.0000000	0.0000	0.6154915	8.0721	1.0000000	1.0000	1
29.6059	38.6248	22.2865	0.4758691	CN(C)CCCC(=O)Nc1cc(NC(=O)c2cccc(NC(=O)Nc3ccc(Cl)c(C(F)(F)F)c3)c2)cn1C	1	O=C(Nc1ccccc1)Nc1cccc(C(=O)Nc2cc[nH]c2)c1	0.2604652	0.2605	1.0000000	0.0000	0.5218448	7.6063	1.0000000	1.0000	1
22.7957	51.1124	-6.4931	0.3485877	Cc1ccc(NC(=O)c2cccc(C(F)(F)F)c2)cc1Nc1ncnc2c(NS(C)(=O)=O)c(C(=O)Nc3c(F)cccc3F)sc12	1	O=C(Nc1cccc(Nc2ncnc3cc(C(=O)Nc4ccccc4)sc23)c1)c1ccccc1	0.1308437	0.1308	1.0000000	0.0000	0.4421210	7.2172	1.0000000	1.0000	1
13.3298	38.4978	39.1454	0.6065879	Cc1ccc(C(=O)Nc2cc(C(C)(C)C)on2)cc1-n1cc(-c2cncc(N3CCOCC3)c2)nn1	1	O=C(Nc1ccon1)c1cccc(-n2cc(-c3cncc(N4CCOCC4)c3)nn2)c1	0.4494852	0.4495	1.0000000	0.0000	0.5894058	7.9396	1.0000000	1.0000	1
25.0537	25.9590	30.9064	0.4442604	O=c1c(-c2cccc(C(F)(F)F)c2)c[nH]c2c(-c3cccnc3)cnn12	1	O=c1c(-c2ccccc2)c[nH]c2c(-c3cccnc3)cnn12	0.5946635	0.5947	1.0000000	0.0000	0.2176429	5.9442	1.0000000	1.0000	1
25.9836	26.5929	-26.0519	0.0042263	CC(NC(=O)Cc1ccc(Br)cc1)c1ccc(NS(C)(=O)=O)c(F)c1	1	O=C(Cc1ccccc1)NCc1ccccc1	0.7396144	0.7396	0.0000000	1.0000	0.0828299	4.5761	1.0000000	1.0000	1
17.3907	27.0681	64.0068	0.7115225	Cc1ccc(NC(=O)c2cccc(C(F)(F)F)c2)cc1-c1cc(N2CCS(=O)(=O)CC2)nc(N2CCOCC2)n1	1	O=C(Nc1cccc(-c2cc(N3CCS(=O)(=O)CC3)nc(N3CCOCC3)n2)c1)c1ccccc1	0.4902617	0.4903	1.0000000	0.0000	0.8060780	9.2325	1.0000000	1.0000	1
21.2098	53.0734	-52.0547	0.0079590	Cc1ccc(C(=O)Nc2ccc(S(C)(=O)=O)cc2)cc1Nc1ncnc2cnc(N3CCC(F)C3)nc12	1	O=C(Nc1ccccc1)c1cccc(Nc2ncnc3cnc(N4CCCC4)nc23)c1	0.3901754	0.3902	0.0000000	1.0000	0.6665865	8.3424	1.0000000	1.0000	1
19.7130	38.6534	22.6500	0.4789326	Cc1ccc(CN(C)c2cc3c(-c4ccccc4)cn(C)c3cn2)c(C)c1	1	c1ccc(CNc2cc3c(-c4ccccc4)c[nH]c3cn2)cc1	0.4822784	0.4823	1.0000000	0.0000	0.3125954	6.5418	1.0000000	1.0000	1
26.8891	52.7027	4.0197	0.4431433	COCCN=c1nc(C2(C(=O)Nc3cn[nH]c3)CC2)cc(NC(=O)c2cc(C(F)(F)F)ccc2F)[nH]1	1	N=c1nc(C2(C(=O)Nc3cn[nH]c3)CC2)cc(NC(=O)c2ccccc2)[nH]1	0.2745674	0.2746	1.0000000	0.0000	0.4195323	7.1052	1.0000000	1.0000	1
21.1584	34.6091	-33.6340	0.0076175	CC(C)(C#N)c1cccc(C(=O)Nc2cc(OC3CCOC3)cc(C(F)(F)F)c2)c1	1	O=C(Nc1cccc(OC2CCOC2)c1)c1ccccc1	0.7477492	0.7477	0.0000000	1.0000	0.3431342	6.7104	1.0000000	1.0000	1
18.6260	22.0428	33.1915	0.4315181	COc1cc2nc(N3CCN(C)CC3)nc(N3CCOCC3)c2cc1OC	1	c1ccc2c(N3CCOCC3)nc(N3CCNCC3)nc2c1	0.7932326	0.7932	1.0000000	0.0000	0.1584153	5.4692	1.0000000	1.0000	1
24.8293	28.1191	24.1781	0.4085720	O=C(Nc1ccc(Cl)cc1)c1cccc(S(=O)(=O)Nc2ccccc2-c2ccccc2)c1	1	O=C(Nc1ccccc1)c1cccc(S(=O)(=O)Nc2ccccc2-c2ccccc2)c1	0.3653893	0.3654	1.0000000	0.0000	0.2695993	6.2880	1.0000000	1.0000	1
18.2327	64.1275	-63.2060	0.0071988	Cc1ccc(NC(=O)c2cccc(C(C)(C)C#N)c2)cc1Nc1ncnc2c(N)nc(N3CC(C)NC(C)C3)nc12	1	O=C(Nc1cccc(Nc2ncnc3cnc(N4CCNCC4)nc23)c1)c1ccccc1	0.2727742	0.2728	0.0000000	2.0000	0.7099589	8.5886	1.0000000	1.0000	1
23.2486	44.7513	24.3044	0.5394976	CNc1ncc2cc(-c3cccc(NC(=O)Nc4cc(Cl)ccc4OC)c3)c(C)nc2n1	1	O=C(Nc1ccccc1)Nc1cccc(-c2cnc3ncncc3c2)c1	0.3802598	0.3803	1.0000000	0.0000	0.5117388	7.5571	1.0000000	1.0000	1
15.2649	46.5432	30.6093	0.6027542	COc1ccc(NC(=O)c2ccc(F)c(Nc3ncnc4cnc(N5CCOCC5)nc34)c2)cc1C(F)(F)F	1	O=C(Nc1ccccc1)c1cccc(Nc2ncnc3cnc(N4CCOCC4)nc23)c1	0.3412995	0.3413	1.0000000	0.0000	0.7348935	8.7399	1.0000000	1.0000	1
40.7550	51.2589	-51.2589	0.0000000	COc1cccc(C2(C)C(=O)N(NC(=O)c3cc(NC(=O)C4CC4)ccc3C)c3ccc(F)cc32)c1OC	1	O=C(NN1C(=O)C(c2ccccc2)c2ccccc21)c1cccc(NC(=O)C2CC2)c1	0.0000000	0.0000	0.0000000	0.0000	0.0000000	0.0000	0.0000000	0.0000	1
28.1027	26.1475	-25.3319	0.0063718	Cc1oc(-c2cccc(Cl)c2)nc1CN1CCSCC1C	1	c1ccc(-c2nc(CN3CCSCC3)co2)cc1	0.8449057	0.8449	0.0000000	1.0000	0.2002903	5.8164	1.0000000	1.0000	1
21.4408	32.1065	33.2851	0.5108722	COCCN(C)c1cncc(-c2cnn(-c3cc(NC(=O)c4ccnc(C(C)(C)C#N)c4)ccc3C)c2)c1	1	O=C(Nc1cccc(-n2cc(-c3cccnc3)cn2)c1)c1ccncc1	0.3459881	0.3460	1.0000000	0.0000	0.4860780	7.4323	1.0000000	1.0000	1
16.8937	45.0106	21.5519	0.5200192	CNc1ccc2ncnc(Nc3cc(C(=O)Nc4ccc(OC)c(C(F)(F)F)c4)ccc3C)c2n1	1	O=C(Nc1ccccc1)c1cccc(Nc2ncnc3cccnc23)c1	0.3383713	0.3384	1.0000000	0.0000	0.5172609	7.5840	1.0000000	1.0000	1
13.0169	62.5525	-2.4856	0.4692727	Cc1ccc(C(=O)Nc2ccc(C(F)(F)F)c(Cl)c2)cc1NC(=O)C1(c2ccnc(NCCN3CCN(C)CC3)n2)CC1	1	O=C(Nc1ccccc1)c1cccc(NC(=O)C2(c3ccnc(NCCN4CCNCC4)n3)CC2)c1	0.3100197	0.3100	1.0000000	0.0000	0.4344951	7.1795	1.0000000	1.0000	1
13.2376	49.4319	22.6502	0.5631413	Cc1cn(-c2cc(NC(=O)c3ccc(C)c(Nc4ncnc5cnc(N6CCOCC6)nc45)c3)cc(C(F)(F)F)c2)cn1	1	O=C(Nc1cccc(-n2ccnc2)c1)c1cccc(Nc2ncnc3cnc(N4CCOCC4)nc23)c1	0.2793793	0.2794	1.0000000	0.0000	0.7396855	8.7699	1.0000000	1.0000	1
18.2489	50.6279	23.4589	0.5788038	COc1ccc(NC(=O)c2ccc(C)c(Nc3ncnc4cnc(NC5CC5)nc34)c2)cc1C(F)(F)F	1	O=C(Nc1ccccc1)c1cccc(Nc2ncnc3cnc(NC4CC4)nc23)c1	0.3065739	0.3066	1.0000000	0.0000	0.7301352	8.7103	1.0000000	1.0000	1
26.6641	49.8494	7.0922	0.4448557	O=C(Nc1ccc(Cl)c(C(F)(F)F)c1)Nc1ccc(-c2ncnc3cnc(NCCCO)nc23)cc1F	1	O=C(Nc1ccccc1)Nc1ccc(-c2ncnc3cncnc23)cc1	0.1859438	0.1859	1.0000000	0.0000	0.5914517	7.9499	1.0000000	1.0000	1
19.1903	41.8588	18.7272	0.4733284	CN1CCN(Cc2ccc(NC(=O)c3ccc(Cl)c(Nc4ncnc5c[nH]nc45)c3)cc2C(F)(F)F)CC1	1	O=C(Nc1ccc(CN2CCNCC2)cc1)c1cccc(Nc2ncnc3c[nH]nc23)c1	0.3212930	0.3213	1.0000000	0.0000	0.4302939	7.1587	1.0000000	1.0000	1
26.3915	42.6166	12.6680	0.4319112	Cc1ccc(C(=O)Nc2cc(N3CCN(C)CC3)cc(C(F)(F)F)c2)cc1Nc1ncccc1-c1nc2ccccc2n(C(C)C)c1=O	1	O=C(Nc1cccc(N2CCNCC2)c1)c1cccc(Nc2ncccc2-c2nc3ccccc3[nH]c2=O)c1	0.1929740	0.1930	1.0000000	0.0000	0.5332844	7.6621	1.0000000	1.0000	1
15.3606	55.0035	20.6778	0.5912599	COCCNc1ncc2ncnc(Nc3cc(C(=O)Nc4cc(C(F)(F)F)ccn4)ccc3C)c2n1	1	O=C(Nc1ccccn1)c1cccc(Nc2ncnc3cncnc23)c1	0.3064504	0.3065	1.0000000	0.0000	0.7691487	8.9635	1.0000000	1.0000	1
9.5158	48.6728	34.2105	0.6475260	CN(C)c1ncc2ncnc(Nc3cc(C(=O)Nc4cc(C(C)(C)C)on4)ccc3F)c2n1	1	O=C(Nc1ccon1)c1cccc(Nc2ncnc3cncnc23)c1	0.4658734	0.4659	1.0000000	0.0000	0.6698327	8.3603	1.0000000	1.0000	1
24.8350	35.0176	24.8614	0.4678046	Cc1ccc(NC(=O)c2cccc(C(C)(C)C#N)c2)cc1NC(=O)Nc1cc(N2CCCC2)cc(C(F)(F)F)c1	1	O=C(Nc1cccc(NC(=O)c2ccccc2)c1)Nc1cccc(N2CCCC2)c1	0.3003148	0.3003	1.0000000	0.0000	0.4431180	7.2221	1.0000000	1.0000	1
23.4609	25.1326	24.9339	0.3911446	CCS(=O)(=O)CC(=O)Nc1ccc(Cl)cc1	1	c1ccccc1	0.8975419	0.8975	1.0000000	0.0000	0.1122537	4.9854	1.0000000	1.0000	1
16.8099	20.3443	13.6076	0.2652490	CN1CCN(c2ncc(-c3ccncc3)cn2)CC1	1	c1cc(-c2cnc(N3CCNCC3)nc2)ccn1	0.8088685	0.8089	1.0000000	0.0000	0.0477819	3.8615	1.0000000	1.0000	1
18.8395	33.8498	30.7373	0.5045869	CCCS(=O)(=O)Nc1ccc(F)c(C(=O)c2c[nH]c3ncc(-c4cccc(S(C)(=O)=O)c4)cc23)c1Cl	1	O=C(c1ccccc1)c1c[nH]c2ncc(-c3ccccc3)cc12	0.3037429	0.3037	1.0000000	0.0000	0.5273814	7.6333	1.0000000	1.0000	1
16.1778	42.0533	37.1922	0.6191056	Cc1ccc(C(=O)Nc2cccc(C(F)(F)F)c2)cc1-c1cc2cnc(NCCN(C)C)nc2n(C)c1=O	1	O=C(Nc1ccccc1)c1cccc(-c2cc3cncnc3[nH]c2=O)c1	0.3687306	0.3687	1.0000000	0.0000	0.7339693	8.7341	1.0000000	1.0000	1
17.5609	68.8973	-67.8654	0.0080617	CN1CCC(CNc2ncc3ncnc(Nc4cccc(C(=O)Nc5cc(C(C)(C)C)on5)c4)c3n2)C1	1	O=C(Nc1ccon1)c1cccc(Nc2ncnc3cnc(NCC4CCNC4)nc23)c1	0.3401611	0.3402	0.0000000	1.0000	0.7734697	8.9933	1.0000000	1.0000	1
29.7978	48.1195	34.2943	0.6438578	CCCS(=O)(=O)Nc1ccc(F)c(-c2nc(NC)nc3nc4[nH]ccc4c(C)c23)c1F	1	c1ccc(-c2ncnc3nc4[nH]ccc4cc23)cc1	0.4133785	0.4134	1.0000000	0.0000	0.7319431	8.7215	1.0000000	1.0000	1
17.0942	26.2179	39.7563	0.5154235	CCCS(=O)(=O)Nc1ccc(F)c(C(=O)c2c[nH]c3cnc(-c4cccnc4)cc23)c1F	1	O=C(c1ccccc1)c1c[nH]c2cnc(-c3cccnc3)cc12	0.4039315	0.4039	1.0000000	0.0000	0.4349312	7.1817	1.0000000	1.0000	1
16.3178	42.7395	26.6586	0.5421721	CCN1CCN(c2cc(NC(=O)c3ccc(OC)c(Nc4ncnc5cnc(N(C)C)nc45)c3)cc(C(F)(F)F)c2)CC1	1	O=C(Nc1cccc(N2CCNCC2)c1)c1cccc(Nc2ncnc3cncnc23)c1	0.2986459	0.2986	1.0000000	0.0000	0.6370873	8.1843	1.0000000	1.0000	1
16.2306	53.5515	5.9283	0.4646864	O=C(Nc1ccc(Oc2ccnc(NC(=O)C3CC3)c2)cc1)Nc1ccc(NC(=O)C2CC2)c(C(F)(F)F)c1	1	O=C(Nc1ccc(NC(=O)C2CC2)cc1)Nc1ccc(Oc2ccnc(NC(=O)C3CC3)c2)cc1	0.2702954	0.2703	1.0000000	0.0000	0.4771661	7.3889	1.0000000	1.0000	1
17.1000	34.3613	46.1543	0.6290277	CNS(=O)(=O)c1cc(Nc2ncnc3[nH]ccc23)ccc1C	1	c1ccc(Nc2ncnc3[nH]ccc23)cc1	0.6824228	0.6824	1.0000000	0.0000	0.4500854	7.2564	1.0000000	1.0000	1
13.3069	53.4942	14.0497	0.5276864	O=C(Nc1cc(C(F)(F)F)ccn1)c1ccc(F)c(Nc2ncccc2-c2ncnc3[nH]cnc23)c1	1	O=C(Nc1ccccn1)c1cccc(Nc2ncccc2-c2ncnc3[nH]cnc23)c1	0.2952740	0.2953	1.0000000	0.0000	0.6023690	8.0051	1.0000000	1.0000	1
13.9966	67.9794	13.3254	0.6351932	Cc1ccc(C(=O)Nc2cc(C(C)(C)C)on2)cc1Nc1ncnc2cnc(NC3CC3)nc12	1	O=C(Nc1ccon1)c1cccc(Nc2ncnc3cnc(NC4CC4)nc23)c1	0.3796695	0.3797	1.0000000	0.0000	0.7618196	8.9138	1.0000000	1.0000	1
24.0364	32.4835	36.9052	0.5420991	COc1cc(C(=O)Nc2ccc(C)c(Oc3ncccc3C#N)c2)cc(OC)c1OC	1	O=C(Nc1cccc(Oc2ccccn2)c1)c1ccccc1	0.6078192	0.6078	1.0000000	0.0000	0.3463596	6.7277	1.0000000	1.0000	1
9.6016	38.3147	34.1262	0.5659445	Cc1ccc(C(=O)Nc2cc(C(F)(F)F)ccn2)cc1-n1cc(-c2cncc(N3CCN(C(C)C)CC3)c2)nn1	1	O=C(Nc1ccccn1)c1cccc(-n2cc(-c3cncc(N4CCNCC4)c3)nn2)c1	0.3675969	0.3676	1.0000000	0.0000	0.5917414	7.9514	1.0000000	1.0000	1
20.0496	34.4500	24.6064	0.4613778	CC(C)(C#N)c1cccc(C(=O)Nc2ccc(F)c(Oc3ccc4[nH]c(=O)[nH]c4c3)c2)c1	1	O=C(Nc1cccc(Oc2ccc3[nH]c(=O)[nH]c3c2)c1)c1ccccc1	0.4205936	0.4206	1.0000000	0.0000	0.3210266	6.5891	1.0000000	1.0000	1
21.5213	39.0269	36.4758	0.5898643	CN1CCc2cc(Oc3cc(NC(=O)c4cccc(C(C)(C)C#N)c4)ccc3F)ccc2C1	1	O=C(Nc1cccc(Oc2ccc3c(c2)CCNC3)c1)c1ccccc1	0.5526621	0.5527	1.0000000	0.0000	0.4613218	7.3115	1.0000000	1.0000	1
19.1564	35.9227	37.9425	0.5770719	Cc1ccc(NC(=O)c2cccc(C(F)(F)F)c2)cc1-c1cnc2cc(N)ncc2c1	1	O=C(Nc1cccc(-c2cnc3ccncc3c2)c1)c1ccccc1	0.4595236	0.4595	1.0000000	0.0000	0.5123661	7.5602	1.0000000	1.0000	1
20.6732	28.5815	33.4749	0.4848157	CNc1ncc2nc(-c3ccc(Cl)cc3)c(=O)n(CCc3ccccc3)c2n1	1	O=c1c(-c2ccccc2)nc2cncnc2n1CCc1ccccc1	0.5599628	0.5600	1.0000000	0.0000	0.2833113	6.3714	1.0000000	1.0000	1
25.9957	41.8844	14.0339	0.4368614	c1ccc(-c2nc3cc(-c4c(-c5ccncc5)nn5cc(-c6cccnc6)ccc45)cnc3[nH]2)cc1	1	c1ccc(-c2nc3cc(-c4c(-c5ccncc5)nn5cc(-c6cccnc6)ccc45)cnc3[nH]2)cc1	0.3413388	0.3413	1.0000000	0.0000	0.3362602	6.6731	1.0000000	1.0000	1
13.4664	47.4626	28.8772	0.5964051	Cc1ccc(C(=O)Nc2cc(CN3CCCC3)cc(C(F)(F)F)c2)cc1Nc1ncnc2cnc(N3CCOCC3)nc12	1	O=C(Nc1cccc(CN2CCCC2)c1)c1cccc(Nc2ncnc3cnc(N4CCOCC4)nc23)c1	0.3003388	0.3003	1.0000000	0.0000	0.7991856	9.1796	1.0000000	1.0000	1
19.6698	29.8250	24.1951	0.4220318	COc1c(NC(=O)c2cccc(NC(=O)C3=C(C)OCCS3)c2)cccc1NS(C)(=O)=O	1	O=C(Nc1cccc(C(=O)Nc2ccccc2)c1)C1=COCCS1	0.5593451	0.5593	1.0000000	0.0000	0.2024876	5.8331	1.0000000	1.0000	1
16.8877	25.3080	52.7146	0.6095515	O=C(Nc1ccc(-c2cc(N3CCOCC3)nc(N3CCOCC3)n2)cc1)Nc1ccc(S(=O)(=O)F)cc1	1	O=C(Nc1ccccc1)Nc1ccc(-c2cc(N3CCOCC3)nc(N3CCOCC3)n2)cc1	0.4519937	0.4520	1.0000000	0.0000	0.5935854	7.9606	1.0000000	1.0000	1
25.7720	32.7855	-32.0382	0.0058381	CNC(=O)c1cc(Oc2ccc3c(c2)CC(N)(CO)CC(C)(C)C3)ccn1	1	c1cc(Oc2ccc3c(c2)CCCCC3)ccn1	0.7193488	0.7193	0.0000000	1.0000	0.1859038	5.7041	1.0000000	1.0000	1
14.3212	27.9017	41.9091	0.5453969	Cc1ccc(NC(=O)c2ccccn2)cc1-n1cc(-c2cncc(N3CCOCC3)c2)nn1	1	O=C(Nc1cccc(-n2cc(-c3cncc(N4CCOCC4)c3)nn2)c1)c1ccccn1	0.5080781	0.5081	1.0000000	0.0000	0.4098712	7.0568	1.0000000	1.0000	1
29.9997	42.4035	-41.6793	0.0056580	Cc1n[nH]c(C)c1Cc1cc(C(=O)N2c3ccccc3CC2CN2CCN(C)CC2)ccc1F	1	O=C(c1cccc(Cc2cn[nH]c2)c1)N1c2ccccc2CC1CN1CCNCC1	0.6312445	0.6312	0.0000000	1.0000	0.1926961	5.7579	1.0000000	1.0000	1
27.8078	36.1365	18.4920	0.4267857	CN(C)C(=O)c1cccc(-c2ccc3c(c2)CCC3=NS(=O)(=O)Cc2ccccc2)c1	1	O=S(=O)(Cc1ccccc1)N=C1CCc2cc(-c3ccccc3)ccc21	0.6030174	0.6030	1.0000000	0.0000	0.1950864	5.7765	1.0000000	1.0000	1
27.7936	60.0241	-60.0241	0.0000000	[nH]1c2ncc(-c3cncc(NCCO)c3)cc2c(N)c(C(=O)c2c(F)ccc(NS(=O)(=O)CCC)c2F)=C1	0		0.0000000	0.0000	0.0000000	0.0000	0.0000000	0.0000	0.0000000	0.0000	1
17.1329	26.8051	-25.9826	0.0064254	O=C(Nc1ccc(NC(=O)C2CC2c2ccccc2)cc1)Nc1ccc(Cl)c(C(F)(F)F)c1	1	O=C(Nc1ccccc1)Nc1ccc(NC(=O)C2CC2c2ccccc2)cc1	0.3835503	0.3836	0.0000000	2.0000	0.4022417	7.0183	1.0000000	1.0000	1
27.9701	80.7647	-17.5828	0.4936084	CCCS(=O)(=O)Nc1cc(C)cc(-c2nc(C(C)(C)C)sc2-c2ccnc(Nc3ccc(NC(C)=O)nc3)n2)c1Cl	1	c1ccc(-c2ncsc2-c2ccnc(Nc3cccnc3)n2)cc1	0.1877687	0.1878	1.0000000	0.0000	0.7550335	8.8688	1.0000000	1.0000	1
14.5609	44.4847	17.1173	0.4812659	Cc1ccc(C(=O)Nc2cc(C(F)(F)F)ccc2F)cc1Nc1ncccc1-c1ncnc2[nH]cnc12	1	O=C(Nc1ccccc1)c1cccc(Nc2ncccc2-c2ncnc3[nH]cnc23)c1	0.2566409	0.2566	1.0000000	0.0000	0.5431772	7.7105	1.0000000	1.0000	1
12.2678	22.5775	51.4142	0.5780603	CCCS(=O)(=O)Nc1ccc(F)c(C(=O)Nc2cnc3[nH]ccc3c2)c1F	1	O=C(Nc1cnc2[nH]ccc2c1)c1ccccc1	0.5969493	0.5969	1.0000000	0.0000	0.4111388	7.0631	1.0000000	1.0000	1
17.8439	36.8919	15.4989	0.4093026	COc1ccc(C(=O)Nc2ccc(OC)c(C(F)(F)F)c2)cc1NCCCc1ccccc1	1	O=C(Nc1ccccc1)c1cccc(NCCCc2ccccc2)c1	0.3851806	0.3852	1.0000000	0.0000	0.2588016	6.2205	1.0000000	1.0000	1
16.9222	28.8137	40.2634	0.5396649	Oc1cccc(-c2c(-c3ccncc3)nn3c(-c4ccc5[nH]ncc5c4)ccnc23)c1	1	c1ccc(-c2c(-c3ccncc3)nn3c(-c4ccc5[nH]ncc5c4)ccnc23)cc1	0.4457573	0.4458	1.0000000	0.0000	0.4469070	7.2408	1.0000000	1.0000	1
28.8145	31.8503	23.3496	0.4312491	CCc1ccc2cccnc2c1C(=O)c1c(F)cccc1F	1	O=C(c1ccccc1)c1cccc2cccnc12	0.6743792	0.6744	1.0000000	0.0000	0.1817878	5.6708	1.0000000	1.0000	1
11.5518	43.4067	33.7351	0.6026702	Cc1ccc(C(=O)Nc2cc(N3CCN(C)CC3)cc(C(F)(F)F)c2)cc1Nc1ncnc2cnc(N3CCOCC3)nc12	1	O=C(Nc1cccc(N2CCNCC2)c1)c1cccc(Nc2ncnc3cnc(N4CCOCC4)nc23)c1	0.3286424	0.3286	1.0000000	0.0000	0.7588305	8.8939	1.0000000	1.0000	1
29.5218	35.7352	26.7775	0.4883805	CCCS(=O)(=O)Nc1ccc(F)c(-c2ccc3ncc4nc(C)n(C5CCN(C(C)C)CC5)c4c3c2)c1Cl	1	c1ccc(-c2ccc3ncc4ncn(C5CCNCC5)c4c3c2)cc1	0.2785821	0.2786	1.0000000	0.0000	0.5246647	7.6201	1.0000000	1.0000	1
28.9963	27.0320	14.6527	0.3256615	O=C(Cc1n[nH]c(=O)c2ccccc12)c1c(F)cccc1F	1	O=C(Cc1n[nH]c(=O)c2ccccc12)c1ccccc1	0.7563069	0.7563	1.0000000	0.0000	0.0833089	4.5837	1.0000000	1.0000	1
25.0059	35.7121	28.7000	0.5032199	CCCS(=O)(=O)Nc1ccc(F)c(C(=O)c2c(N)nc3ccc(-c4cnn(CCN5CCOCC5)c4)cn23)c1F	1	O=C(c1ccccc1)c1cnc2ccc(-c3cnn(CCN4CCOCC4)c3)cn12	0.2765441	0.2765	1.0000000	0.0000	0.5677869	7.8318	1.0000000	1.0000	1
15.3866	44.8356	38.0165	0.6472820	COCCNc1nc(-c2cc(NC(=O)c3cccc(C(F)(F)F)c3)ccc2C)cc(N2CCOCC2)n1	1	O=C(Nc1cccc(-c2cc(N3CCOCC3)ncn2)c1)c1ccccc1	0.4235332	0.4235	1.0000000	0.0000	0.7261693	8.6860	1.0000000	1.0000	1
28.8063	40.5765	3.8356	0.3469700	Cc1ccc2cnn(-c3nccc(NCCCN(C)C)n3)c2c1	1	c1cnc(-n2ncc3ccccc32)nc1	0.7088963	0.7089	1.0000000	0.0000	0.1027160	4.8644	1.0000000	1.0000	1
24.8368	23.7039	39.3992	0.4929931	Brc1ccc(N=c2nc[nH]c3scc(-c4ccccc4)c23)cc1	1	c1ccc(N=c2nc[nH]c3scc(-c4ccccc4)c23)cc1	0.5031464	0.5031	1.0000000	0.0000	0.3233944	6.6023	1.0000000	1.0000	1
22.6331	58.9832	8.2723	0.5254337	Cc1ccc(C(=O)Nc2cc(N3CCCN(C)CC3)c(F)c(C(F)(F)F)c2)cc1Nc1ncnc2cnc(N3CCC(F)CC3)nc12	1	O=C(Nc1cccc(N2CCCNCC2)c1)c1cccc(Nc2ncnc3cnc(N4CCCCC4)nc23)c1	0.2437532	0.2438	1.0000000	0.0000	0.7026336	8.5456	1.0000000	1.0000	1
15.8758	29.3349	-28.3909	0.0073748	NC(=O)c1ccc2nc(C3C4Oc5ccc(Oc6ccnc7c6CCC(=O)N7)cc5C43)[nH]c2c1	1	O=C1CCc2c(Oc3ccc4c(c3)C3C(O4)C3c3nc4ccccc4[nH]3)ccnc2N1	0.4340064	0.4340	0.0000000	3.0000	0.5056244	7.5274	1.0000000	1.0000	1
16.7723	37.8083	37.5429	0.5886814	CC(=O)Nc1cccc(N(C)c2cc(NC(=O)c3cccc(C(C)(C)C#N)c3)ccc2C)c1	1	O=C(Nc1cccc(Nc2ccccc2)c1)c1ccccc1	0.5091262	0.5091	1.0000000	0.0000	0.4925274	7.4636	1.0000000	1.0000	1
17.1148	33.7785	20.7820	0.4262537	Fc1ccccc1-c1csc2c(Nc3ccc(C(F)(F)F)cc3)ncnc12	1	c1ccc(Nc2ncnc3c(-c4ccccc4)csc23)cc1	0.4203812	0.4204	1.0000000	0.0000	0.2649806	6.2594	1.0000000	1.0000	1
21.1607	31.4903	21.5623	0.4144730	COc1cccc2cc(C(=O)Nc3cccc(S(=O)(=O)Nc4cc(C)ccc4C)c3)oc12	1	O=C(Nc1cccc(S(=O)(=O)Nc2ccccc2)c1)c1cc2ccccc2o1	0.4253395	0.4253	1.0000000	0.0000	0.2450692	6.1319	1.0000000	1.0000	1
24.3238	38.7044	11.2003	0.3898802	O=C(c1ccccc1)c1cc(NC(=O)C2Cc3ccccc3C2)no1	1	O=C(c1ccccc1)c1cc(NC(=O)C2Cc3ccccc3C2)no1	0.7444446	0.7444	1.0000000	0.0000	0.1307390	5.1963	1.0000000	1.0000	1
25.3476	55.9861	-54.9627	0.0079953	CN1CC2CC1CN2c1ccc(-c2nc3ccncn3c2-c2ccnc(N)n2)cc1	1	c1cc(-c2c(-c3ccc(N4CC5CC4CN5)cc3)nc3ccncn23)ncn1	0.5665165	0.5665	0.0000000	2.0000	0.4896083	7.4494	1.0000000	1.0000	1
19.3806	42.0364	12.9501	0.4295823	COc1c(Nc2cccc(NC(=O)c3ccccc3)c2)ccc(F)c1-n1cc(-c2ccnc3[nH]ccc23)nn1	1	O=C(Nc1cccc(Nc2cccc(-n3cc(-c4ccnc5[nH]ccc45)nn3)c2)c1)c1ccccc1	0.2403307	0.2403	1.0000000	0.0000	0.4360757	7.1874	1.0000000	1.0000	1
22.4613	61.5768	-60.7288	0.0066246	CC(NCCCNc1nccc(-c2c(-c3cccc(O)c3)nc3sccn23)n1)c1ccc(F)c(F)c1	1	c1ccc(CNCCCNc2nccc(-c3c(-c4ccccc4)nc4sccn34)n2)cc1	0.2238525	0.2239	0.0000000	1.0000	0.6872729	8.4575	1.0000000	1.0000	1
14.7994	40.1233	34.4298	0.5824463	CC(=O)c1ccc(C)c(Nc2ncccc2-c2ncnc3[nH]cnc23)c1	1	c1ccc(Nc2ncccc2-c2ncnc3[nH]cnc23)cc1	0.5483733	0.5484	1.0000000	0.0000	0.4503561	7.2577	1.0000000	1.0000	1
18.9538	36.9377	-35.8306	0.0086489	Cc1ncc(NC(=O)c2cccc(C(F)(F)F)c2)cc1-c1cc(N2CCOCC2)c(=O)n(C(C)C#N)c1	1	O=C(Nc1cncc(-c2c[nH]c(=O)c(N3CCOCC3)c2)c1)c1ccccc1	0.5448203	0.5448	0.0000000	1.0000	0.6127096	8.0578	1.0000000	1.0000	1
33.9414	39.1586	-39.1586	0.0000000	CC(C)(C)CC(=O)Nc1c(Cl)ccc(NC(=O)COC(=O)c2ccc(Br)o2)c1Cl	1	O=C(COC(=O)c1ccco1)Nc1ccccc1	0.0000000	0.0000	0.0000000	0.0000	0.0000000	0.0000	0.0000000	0.0000	1
13.7132	55.4576	-55.4576	0.0000000	CCCS(=O)(=O)Nc1ccc(F)c(-c2nn(C(C)C)cc2-c2ccnc(NCC(C)NC(=O)OC)n2)c1F	1	c1ccc(-c2n[nH]cc2-c2ccncn2)cc1	0.0000000	0.0000	0.0000000	0.0000	0.0000000	0.0000	0.0000000	0.0000	1
15.6240	32.0178	48.8454	0.6317443	Cc1ccc(NC(=O)c2cncc(N(C)CCN(C)C)c2)cc1-c1cc(N2CCOCC2)nc(N2CCOCC2)n1	1	O=C(Nc1cccc(-c2cc(N3CCOCC3)nc(N3CCOCC3)n2)c1)c1cccnc1	0.4206640	0.4207	1.0000000	0.0000	0.6885597	8.4648	1.0000000	1.0000	1
19.6952	40.8443	-40.8443	0.0000000	c1(NC(=O)Nc2cc(F)c(Oc3cc(NC(=O)C4CC3)nc4)cc2)ccc(F)c(C(F)(F)F)c1	0		0.0000000	0.0000	0.0000000	0.0000	0.0000000	0.0000	0.0000000	0.0000	1
26.6608	45.6965	35.5198	0.6345020	N#CC1(CNC(=O)c2cnc(Nc3cncnc3)c(-c3cc(O)cc(F)c3)c2)CC1	1	O=C(NCC1CC1)c1cnc(Nc2cncnc2)c(-c2ccccc2)c1	0.5763794	0.5764	1.0000000	0.0000	0.5312530	7.6522	1.0000000	1.0000	1
13.7416	25.7450	22.7303	0.3787136	O=C(Nc1ccc(Oc2ccnc3[nH]c(=O)[nH]c23)cc1)Nc1ccc(Br)c(C(F)(F)F)c1	1	O=C(Nc1ccccc1)Nc1ccc(Oc2ccnc3[nH]c(=O)[nH]c23)cc1	0.2930873	0.2931	1.0000000	0.0000	0.2708679	6.2959	1.0000000	1.0000	1
26.3142	46.5239	-46.5239	0.0000000	CCCS(=O)(=O)Nc1cccc(C(=O)OCc2ccc(Cl)c(-c3ccc4ncnn4c3)c2)c1Cl	1	O=C(OCc1cccc(-c2ccc3ncnn3c2)c1)c1ccccc1	0.0000000	0.0000	0.0000000	0.0000	0.0000000	0.0000	0.0000000	0.0000	1
20.0727	26.8329	40.4376	0.5255510	CCN(CC)CCOc1c(OC)ccc(NC(=O)c2cccc(C(F)(F)F)c2)cc1=O	1	O=C(Nc1ccccc(=O)c1)c1ccccc1	0.6399994	0.6400	1.0000000	0.0000	0.3073441	6.5119	1.0000000	1.0000	1
24.1957	52.9722	-52.1583	0.0063590	CC1(C)CC2Cc3[nH]nc(C(=O)Nc4c(Cl)ccc(NS(=O)(=O)CCCF)c4F)c3C2O1	1	O=C(Nc1ccccc1)c1n[nH]c2c1C1OCCC1C2	0.5454929	0.5455	0.0000000	2.0000	0.2900046	6.4112	1.0000000	1.0000	1
15.3372	35.6997	-34.7765	0.0072129	O=C1CCc2c(Oc3ccc4c(c3)C3C(O4)C3c3nc4ccc(C(F)(F)F)cc4[nH]3)ccnc2N1	1	O=C1CCc2c(Oc3ccc4c(c3)C3C(O4)C3c3nc4ccccc4[nH]3)ccnc2N1	0.4174884	0.4175	0.0000000	3.0000	0.4952888	7.4771	1.0000000	1.0000	1
19.5901	58.1646	11.8413	0.5469211	Cc1ccc(C(=O)Nc2cc(C(C)(C)C)nn2C)cc1Nc1ncnc2c(N)nc(N3CCN(C)CC3)nc12	1	O=C(Nc1ccn[nH]1)c1cccc(Nc2ncnc3cnc(N4CCNCC4)nc23)c1	0.3527983	0.3528	1.0000000	0.0000	0.5641125	7.8136	1.0000000	1.0000	1
23.5144	32.8591	38.9405	0.5609341	CNC(=O)c1ccc(-n2cc(-c3ccc(Cl)cc3F)nc2C2CC2)cc1	1	c1ccc(-c2cn(-c3ccccc3)c(C3CC3)n2)cc1	0.7319088	0.7319	1.0000000	0.0000	0.3209181	6.5885	1.0000000	1.0000	1
25.4838	26.2968	17.3598	0.3410673	Cc1ccc(S(=O)(=O)NCC(=O)Nc2cccc(C(N)=O)c2)cc1	1	O=C(CNS(=O)(=O)c1ccccc1)Nc1ccccc1	0.7223902	0.7224	1.0000000	0.0000	0.0969441	4.7863	1.0000000	1.0000	1
31.6744	51.0517	-50.3081	0.0058089	COc1cc(NC(=O)C2CCCN2c2ncc3ncn(-c4c(F)ccc(NS(C)(=O)=O)c4F)c3n2)ccc1C	1	O=C(Nc1ccccc1)C1CCCN1c1ncc2ncn(-c3ccccc3)c2n1	0.3536473	0.3536	0.0000000	1.0000	0.3375296	6.6800	1.0000000	1.0000	1
22.4318	48.5198	15.5992	0.5009294	NS(=O)(=O)c1ccc(S(=O)(=O)Nc2ccc(F)c(Nc3ncccc3-c3ncnc4[nH]cnc34)c2F)s1	1	O=S(=O)(Nc1cccc(Nc2ncccc2-c2ncnc3[nH]cnc23)c1)c1cccs1	0.2305458	0.2305	1.0000000	0.0000	0.6562872	8.2865	1.0000000	1.0000	1
8.5491	42.2672	26.7968	0.5395625	COc1cc(-c2ccc3ncnc(Nc4cc(O)c(Cl)cc4F)c3c2)ccc1O	1	c1ccc(Nc2ncnc3ccc(-c4ccccc4)cc23)cc1	0.4246943	0.4247	1.0000000	0.0000	0.4656246	7.3325	1.0000000	1.0000	1
26.1509	36.9611	24.2522	0.4782291	CN(C)CCNC(=O)c1ccc2nc(-c3ccncc3)c(-c3ccc4c(c3)CCC4=NO)nc2c1	1	N=C1CCc2cc(-c3nc4ccccc4nc3-c3ccncc3)ccc21	0.3311676	0.3312	1.0000000	0.0000	0.4298932	7.1567	1.0000000	1.0000	1
22.2180	28.0197	56.0342	0.6566705	CC(C)n1cc(-c2cccc(NC(=O)c3ccc(F)cn3)c2)cc(N2CCOCC2)c1=O	1	O=C(Nc1cccc(-c2c[nH]c(=O)c(N3CCOCC3)c2)c1)c1ccccn1	0.6598138	0.6598	1.0000000	0.0000	0.5142770	7.5695	1.0000000	1.0000	2
28.0412	29.9677	25.9187	0.4366126	Nc1ccc(C(=O)Nc2cccc(-c3nc4cnccc4[nH]3)c2)c(Cl)c1	1	O=C(Nc1cccc(-c2nc3cnccc3[nH]2)c1)c1ccccc1	0.4769589	0.4770	1.0000000	0.0000	0.2520784	6.1775	1.0000000	1.0000	2
16.4359	23.2850	46.5029	0.5452180	CCCN1CCN(c2cncc(-c3cn(-c4cc(NC(=O)c5ccncc5)ccc4C)nn3)c2)CC1	1	O=C(Nc1cccc(-n2cc(-c3cncc(N4CCNCC4)c3)nn2)c1)c1ccncc1	0.4281321	0.4281	1.0000000	0.0000	0.4742773	7.3748	1.0000000	1.0000	2
24.1588	32.4585	26.4633	0.4603267	CCCS(=O)(=O)Nc1ccc(F)c(C(=O)c2cnc3c(NC(=O)C4CC4)cccc3c2)c1F	1	O=C(c1ccccc1)c1cnc2c(NC(=O)C3CC3)cccc2c1	0.4762332	0.4762	1.0000000	0.0000	0.2870031	6.3934	1.0000000	1.0000	2
12.6274	22.5729	28.1874	0.3965646	O=C(Nc1ccc(Oc2ccnc3[nH]c(=O)[nH]c23)cc1)Nc1cccc(C(F)(F)F)c1	1	O=C(Nc1ccccc1)Nc1ccc(Oc2ccnc3[nH]c(=O)[nH]c23)cc1	0.3765197	0.3765	1.0000000	0.0000	0.2443922	6.1274	1.0000000	1.0000	2
15.2178	36.7089	38.9332	0.5909541	CCN1CCN(c2cc(C(=O)Nc3ccc(C)c(-c4cc(N5CCOCC5)nc(N5CCOCC5=O)c4)c3)cc(C(F)(F)F)c2)CC1	1	O=C(Nc1cccc(-c2cc(N3CCOCC3)nc(N3CCOCC3=O)c2)c1)c1cccc(N2CCNCC2)c1	0.3942908	0.3943	1.0000000	0.0000	0.6189348	8.0898	1.0000000	1.0000	2
13.8128	47.6329	-46.7473	0.0069189	Cc1ccc(C(=O)Nc2ccc(N(C)CCN(C)C)c(C(F)(F)F)c2)cc1Nc1ncnc2cnc(N(C)C3CCOC3)nc12	1	O=C(Nc1ccccc1)c1cccc(Nc2ncnc3cnc(NC4CCOC4)nc23)c1	0.2513718	0.2514	0.0000000	1.0000	0.6915508	8.4818	1.0000000	1.0000	2
15.6625	21.9797	29.9083	0.4053756	O=C(Nc1cccc(Oc2ccnc3[nH]c(=O)[nH]c23)c1)Nc1cccc(C(F)(F)F)c1	1	O=C(Nc1ccccc1)Nc1cccc(Oc2ccnc3[nH]c(=O)[nH]c23)c1	0.3765197	0.3765	1.0000000	0.0000	0.2577892	6.2141	1.0000000	1.0000	2
23.6068	30.1407	20.0154	0.3918452	Cn1ccc(-c2nc3ccc(NS(=O)(=O)c4ccccc4)cc3[nH]2)c1	1	O=S(=O)(Nc1ccc2nc(-c3cc[nH]c3)[nH]c2c1)c1ccccc1	0.5908614	0.5909	1.0000000	0.0000	0.1613314	5.4956	1.0000000	1.0000	2
23.2200	36.6000	-35.8079	0.0061878	CN(C)Cc1cccc(-c2cc3nc(N4CCC(F)C4)ncc3[nH]2)c1	1	c1ccc(-c2cc3nc(N4CCCC4)ncc3[nH]2)cc1	0.7927098	0.7927	0.0000000	1.0000	0.1970129	5.7914	1.0000000	1.0000	2
17.0729	22.2289	33.6657	0.4366765	CNC(=O)Nc1cccc(-c2cnc3cc(-c4cccnc4)ccn23)c1	1	c1ccc(-c2cnc3cc(-c4cccnc4)ccn23)cc1	0.5940071	0.5940	1.0000000	0.0000	0.2089274	5.8810	1.0000000	1.0000	2
15.9247	23.5532	40.7922	0.5026987	CCCS(=O)(=O)Nc1ccc(F)c(C(=O)Nc2ccc3cnccc3c2)c1F	1	O=C(Nc1ccc2cnccc2c1)c1ccccc1	0.6507242	0.6507	1.0000000	0.0000	0.2719881	6.3028	1.0000000	1.0000	2
15.9214	44.5382	27.7432	0.5646990	COCCN1CCN(c2ncc3ncnc(Nc4cc(C(=O)Nc5cccc(C(F)(F)F)c5)ccc4C)c3n2)CC1	1	O=C(Nc1ccccc1)c1cccc(Nc2ncnc3cnc(N4CCNCC4)nc23)c1	0.3184958	0.3185	1.0000000	0.0000	0.6655504	8.3368	1.0000000	1.0000	2
24.2155	38.1650	10.9890	0.3840156	Cn1cc(-c2ccc3ncnc(Nc4cccc(N)c4)c3c2)nn1	1	c1ccc(Nc2ncnc3ccc(-c4c[nH]nn4)cc23)cc1	0.5642080	0.5642	1.0000000	0.0000	0.1598135	5.4819	1.0000000	1.0000	2
25.7731	79.6075	-32.0668	0.3714119	CCCS(=O)(=O)Nc1ccc(F)c(-c2ncccc2Nc2ccc(Nc3cc(C(=O)Nc4cc(C(C)(C)C)on4)ccc3C)c3c2ncn3C)c1F	1	O=C(Nc1ccon1)c1cccc(Nc2ccc(Nc3cccnc3-c3ccccc3)c3nc[nH]c23)c1	0.1028995	0.1029	1.0000000	0.0000	0.6336759	8.1664	1.0000000	1.0000	2
25.4107	35.7415	36.2787	0.5626572	CNC(=O)c1ncc(F)cc1Nc1ncnc2cc(OC)c(OC)cc12	1	c1cncc(Nc2ncnc3ccccc23)c1	0.7227117	0.7227	1.0000000	0.0000	0.3268410	6.6214	1.0000000	1.0000	2
21.4175	31.6602	27.6290	0.4631966	CS(=O)(=O)Nc1cccc(C(=O)c2c[nH]c3ncc(-c4ccc(S(=O)(=O)N5CCCC5)cc4)cc23)c1F	1	O=C(c1ccccc1)c1c[nH]c2ncc(-c3ccc(S(=O)(=O)N4CCCC4)cc3)cc12	0.3423163	0.3423	1.0000000	0.0000	0.3866778	6.9390	1.0000000	1.0000	2
17.3265	34.5666	17.8241	0.4093016	O=C(Cc1ccncc1)Nc1cccc(-c2cnn3c(-c4cccc(NC(=O)c5cccc(C(F)(F)F)c5)c4)ccnc23)c1	1	O=C(Cc1ccncc1)Nc1cccc(-c2cnn3c(-c4cccc(NC(=O)c5ccccc5)c4)ccnc23)c1	0.2098448	0.2098	1.0000000	0.0000	0.4355620	7.1848	1.0000000	1.0000	2
26.6140	27.9448	28.1424	0.4381808	CS(=O)(=O)Nc1ccc(-c2ccc3ncc4[nH]c(=O)n(-c5cccc(C(F)(F)F)c5)c4c3n2)cc1	1	O=c1[nH]c2cnc3ccc(-c4ccccc4)nc3c2n1-c1ccccc1	0.3828497	0.3828	1.0000000	0.0000	0.3069969	6.5099	1.0000000	1.0000	2
25.2536	47.7449	-1.8244	0.3587540	O=C(Nc1cc(C(F)(F)F)ccc1F)c1cc(Nc2ccccc2)cc(Nc2ncnc3ccc(-c4ccncc4)cc23)c1	1	O=C(Nc1ccccc1)c1cc(Nc2ccccc2)cc(Nc2ncnc3ccc(-c4ccncc4)cc23)c1	0.1604353	0.1604	1.0000000	0.0000	0.3980737	6.9972	1.0000000	1.0000	2
10.9869	37.6679	35.2970	0.5700377	O=S(=O)(Nc1ccc(F)c(Nc2ncccc2-c2ncnc3[nH]cnc23)c1F)C1CCCC1	1	O=S(=O)(Nc1cccc(Nc2ncccc2-c2ncnc3[nH]cnc23)c1)C1CCCC1	0.3861635	0.3862	1.0000000	0.0000	0.5772852	7.8790	1.0000000	1.0000	2
20.1993	27.1206	37.0394	0.5012501	CCCS(=O)(=O)Nc1ccc(F)c(-c2ccc(F)c3cccnc23)c1F	1	c1ccc(-c2cccc3cccnc23)cc1	0.7104474	0.7104	1.0000000	0.0000	0.2505066	6.1673	1.0000000	1.0000	2
9.8029	28.5767	62.1947	0.7091520	Cc1ccc(NC(=O)c2cncc(N(C)C)c2)cc1-c1cc(N2CCOCC2)nc(N2CCOCC2)n1	1	O=C(Nc1cccc(-c2cc(N3CCOCC3)nc(N3CCOCC3)n2)c1)c1cccnc1	0.5447150	0.5447	1.0000000	0.0000	0.7305506	8.7129	1.0000000	1.0000	2
14.7630	42.4002	39.6398	0.6409373	COCCN(C)c1ncc2ncnc(Nc3cc(C(=O)NC(C)C)ccc3C)c2n1	1	c1ccc(Nc2ncnc3cncnc23)cc1	0.5850494	0.5850	1.0000000	0.0000	0.5375106	7.6828	1.0000000	1.0000	2
39.0532	48.5379	8.9724	0.4492986	CCCS(=O)(=O)Nc1nccc2cc(Sc3ccccc3C(=O)Nc3cc(C(C)(C)C)ccc3F)cnc12	1	O=C(Nc1ccccc1)c1ccccc1Sc1cnc2cnccc2c1	0.2547226	0.2547	1.0000000	0.0000	0.4626383	7.3179	1.0000000	1.0000	2
13.8218	30.6882	35.6881	0.5185651	O=C(Nc1ccc(Oc2cccc(NC(=O)C3CC3)c2)nc1)Nc1cccc(C(F)(F)F)c1	1	O=C(Nc1ccccc1)Nc1ccc(Oc2cccc(NC(=O)C3CC3)c2)nc1	0.4316099	0.4316	1.0000000	0.0000	0.4170212	7.0926	1.0000000	1.0000	2
26.9921	44.2889	5.6139	0.3898655	Cc1ccc(NC(=O)c2cc(Oc3cccc(N(C)C)c3)ccn2)cc1-n1cc(-c2cccc(N3CCN(C(C)C)CC3)c2)nn1	1	O=C(Nc1cccc(-n2cc(-c3cccc(N4CCNCC4)c3)nn2)c1)c1cc(Oc2ccccc2)ccn1	0.2070432	0.2070	1.0000000	0.0000	0.3915082	6.9638	1.0000000	1.0000	2
24.1878	21.5514	17.0128	0.3012829	CC(C)c1ccc(N(C)S(=O)(=O)c2ccccc2)cc1	1	O=S(=O)(Nc1ccccc1)c1ccccc1	0.8615189	0.8615	1.0000000	0.0000	0.0616793	4.1898	1.0000000	1.0000	2
10.9194	49.9645	40.5480	0.7071290	CCCS(=O)(=O)Nc1ccc(F)c(NC(=O)c2csc3c(N)ncnc23)c1Cl	1	O=C(Nc1ccccc1)c1csc2cncnc12	0.5348841	0.5349	1.0000000	0.0000	0.7369144	8.7525	1.0000000	1.0000	2
28.0246	36.6481	41.5773	0.6111359	Nc1c(-c2ncccn2)oc2nc(N3CCOCC3)c(F)c(N)c12	1	c1cnc(-c2cc3ccc(N4CCOCC4)nc3o2)nc1	0.7245154	0.7245	1.0000000	0.0000	0.3986388	7.0000	1.0000000	1.0000	2
15.7526	63.1071	-7.7147	0.4327527	CNc1cc(-c2cccnc2Nc2c(C)ccc3c(Nc4ccc(Br)cc4)nccc23)ncn1	1	c1ccc(Nc2nccc3c(Nc4ncccc4-c4ccncn4)cccc23)cc1	0.2337761	0.2338	1.0000000	0.0000	0.4545805	7.2785	1.0000000	1.0000	2
18.6581	42.4167	22.7064	0.5087745	CC(C)c1ccc(F)c(NC(=O)Nc2ccc(Oc3ccnc4[nH]c(=O)c(N)nc34)cc2F)c1	1	O=C(Nc1ccccc1)Nc1ccc(Oc2ccnc3[nH]c(=O)cnc23)cc1	0.3355984	0.3356	1.0000000	0.0000	0.4939874	7.4708	1.0000000	1.0000	2
17.7608	34.5693	13.0453	0.3719892	Fc1ccc(-c2c(-c3ccncc3)nc3sccn23)cc1Oc1ccccc1	1	c1ccc(Oc2cccc(-c3c(-c4ccncc4)nc4sccn34)c2)cc1	0.3764329	0.3764	1.0000000	0.0000	0.2092660	5.8835	1.0000000	1.0000	2
19.4351	24.3756	17.4497	0.3267605	CNc1cc2[nH]c(=O)c(=O)[nH]c2cc1F	1	O=c1[nH]c2ccccc2[nH]c1=O	0.5946153	0.5946	1.0000000	0.0000	0.1032247	4.8711	1.0000000	1.0000	2
17.7143	57.0078	22.8017	0.6235119	CCCS(=O)(=O)Nc1cccc(-c2nc(C(C)C)oc2-c2ccnc(N)n2)c1	1	c1ccc(-c2ncoc2-c2ccncn2)cc1	0.6188637	0.6189	1.0000000	0.0000	0.4790697	7.3981	1.0000000	1.0000	2
16.4710	27.9568	32.1922	0.4699143	Clc1cccc(Nc2ncnc3[nH]cnc23)c1	1	c1ccc(Nc2ncnc3[nH]cnc23)cc1	0.7285918	0.7286	1.0000000	0.0000	0.2095775	5.8858	1.0000000	1.0000	2
22.9121	43.6027	43.2530	0.6785601	CNS(=O)(=O)c1cccc(Nc2nccc(-c3c(C4CC4)ccn3C)n2)c1	1	c1ccc(Nc2nccc(-c3[nH]ccc3C3CC3)n2)cc1	0.6830077	0.6830	1.0000000	0.0000	0.5406561	7.6982	1.0000000	1.0000	2
34.7042	54.1252	8.5036	0.4892871	Cc1cc(NS(C)(=O)=O)c(F)c(-c2nc(=Nc3c[nH]c(CNCCS(C)(=O)=O)n3)nc(C(C)(C)C)[nH]2)c1	1	c1ccc(-c2nc(=Nc3c[nH]cn3)nc[nH]2)cc1	0.2889270	0.2889	1.0000000	0.0000	0.5108168	7.5526	1.0000000	1.0000	2
16.1933	42.9583	28.2305	0.5561622	Cc1ccc(C(=O)Nc2cc(CN3CCCC3)cc(C(F)(F)F)c2)cc1Nc1ncnc2cnc(N3CCN(C)CC3)nc12	1	O=C(Nc1cccc(CN2CCCC2)c1)c1cccc(Nc2ncnc3cnc(N4CCNCC4)nc23)c1	0.2983189	0.2983	1.0000000	0.0000	0.6783867	8.4076	1.0000000	1.0000	2
16.3706	24.2739	29.5525	0.4205187	COc1cc2ncnc(Nc3ccc(Cl)c(Cl)c3)c2cc1OC	1	c1ccc(Nc2ncnc3ccccc23)cc1	0.7393200	0.7393	1.0000000	0.0000	0.1580393	5.4657	1.0000000	1.0000	2
10.7567	34.9493	13.4224	0.3779037	Cc1ccc(-n2nc(C(C)(C)C)cc2NC(=O)Nc2ccc(Oc3ccnc4[nH]c(=O)[nH]c34)cc2)cc1	1	O=C(Nc1ccc(Oc2ccnc3[nH]c(=O)[nH]c23)cc1)Nc1ccnn1-c1ccccc1	0.2554975	0.2555	1.0000000	0.0000	0.3031059	6.4876	1.0000000	1.0000	2
19.2649	29.6517	32.7776	0.4877288	COCc1nc2c(Oc3ccc(NC(=O)Nc4cc(C)ccc4F)cc3)ccnc2[nH]1	1	O=C(Nc1ccccc1)Nc1ccc(Oc2ccnc3[nH]cnc23)cc1	0.4072349	0.4072	1.0000000	0.0000	0.3776917	6.8928	1.0000000	1.0000	2
25.9161	54.1090	-12.6837	0.3236351	CN(C)c1cnc2cc(C(F)(F)F)cc(Nc3cc(C(=O)Nc4cc(C(C)(C)C)on4)ccc3C(F)(F)F)c2n1	1	O=C(Nc1ccon1)c1cccc(Nc2cccc3nccnc23)c1	0.2508845	0.2509	1.0000000	0.0000	0.2112865	5.8983	1.0000000	1.0000	2
20.0145	59.1076	6.6207	0.5135023	CNCC(=O)Nc1cc(Oc2ccc3c(c2)nc(Nc2cccc(C(C)(C)C)c2)n3C)ccc1F	1	c1ccc(Nc2nc3cc(Oc4ccccc4)ccc3[nH]2)cc1	0.3193481	0.3193	1.0000000	0.0000	0.5271665	7.6323	1.0000000	1.0000	2
25.8493	42.4101	26.1128	0.5353349	O=C1CCc2c(Oc3ccc4c(c3)C3(CCOCC3)c3c(cc(Cl)c5ncc(F)nc35)O4)ccnc2N1	1	O=C1CCc2c(Oc3ccc4c(c3)C3(CCOCC3)c3c(ccc5nccnc35)O4)ccnc2N1	0.3636097	0.3636	1.0000000	0.0000	0.5218504	7.6064	1.0000000	1.0000	2
25.7415	33.0730	-32.3454	0.0056844	CC1(Cc2nccs2)CCN1C(=O)c1ccc(N2CC(F)(F)C2)nc1	1	O=C(c1ccc(N2CCC2)nc1)N1CCC1Cc1nccs1	0.8371335	0.8371	0.0000000	1.0000	0.1530027	5.4191	1.0000000	1.0000	2
14.0754	55.3915	-54.4551	0.0073154	Cc1ccc(NC(=O)c2cccc(C(C)(C)C#N)c2)cc1Nc1ncnc2cnc(N(C)CC3CCCCO3)nc12	1	O=C(Nc1cccc(Nc2ncnc3cnc(NCC4CCCCO4)nc23)c1)c1ccccc1	0.2907935	0.2908	0.0000000	1.0000	0.6988159	8.5235	1.0000000	1.0000	2
17.4656	56.1601	7.8291	0.4999152	Cc1ccc(C(=O)Nc2cc(N(C)CCN(C)C)cc(C(F)(F)F)c2)cc1Nc1ncnc2cnc(N(C)CC3CC3)nc12	1	O=C(Nc1ccccc1)c1cccc(Nc2ncnc3cnc(NCC4CC4)nc23)c1	0.2260567	0.2261	1.0000000	0.0000	0.6641655	8.3292	1.0000000	1.0000	2
29.2022	36.0490	-35.0271	0.0079838	CC(=O)N1CC(Nc2cc(-c3ncccc3C)c(Cl)cn2)CCC1C(=O)NC(C)C	1	c1ccc(-c2ccnc(NC3CCCNC3)c2)nc1	0.7598994	0.7599	0.0000000	2.0000	0.3793210	6.9012	1.0000000	1.0000	2
28.0865	26.5742	29.5361	0.4383617	Cc1cc(CNC(=O)Nc2ccc(OC(F)(F)F)cc2)ccc1Cl	1	O=C(NCc1ccccc1)Nc1ccccc1	0.8189191	0.8189	1.0000000	0.0000	0.1601510	5.4849	1.0000000	1.0000	2
11.4702	23.7318	41.0837	0.5063708	CNC(=O)c1cc(Oc2ccc(NC(=O)Nc3ccc(Cl)c(C(F)(F)F)c3)c(F)c2)ccn1	1	O=C(Nc1ccccc1)Nc1ccc(Oc2ccncc2)cc1	0.4073596	0.4074	1.0000000	0.0000	0.4136047	7.0755	1.0000000	1.0000	2
22.9428	45.8802	-45.0026	0.0068558	Cc1ccc(C(=O)Nc2cccc(C(F)(F)F)c2F)cc1Nc1ncnc2cnc(N3CCCC(C)C3)nc12	1	O=C(Nc1ccccc1)c1cccc(Nc2ncnc3cnc(N4CCCCC4)nc23)c1	0.2952057	0.2952	0.0000000	1.0000	0.5892830	7.9390	1.0000000	1.0000	2
19.8862	22.2814	42.8103	0.5085289	Nc1cc(F)ccc1Nc1ccc2c(c1)CCC(=O)N2	1	O=C1CCc2cc(Nc3ccccc3)ccc2N1	0.7353695	0.7354	1.0000000	0.0000	0.2518780	6.1762	1.0000000	1.0000	2
15.8237	35.5659	38.1205	0.5756751	CC(C)(C#N)c1cccc(C(=O)Nc2cc(C(=O)Nc3cc(C(F)(F)F)ccn3)ccc2F)c1	1	O=C(Nc1cccc(C(=O)Nc2ccccn2)c1)c1ccccc1	0.4785555	0.4786	1.0000000	0.0000	0.4919461	7.4608	1.0000000	1.0000	2
18.3387	32.9128	54.3934	0.6820800	CCCS(=O)(=O)Nc1cccc(-c2nn(C)cc2-c2c[nH]c(=N)c(OC)c2)c1F	1	N=c1ccc(-c2c[nH]nc2-c2ccccc2)c[nH]1	0.5464382	0.5464	1.0000000	0.0000	0.6628605	8.3221	1.0000000	1.0000	2
25.1236	29.5905	-29.5905	0.0000000	Nc1cccc(-n2nc(C(O)Nc3ccc(Cl)c(Cl)c3)ccc2=O)c1	1	O=c1ccc(CNc2ccccc2)nn1-c1ccccc1	0.0000000	0.0000	0.0000000	0.0000	0.0000000	0.0000	0.0000000	0.0000	2
11.8030	50.8347	34.4497	0.6662848	CCCS(=O)(=O)Nc1cccc(-c2[nH]c(C3CC3)nc2-c2ccnc(NCCC#N)n2)c1F	1	c1ccc(-c2[nH]c(C3CC3)nc2-c2ccncn2)cc1	0.3813594	0.3814	1.0000000	0.0000	0.8523180	9.6316	1.0000000	1.0000	2
10.8403	57.1596	-57.1596	0.0000000	COC(=O)NC(C)CNc1nccc(-c2nc(C(C)(C)C)[nH]c2-c2cc(Cl)cc(NS(C)(=O)=O)c2)n1	1	c1ccc(-c2[nH]cnc2-c2ccncn2)cc1	0.0000000	0.0000	0.0000000	0.0000	0.0000000	0.0000	0.0000000	0.0000	2
19.9163	31.0282	-30.1545	0.0068262	Cc1c[nH]c2nc(=N)cc(-c3cnn(C4CCCCC4O)c3)cc12	1	N=c1cc(-c2cnn(C3CCCCC3)c2)cc2cc[nH]c2n1	0.6769849	0.6770	0.0000000	2.0000	0.2862814	6.3891	1.0000000	1.0000	2
10.0722	49.2451	31.2451	0.6288291	CCc1cccc(Nc2nc3cc(Oc4ccnc(NC(C)=O)c4)ccc3n2C)c1	1	c1ccc(Nc2nc3cc(Oc4ccncc4)ccc3[nH]2)cc1	0.4738222	0.4738	1.0000000	0.0000	0.6148456	8.0688	1.0000000	1.0000	2
11.1768	48.2909	24.2246	0.5665272	Cc1ccc(C(=O)Nc2cc(C(C)(C)C)on2)cc1-n1cc(-c2cncc(N3CCN(CC(C)C)CC3)c2)nn1	1	O=C(Nc1ccon1)c1cccc(-n2cc(-c3cncc(N4CCNCC4)c3)nn2)c1	0.3496563	0.3497	1.0000000	0.0000	0.6192179	8.0913	1.0000000	1.0000	2
36.2927	42.7729	22.0206	0.5061991	Cn1c(-c2[nH]nc3ncc(C(=O)Nc4cc(N5CCOCC5)cc(C(F)(F)F)c4)cc23)nc2ccccc21	1	O=C(Nc1cccc(N2CCOCC2)c1)c1cnc2n[nH]c(-c3nc4ccccc4[nH]3)c2c1	0.3580977	0.3581	1.0000000	0.0000	0.4615383	7.3125	1.0000000	1.0000	2
19.1575	53.0931	18.4526	0.5589507	CN1CCN(c2ncc3ncnc(Nc4cc(C(=O)Nc5cc(C(C)(C)C)n[nH]5)ccc4F)c3n2)CC1	1	O=C(Nc1ccn[nH]1)c1cccc(Nc2ncnc3cnc(N4CCNCC4)nc23)c1	0.3748856	0.3749	1.0000000	0.0000	0.5645574	7.8158	1.0000000	1.0000	2
17.9566	33.6235	-32.7677	0.0066862	CCCS(=O)(=O)Nc1ccc(F)c(C(=O)c2c[nH]c3ncc(-c4ccc(OC5CCOC5)c(C#N)c4)cc23)c1F	1	O=C(c1ccccc1)c1c[nH]c2ncc(-c3ccc(OC4CCOC4)cc3)cc12	0.2744553	0.2745	0.0000000	1.0000	0.5902526	7.9439	1.0000000	1.0000	2
22.7753	46.8337	14.7104	0.4808130	CNc1ccc2ncnc(Nc3ccc(NC(=O)c4ccccc4)c(C(F)(F)F)c3)c2n1	1	O=C(Nc1ccc(Nc2ncnc3cccnc23)cc1)c1ccccc1	0.4024993	0.4025	1.0000000	0.0000	0.3684930	6.8449	1.0000000	1.0000	2
20.0411	33.9415	27.1389	0.4771905	FC(F)(F)c1cc(-c2cc3c(C4CC4)n[nH]c3cn2)cnc1N1CCOCC1	1	c1cc(N2CCOCC2)ncc1-c1cc2c(C3CC3)n[nH]c2cn1	0.7390396	0.7390	1.0000000	0.0000	0.2149070	5.9245	1.0000000	1.0000	2
12.7899	65.4034	6.3229	0.5603614	Cc1ccc(C(=O)Nc2cc(C(C)(C)C)n[nH]2)cc1Nc1ncnc2cnc(N3CCN(CC4CCN(C)CC4)CC3)nc12	1	O=C(Nc1ccn[nH]1)c1cccc(Nc2ncnc3cnc(N4CCN(CC5CCNCC5)CC4)nc23)c1	0.2847664	0.2848	1.0000000	0.0000	0.7189820	8.6424	1.0000000	1.0000	2
16.4553	34.8071	-34.8071	0.0000000	c1c2c([nH]c(C3C4c5cc(Oc6ccnc7c5CCC(=O)N7)ccc4O3)n2)cc(F)c1	0		0.0000000	0.0000	0.0000000	0.0000	0.0000000	0.0000	0.0000000	0.0000	2
30.4638	33.0994	36.9458	0.5472285	CCc1[nH]nc2cc(Cc3cc(N4CCOCC4)ccc3Cl)ccc12	1	c1cc(Cc2ccc3c[nH]nc3c2)cc(N2CCOCC2)c1	0.7619180	0.7619	1.0000000	0.0000	0.2919749	6.4228	1.0000000	1.0000	2
30.1314	30.9016	-30.0548	0.0066160	O=C(NC1CCCN(Cc2ccc(Cl)cc2)C1)c1ccc(O)c(CO)c1	1	O=C(NC1CCCN(Cc2ccccc2)C1)c1ccccc1	0.7519976	0.7520	0.0000000	1.0000	0.2424884	6.1148	1.0000000	1.0000	2
12.5083	39.5668	31.0670	0.5518264	Cc1ccc(C(=O)Nc2ccc(N(C)CCN(C)C)c(C(F)(F)F)c2)cc1Nc1ncnc2cnc(N(C)C)nc12	1	O=C(Nc1ccccc1)c1cccc(Nc2ncnc3cncnc23)c1	0.2951313	0.2951	1.0000000	0.0000	0.6717715	8.3709	1.0000000	1.0000	2
21.1028	59.4297	7.2229	0.5207231	CC(=O)Nc1ncc2ncnc(Nc3cc(C(=O)Nc4ccc(Cl)c(C(F)(F)F)c4)ccc3Cl)c2n1	1	O=C(Nc1ccccc1)c1cccc(Nc2ncnc3cncnc23)c1	0.2992658	0.2993	1.0000000	0.0000	0.5765716	7.8754	1.0000000	1.0000	2
11.5028	24.6077	59.3201	0.6556860	CCCS(=O)(=O)Nc1ccc(F)c(C(=O)Nc2cnc3[nH]nc(OC)c3c2)c1F	1	O=C(Nc1cnc2[nH]ncc2c1)c1ccccc1	0.5342854	0.5343	1.0000000	0.0000	0.6140025	8.0644	1.0000000	1.0000	2
18.6087	39.8974	37.8316	0.6072574	CCCS(=O)(=O)Nc1ccc(F)c(C(=O)Nc2cc(N)c3nc(-c4cccnc4)nn3c2)c1F	1	O=C(Nc1ccc2nc(-c3cccnc3)nn2c1)c1ccccc1	0.3633057	0.3633	1.0000000	0.0000	0.7092756	8.5845	1.0000000	1.0000	2
14.9091	32.2040	-31.1085	0.0085592	Cc1ccc(NC(=O)c2ccnc(C(C)(C)C#N)c2)cc1-c1cc(N2CC3CCC(C2)O3)nc(N2CCOCC2)n1	1	O=C(Nc1cccc(-c2cc(N3CC4CCC(C3)O4)nc(N3CCOCC3)n2)c1)c1ccncc1	0.4814047	0.4814	0.0000000	2.0000	0.6642460	8.3297	1.0000000	1.0000	2
21.2306	38.0141	28.7712	0.5217602	Cn1cnc2ccc(Nc3ccnnc3C3=CC(C)(C)CC(=O)C3)cc2c1=O	1	O=C1CCC=C(c2nnccc2Nc2ccc3nc[nH]c(=O)c3c2)C1	0.7558128	0.7558	1.0000000	0.0000	0.2618631	6.2398	1.0000000	1.0000	2
16.9578	23.8602	30.4420	0.4242354	O=C(Nc1cccc(-c2[nH]nc3cnc(-c4cccnc4)cc23)c1)c1cccc(C(F)(F)F)c1	1	O=C(Nc1cccc(-c2[nH]nc3cnc(-c4cccnc4)cc23)c1)c1ccccc1	0.3475072	0.3475	1.0000000	0.0000	0.3083729	6.5178	1.0000000	1.0000	2
18.8126	62.9706	5.8045	0.5373057	COc1c(F)cc(NC(=O)c2ccc(C)c(Nc3ncnc4cnc(NC5CC5)nc34)c2)cc1C(F)(F)F	1	O=C(Nc1ccccc1)c1cccc(Nc2ncnc3cnc(NC4CC4)nc23)c1	0.2715071	0.2715	1.0000000	0.0000	0.6763225	8.3961	1.0000000	1.0000	2
24.6169	52.9622	4.4217	0.4483114	O=S(=O)(Nc1cccc(-c2[nH]c(C3CC3)nc2-c2ccnc(Nc3cncc4ccsc34)n2)c1)c1cccc(F)c1	1	O=S(=O)(Nc1cccc(-c2[nH]c(C3CC3)nc2-c2ccnc(Nc3cncc4ccsc34)n2)c1)c1ccccc1	0.1819422	0.1819	1.0000000	0.0000	0.6140155	8.0645	1.0000000	1.0000	2
14.9859	64.4555	14.2557	0.6149305	CC(C)(C)c1cc(NC(=O)c2ccc(Cl)c(Nc3ncnc4cnc(N5CCOCC5)nc34)c2)[nH]n1	1	O=C(Nc1ccn[nH]1)c1cccc(Nc2ncnc3cnc(N4CCOCC4)nc23)c1	0.3669816	0.3670	1.0000000	0.0000	0.7249548	8.6785	1.0000000	1.0000	2
17.5038	53.3472	21.0209	0.5810007	Cc1cn(-c2ncc3ncnc(Nc4cc(C(=O)Nc5cc(C(C)(C)C)nn5C)ccc4C)c3n2)cn1	1	O=C(Nc1ccn[nH]1)c1cccc(Nc2ncnc3cnc(-n4ccnc4)nc23)c1	0.3695443	0.3695	1.0000000	0.0000	0.6278526	8.1360	1.0000000	1.0000	2
14.9611	54.2085	12.7580	0.5231757	CCN1CCN(c2ncc3ncnc(Nc4cc(C(=O)Nc5cc(NC6CCN(C)CC6)cc(C(F)(F)F)c5)ccc4C)c3n2)CC1	1	O=C(Nc1cccc(NC2CCNCC2)c1)c1cccc(Nc2ncnc3cnc(N4CCNCC4)nc23)c1	0.2298692	0.2299	1.0000000	0.0000	0.7311690	8.7167	1.0000000	1.0000	2
30.0568	39.8688	27.8135	0.5287677	COc1ccc(S(C)(=O)=O)cc1Nc1ncnc2cc(OC)c(F)c(Cl)c12	1	c1ccc(Nc2ncnc3ccccc23)cc1	0.6855936	0.6856	1.0000000	0.0000	0.2940650	6.4351	1.0000000	1.0000	2
24.4822	34.5623	32.1991	0.5215734	CCN1CCN(c2cncc(-c3cc(C(=O)Nc4ccc(OC)c(C(F)(F)F)c4)c4occc4n3)c2)CC1	1	O=C(Nc1ccccc1)c1cc(-c2cncc(N3CCNCC3)c2)nc2ccoc12	0.3652635	0.3653	1.0000000	0.0000	0.4879656	7.4415	1.0000000	1.0000	2
11.3959	42.9276	25.0446	0.5310328	O=S(=O)(Nc1ccc(F)c(Nc2ncccc2-c2ncnc3[nH]cnc23)c1F)c1ccsc1	1	O=S(=O)(Nc1cccc(Nc2ncccc2-c2ncnc3[nH]cnc23)c1)c1ccsc1	0.3274001	0.3274	1.0000000	0.0000	0.5598662	7.7926	1.0000000	1.0000	2
33.4842	33.3890	5.7759	0.3059756	OC1(c2ccccc2)CCN(CCCC(CNc2cccc(Oc3ccccc3)c2)(c2ccccc2)c2ccccc2)CC1	1	c1ccc(Oc2cccc(NCC(CCCN3CCC(c4ccccc4)CC3)(c3ccccc3)c3ccccc3)c2)cc1	0.1545575	0.1546	1.0000000	0.0000	0.2792667	6.3471	1.0000000	1.0000	2
20.3481	46.7157	13.4555	0.4700873	O=C(Nc1ccc(F)c(C(=O)Nc2cnc3[nH]c(C4CCC4)nc3c2)c1Cl)c1cccc(C(F)(F)F)c1	1	O=C(Nc1cccc(C(=O)Nc2cnc3[nH]c(C4CCC4)nc3c2)c1)c1ccccc1	0.2545020	0.2545	1.0000000	0.0000	0.5167372	7.5814	1.0000000	1.0000	2
16.7886	30.7744	42.8223	0.5749744	Cc1ccc(NC(=O)c2cccc(C(C)(C)C#N)c2)cc1C(=O)Nc1cnc2[nH]nc(C)c2c1	1	O=C(Nc1cccc(C(=O)Nc2cnc3[nH]ncc3c2)c1)c1ccccc1	0.3980834	0.3981	1.0000000	0.0000	0.5743393	7.8643	1.0000000	1.0000	2
21.4172	50.3756	5.6073	0.4373666	Cc1ccc(-c2nc3c(Nc4cc(C(=O)Nc5cc(CN6CCCC6)cc(C(F)(F)F)c5)ccc4F)ncnc3[nH]2)cc1	1	O=C(Nc1cccc(CN2CCCC2)c1)c1cccc(Nc2ncnc3[nH]c(-c4ccccc4)nc23)c1	0.1756366	0.1756	1.0000000	0.0000	0.5959924	7.9728	1.0000000	1.0000	2
17.3945	39.8300	30.9724	0.5531434	COc1ccc(NC(=O)c2ccc(C)c(Nc3ncnc4cnc(N5CCCCC5)nc34)c2)cc1C(F)(F)F	1	O=C(Nc1ccccc1)c1cccc(Nc2ncnc3cnc(N4CCCCC4)nc23)c1	0.3208230	0.3208	1.0000000	0.0000	0.6290193	8.1421	1.0000000	1.0000	2
18.7097	33.9079	-32.8231	0.0084750	N#Cc1cccn2cc(C3C4Oc5ccc(Oc6ccnc7c6CCC(=O)N7)cc5C43)nc12	1	O=C1CCc2c(Oc3ccc4c(c3)C3C(O4)C3c3cn4ccccc4n3)ccnc2N1	0.5234149	0.5234	0.0000000	3.0000	0.6036059	8.0114	1.0000000	1.0000	2
17.9834	54.4260	2.5777	0.4453418	Cc1ccc(C(=O)Nc2ccc(Cl)c(C(F)(F)F)c2)cc1NC(=O)C1(c2cc(NCCCN3CCN(C)CC3)ncn2)CC1	1	O=C(Nc1ccccc1)c1cccc(NC(=O)C2(c3cc(NCCCN4CCNCC4)ncn3)CC2)c1	0.2571873	0.2572	1.0000000	0.0000	0.4490837	7.2515	1.0000000	1.0000	2
18.1181	36.7518	31.6068	0.5340518	CCN1CCN(c2cncc(-c3ccc4c(c3)CCNC4=NO)c2)CC1	1	N=C1NCCc2cc(-c3cncc(N4CCNCC4)c3)ccc21	0.6554429	0.6554	1.0000000	0.0000	0.3130924	6.5446	1.0000000	1.0000	2
26.6423	30.4784	18.8036	0.3850156	COc1cccc2nc(C3CC3)cc(C(=O)N(C)C)c12	1	c1ccc2nc(C3CC3)ccc2c1	0.8609469	0.8609	1.0000000	0.0000	0.1119538	4.9817	1.0000000	1.0000	2
13.9634	50.1780	15.6430	0.5142265	Nc1nc(N2CCNCC2)nc2c(Nc3cc(NC(=O)c4cccc(C(F)(F)F)c4)ccc3F)ncnc12	1	O=C(Nc1cccc(Nc2ncnc3cnc(N4CCNCC4)nc23)c1)c1ccccc1	0.2875286	0.2875	1.0000000	0.0000	0.5787695	7.8864	1.0000000	1.0000	2
33.9833	45.7974	17.1307	0.4916260	O=C(Nc1cc(Oc2ccc3[nH]c(=O)ccc3c2)ccc1Br)c1cc(F)ncn1	1	O=C(Nc1cccc(Oc2ccc3[nH]c(=O)ccc3c2)c1)c1ccncn1	0.4485206	0.4485	1.0000000	0.0000	0.3544749	6.7711	1.0000000	1.0000	2
28.6708	38.0956	17.3266	0.4329861	CNc1nc2ccccc2n2nc(-c3cc(OC)cc(OC)c3)nc12	1	c1ccc(-c2nc3cnc4ccccc4n3n2)cc1	0.6179127	0.6179	1.0000000	0.0000	0.1978593	5.7979	1.0000000	1.0000	2
29.9429	54.6255	11.2035	0.5142891	CN(C)CCN(C)c1cccc(Nc2nccc(-c3ccncn3)c2-c2cccc(NS(C)(=O)=O)c2F)c1	1	c1ccc(Nc2nccc(-c3ccncn3)c2-c2ccccc2)cc1	0.3069378	0.3069	1.0000000	0.0000	0.5474160	7.7313	1.0000000	1.0000	2
37.8256	37.4065	29.4374	0.5222174	O=S(=O)(c1ccccc1)n1ccc(O)c1-c1c[nH]c2c(Br)cccc12	1	O=S(=O)(c1ccccc1)n1cccc1-c1c[nH]c2ccccc12	0.5208720	0.5209	1.0000000	0.0000	0.3610637	6.8060	1.0000000	1.0000	2
33.7661	65.0592	-10.8337	0.4236371	CC(C)Nc1nccc(-c2c(-c3cccc(C(=O)Nc4ccc(OCCN5CCN(C)CC5)nc4)c3)nc3ccccn23)n1	1	O=C(Nc1ccc(OCCN2CCNCC2)nc1)c1cccc(-c2nc3ccccn3c2-c2ccncn2)c1	0.2415152	0.2415	1.0000000	0.0000	0.4197909	7.1065	1.0000000	1.0000	2
32.6041	44.5037	28.8348	0.5729571	Cc1cc(-c2cc3c(-c4ccnc(NC5CC5)n4)c(-c4ccncc4)[nH]c3cn2)cn(C)c1=O	1	O=c1ccc(-c2cc3c(-c4ccnc(NC5CC5)n4)c(-c4ccncc4)[nH]c3cn2)c[nH]1	0.4141502	0.4142	1.0000000	0.0000	0.5504687	7.7463	1.0000000	1.0000	3
17.2042	36.1367	16.4253	0.4106403	O=C(Nc1cccc(Nc2ccc3ncc(-c4ccc(O)cc4)nc3c2)c1)C1CC1	1	O=C(Nc1cccc(Nc2ccc3ncc(-c4ccccc4)nc3c2)c1)C1CC1	0.4371103	0.4371	1.0000000	0.0000	0.2340608	6.0584	1.0000000	1.0000	3
26.3382	49.3819	-49.3819	0.0000000	C1C(C)(C)c2cc(Nc3n4c(ncc3)c(-c3ccc(C(C)(C)C)cc3)c(C)[nH]4)c(Cl)cc2N(C)C1=O	0		0.0000000	0.0000	0.0000000	0.0000	0.0000000	0.0000	0.0000000	0.0000	3
15.6502	44.1527	27.3173	0.5583598	Cc1ccc(C(=O)Nc2cccc(C(C)(C)C)c2)cc1Nc1ncnc2cnc(N3CCN(CC4CCN(C)CC4)CC3)nc12	1	O=C(Nc1ccccc1)c1cccc(Nc2ncnc3cnc(N4CCN(CC5CCNCC5)CC4)nc23)c1	0.2825690	0.2826	1.0000000	0.0000	0.7175094	8.6335	1.0000000	1.0000	3
23.6522	23.7272	25.8371	0.3872212	O=C(Nc1cnc2ccccc2c1)c1ccc(CN2CCOCC2)cc1	1	O=C(Nc1cnc2ccccc2c1)c1ccc(CN2CCOCC2)cc1	0.7865775	0.7866	1.0000000	0.0000	0.1226573	5.1075	1.0000000	1.0000	3
18.2259	22.4372	-22.4372	0.0000000	O=C(O)c1c(NS(=O)(=O)c2ccc(F)c(F)c2)ccc2c1CCCC2	1	O=S(=O)(Nc1ccc2c(c1)CCCC2)c1ccccc1	0.0000000	0.0000	0.0000000	0.0000	0.0000000	0.0000	0.0000000	0.0000	3
11.3140	56.0463	18.7258	0.5841566	CN(C)CCN(C)c1ncc2ncnc(Nc3cc(C(=O)Nc4cc(C(C)(C)C)on4)ccc3F)c2n1	1	O=C(Nc1ccon1)c1cccc(Nc2ncnc3cncnc23)c1	0.3633050	0.3633	1.0000000	0.0000	0.6455203	8.2289	1.0000000	1.0000	3
13.8593	37.7180	30.2483	0.5309868	O=S(=O)(Nc1ccc(F)c(Nc2ncccc2-c2ncnc3[nH]cnc23)c1F)c1cccnc1	1	O=S(=O)(Nc1cccc(Nc2ncccc2-c2ncnc3[nH]cnc23)c1)c1cccnc1	0.3349079	0.3349	1.0000000	0.0000	0.5489754	7.7390	1.0000000	1.0000	3
13.6760	63.0228	-63.0228	0.0000000	COC(=O)NC(C)CNc1nccc(-c2nc(C3(C)CC3)[nH]c2-c2cc(C)cc(NS(C)(=O)=O)c2F)n1	1	c1ccc(-c2[nH]c(C3CC3)nc2-c2ccncn2)cc1	0.0000000	0.0000	0.0000000	0.0000	0.0000000	0.0000	0.0000000	0.0000	3
17.2445	60.2519	15.1771	0.5892895	CN1CCN(c2nc(N)c3ncnc(Nc4cc(C(=O)Nc5cc(C(C)(C)C)on5)ccc4Cl)c3n2)CC1	1	O=C(Nc1ccon1)c1cccc(Nc2ncnc3cnc(N4CCNCC4)nc23)c1	0.3421409	0.3421	1.0000000	0.0000	0.6941922	8.4969	1.0000000	1.0000	3
17.3220	45.5213	26.5635	0.5631627	COc1cc(NC(=O)c2ccc(C)c(Nc3ncnc4cnc(N5CCCCC5)nc34)c2)cc(C(F)(F)F)c1	1	O=C(Nc1ccccc1)c1cccc(Nc2ncnc3cnc(N4CCCCC4)nc23)c1	0.3208230	0.3208	1.0000000	0.0000	0.6570486	8.2906	1.0000000	1.0000	3
26.7483	39.5600	15.2383	0.4281115	Cc1ccc(C(=O)NCCc2nc3ccccc3n2C)cc1Nc1ccc2ncn(C)c(=O)c2c1	1	O=C(NCCc1nc2ccccc2[nH]1)c1cccc(Nc2ccc3nc[nH]c(=O)c3c2)c1	0.3965669	0.3966	1.0000000	0.0000	0.2815202	6.3607	1.0000000	1.0000	3
21.0009	36.6619	15.3138	0.4060603	Cc1ccc(C(=O)Nc2cc3nc(C(C)(C)C)[nH]c3cc2C(=O)Nc2cccc(C(F)(F)F)c2)cc1	1	O=C(Nc1cc2nc[nH]c2cc1C(=O)Nc1ccccc1)c1ccccc1	0.2953306	0.2953	1.0000000	0.0000	0.3187538	6.5764	1.0000000	1.0000	3
10.3566	22.8702	27.8901	0.3965646	O=C(Nc1ccc(Oc2ccnc3[nH]c(=O)[nH]c23)cc1)Nc1cccc(C(F)(F)F)c1	1	O=C(Nc1ccccc1)Nc1ccc(Oc2ccnc3[nH]c(=O)[nH]c23)cc1	0.3765197	0.3765	1.0000000	0.0000	0.2443922	6.1274	1.0000000	1.0000	3
26.9790	42.5070	-41.6446	0.0067371	Cc1ccc(NC(=O)c2cccc(C(F)(F)F)c2)cc1-c1cc(NC(=O)NC(C)C2CC2)ccc1F	1	O=C(NCC1CC1)Nc1cccc(-c2cccc(NC(=O)c3ccccc3)c2)c1	0.3199939	0.3200	0.0000000	1.0000	0.5270956	7.6319	1.0000000	1.0000	3
22.5162	29.6620	29.4071	0.4614774	Cc1ccc(NC(=O)Nc2cccc(Cn3ccc(=O)[nH]c3=O)c2)cc1Cl	1	O=C(Nc1ccccc1)Nc1cccc(Cn2ccc(=O)[nH]c2=O)c1	0.6441056	0.6441	1.0000000	0.0000	0.2229032	5.9814	1.0000000	1.0000	3
34.9853	43.9945	-43.9945	0.0000000	C1(F)CCC(NC(=O)c2c(Nc3cc4c([nH]c(=Nc5ccc(Cl)c(CN6CCCC6)c5)n4)s3)cccc2)C1	0		0.0000000	0.0000	0.0000000	0.0000	0.0000000	0.0000	0.0000000	0.0000	3
29.2672	58.0336	0.7053	0.4588982	CS(=O)(=O)Nc1cccc(-c2cn(CC(N)=O)c(N)c2-c2ccnc(NCCC#N)n2)c1	1	c1ccc(-c2c[nH]cc2-c2ccncn2)cc1	0.3495453	0.3495	1.0000000	0.0000	0.3713101	6.8596	1.0000000	1.0000	3
25.5493	45.9166	38.5212	0.6596700	Cc1cc2nc(NC(=O)C3CC3)sc2cc1Nc1cc(C(F)(F)F)ccc1C#N	1	O=C(Nc1nc2ccc(Nc3ccccc3)cc2s1)C1CC1	0.5814229	0.5814	1.0000000	0.0000	0.5795434	7.8902	1.0000000	1.0000	3
16.8637	46.9728	17.0988	0.5005599	COc1ccc(C(=O)Nc2ccc(OC)c(C(F)(F)F)c2)cc1Nc1ncnc2cnc(N3CCCCC3)nc12	1	O=C(Nc1ccccc1)c1cccc(Nc2ncnc3cnc(N4CCCCC4)nc23)c1	0.3086834	0.3087	1.0000000	0.0000	0.5101145	7.5492	1.0000000	1.0000	3
11.2552	39.2793	-39.2793	0.0000000	O=S(=O)(Nc1ccc(F)c(Nc2ncccc2-c2ncnc3[nH]cnc23)c1F)c1cccnc1	2	O=S(=O)(Nc1cccc(Nc2ncccc2-c2ncnc3[nH]cnc23)c1)c1cccnc1	0.0000000	0.3349	0.0000000	0.0000	0.0000000	7.7390	0.0000000	1.0000	3
18.0874	42.3877	32.4839	0.5849347	Cc1ccc(C(=O)Nc2cc(C(C)(C)C)on2)cc1Nc1c(C)ccc2ncn(C)c(=O)c12	1	O=C(Nc1ccon1)c1cccc(Nc2cccc3nc[nH]c(=O)c23)c1	0.4663907	0.4664	1.0000000	0.0000	0.5227960	7.6110	1.0000000	1.0000	3
15.4307	19.5648	35.3206	0.4287925	NCc1cc(C(F)(F)F)cc(Cl)c1O	1	c1ccccc1	0.7715500	0.7715	1.0000000	0.0000	0.1597464	5.4813	1.0000000	1.0000	3
30.4653	45.4770	10.0423	0.4337447	CCCCNC(=O)c1cc(-c2ccc(CN3CCOCC3)cc2)c(-c2cccc(NC)c2)n1C	1	c1ccc(-c2[nH]ccc2-c2ccc(CN3CCOCC3)cc2)cc1	0.4521050	0.4521	1.0000000	0.0000	0.2597206	6.2263	1.0000000	1.0000	3
20.7140	37.2613	-37.2613	0.0000000	Cn1c(Nc2ccc3c(c2)OC(F)(F)O3)nc2cc(C(F)(F)F)ccc21	1	c1ccc2[nH]c(Nc3ccc4c(c3)OCO4)nc2c1	0.0000000	0.0000	0.0000000	0.0000	0.0000000	0.0000	0.0000000	0.0000	3
29.2171	33.7367	-33.7367	0.0000000	CCOC(=O)c1c(-c2ccccc2Cl)sc2cc(-c3ccccc3)cnc12	1	c1ccc(-c2cnc3cc(-c4ccccc4)sc3c2)cc1	0.0000000	0.0000	0.0000000	0.0000	0.0000000	0.0000	0.0000000	0.0000	3
12.4935	45.2224	21.7504	0.5232254	CNS(=O)(=O)c1cccc(Nc2ncnc3cc(OC)c(-c4ccc(O)c(OC)c4)cc23)c1	1	c1ccc(Nc2ncnc3ccc(-c4ccccc4)cc23)cc1	0.3770605	0.3771	1.0000000	0.0000	0.4785111	7.3954	1.0000000	1.0000	3
25.4837	24.2737	-24.2737	0.0000000	CN(C)CCCNc1ccc2c3c(cccc13)OCO2	1	c1cc2c3c(cccc3c1)OCO2	0.0000000	0.0000	0.0000000	0.0000	0.0000000	0.0000	0.0000000	0.0000	3
14.0018	66.3017	-1.9996	0.5023602	COc1ccc(C(=O)Nc2ccc(OC)c(C(F)(F)F)c2)cc1Nc1ncnc2c(N)nc(N3CCN(CC4CCN(C)CC4)CC3)nc12	1	O=C(Nc1ccccc1)c1cccc(Nc2ncnc3cnc(N4CCN(CC5CCNCC5)CC4)nc23)c1	0.2288450	0.2288	1.0000000	0.0000	0.6650565	8.3341	1.0000000	1.0000	3
17.0157	53.0047	-52.0790	0.0072320	Cc1ccc(C(=O)Nc2cc(OCCN(C)C)cc(C(F)(F)F)c2)cc1Nc1ncnc2cnc(N3CCC(N(C)C)C3)nc12	1	O=C(Nc1ccccc1)c1cccc(Nc2ncnc3cnc(N4CCCC4)nc23)c1	0.2550572	0.2551	0.0000000	1.0000	0.7604803	8.9049	1.0000000	1.0000	3
19.9705	27.7267	50.6183	0.6120698	Cc1ccc(-c2cc(NC(=O)c3cccc(C(F)(F)F)c3)ccc2C)o1	1	O=C(Nc1cccc(-c2ccco2)c1)c1ccccc1	0.6387605	0.6388	1.0000000	0.0000	0.4457424	7.2350	1.0000000	1.0000	3
16.4066	41.6662	28.9668	0.5518201	CN1CCN(c2ccc3nc(-c4cccc(O)c4)c(-c4ccnc(N)n4)n3n2)CC1	1	c1ccc(-c2nc3ccc(N4CCNCC4)nn3c2-c2ccncn2)cc1	0.5348026	0.5348	1.0000000	0.0000	0.4035653	7.0250	1.0000000	1.0000	3
22.6350	40.9378	21.7795	0.4899786	Cc1ccc(Oc2c(-c3cn(C)c4c(N)ncnc34)cnn2C)cc1	1	c1ccc(Oc2[nH]ncc2-c2c[nH]c3cncnc23)cc1	0.6223588	0.6224	1.0000000	0.0000	0.2655274	6.2628	1.0000000	1.0000	3
9.7405	53.9995	-53.1604	0.0065562	Cc1ccc(C(=O)Nc2cc(N(C)CCN(C)C)cc(C(F)(F)F)c2)cc1Nc1ncnc2cnc(NCC3CCOC3)nc12	1	O=C(Nc1ccccc1)c1cccc(Nc2ncnc3cnc(NCC4CCOC4)nc23)c1	0.2059603	0.2060	0.0000000	1.0000	0.7197675	8.6471	1.0000000	1.0000	3
21.2144	48.3105	19.1318	0.5268927	Cc1ccc(NC(=O)c2ccc(Cl)c(C(F)(F)F)c2)c(C)c1Nc1ncnc2cnc(N3CCN(C)CC3)nc12	1	O=C(Nc1cccc(Nc2ncnc3cnc(N4CCNCC4)nc23)c1)c1ccccc1	0.3264745	0.3265	1.0000000	0.0000	0.5506595	7.7473	1.0000000	1.0000	3
18.0681	51.6471	16.7323	0.5342141	CNc1ncc2cc(-c3cc(NC(=O)Nc4cccc(OC(F)(F)F)c4)c(F)cc3C)cnc2n1	1	O=C(Nc1ccccc1)Nc1cccc(-c2cnc3ncncc3c2)c1	0.3119471	0.3119	1.0000000	0.0000	0.5920823	7.9531	1.0000000	1.0000	3
21.1756	33.7481	-33.7481	0.0000000	CN1c2ccc(-c3cncc4c3CN(C(=O)OC(C)(C)C)CC4)cc2CS1(=O)=O	1	O=S1(=O)Cc2cc(-c3cncc4c3CNCC4)ccc2N1	0.0000000	0.0000	0.0000000	0.0000	0.0000000	0.0000	0.0000000	0.0000	3
20.1515	31.9827	48.9508	0.6322935	Cc1cc2cc(-c3cn(C4CCOCC4)nc3-c3ccncc3)ccc2cn1	1	c1cc(-c2nn(C3CCOCC3)cc2-c2ccc3cnccc3c2)ccn1	0.5187321	0.5187	1.0000000	0.0000	0.5765691	7.8754	1.0000000	1.0000	3
17.4148	37.8389	49.9597	0.6859262	CCCS(=O)(=O)Nc1ccc(F)c(C(=O)Nc2cc(-c3cn(C)c(C4CC4)n3)ccn2)c1F	1	O=C(Nc1cc(-c2c[nH]c(C3CC3)n2)ccn1)c1ccccc1	0.5115127	0.5115	1.0000000	0.0000	0.7111145	8.5954	1.0000000	1.0000	3
13.0128	38.2374	31.8829	0.5478142	CC(F)(F)c1cccc(NC(=O)Nc2ccc(Oc3ccnc(NC(=O)C4CC4)c3)cc2)c1	1	O=C(Nc1ccccc1)Nc1ccc(Oc2ccnc(NC(=O)C3CC3)c2)cc1	0.4113035	0.4113	1.0000000	0.0000	0.4965581	7.4833	1.0000000	1.0000	3
21.2204	49.0970	7.0006	0.4382626	Fc1cccc(-c2nc3sccn3c2-c2ccnc(NCCSCc3ccc(Cl)cc3)n2)c1	1	c1ccc(CSCCNc2nccc(-c3c(-c4ccccc4)nc4sccn34)n2)cc1	0.2438935	0.2439	1.0000000	0.0000	0.4520468	7.2660	1.0000000	1.0000	3
20.3560	25.4669	39.2037	0.5052391	Cc1c(-c2ncnc3[nH]ccc23)cccc1N1CCN(C2CC2)CC1	1	c1cc(-c2ncnc3[nH]ccc23)cc(N2CCN(C3CC3)CC2)c1	0.7994129	0.7994	1.0000000	0.0000	0.2308130	6.0362	1.0000000	1.0000	3
9.4930	30.2795	-30.2795	0.0000000	O=C(c1ccc(-c2cccnc2)s1)N1N=C(c2cccnc2)CC1c1ccccc1O	1	O=C(c1ccc(-c2cccnc2)s1)N1N=C(c2cccnc2)CC1c1ccccc1	0.0000000	0.0000	0.0000000	0.0000	0.0000000	0.0000	0.0000000	0.0000	3
15.4739	47.5357	38.9683	0.6758126	CC1(c2nc(-c3ccnc(NCCC#N)n3)c(-c3cccc(NS(C)(=O)=O)c3Cl)[nH]2)CC1	1	c1ccc(-c2[nH]c(C3CC3)nc2-c2ccncn2)cc1	0.4229667	0.4230	1.0000000	0.0000	0.8072907	9.2420	1.0000000	1.0000	3
14.7821	52.4470	24.9852	0.6049388	O=S(=O)(CC1CC1)Nc1ccc(F)c(Nc2ncccc2-c2ncnc3[nH]cnc23)c1F	1	O=S(=O)(CC1CC1)Nc1cccc(Nc2ncccc2-c2ncnc3[nH]cnc23)c1	0.3871942	0.3872	1.0000000	0.0000	0.6653873	8.3359	1.0000000	1.0000	3
24.3256	42.8848	1.8618	0.3495826	COCCNc1cncc(-c2cnc3[nH]cc(C(=O)c4cccc(NC(=O)c5cccc(C(F)(F)F)c5)c4)c3c2)c1	1	O=C(Nc1cccc(C(=O)c2c[nH]c3ncc(-c4cccnc4)cc23)c1)c1ccccc1	0.1469263	0.1469	1.0000000	0.0000	0.4030815	7.0225	1.0000000	1.0000	3
18.5716	20.4274	23.0382	0.3395750	NC(=O)c1ccc(-n2nc(C(F)(F)F)cc2-c2ccccc2)cc1	1	c1ccc(-c2ccnn2-c2ccccc2)cc1	0.7960738	0.7961	1.0000000	0.0000	0.0882553	4.6604	1.0000000	1.0000	3
18.7145	29.8945	29.7925	0.4663049	O=S(=O)(Nc1cccc(-c2ccnc3cc(-c4ccncc4)nn23)c1)c1ccc(F)c(F)c1	1	O=S(=O)(Nc1cccc(-c2ccnc3cc(-c4ccncc4)nn23)c1)c1ccccc1	0.4135118	0.4135	1.0000000	0.0000	0.3342459	6.6621	1.0000000	1.0000	3
10.4375	40.1171	34.6557	0.5841621	O=S(=O)(Nc1ccc(F)c(Nc2ncccc2-c2ncnc3[nH]cnc23)c1F)C1CC1	1	O=S(=O)(Nc1cccc(Nc2ncccc2-c2ncnc3[nH]cnc23)c1)C1CC1	0.4172510	0.4173	1.0000000	0.0000	0.5733019	7.8591	1.0000000	1.0000	3
19.4353	27.8782	-27.8782	0.0000000	O=C(c1ccc(-c2ccccn2)s1)N1N=C(c2cccnc2)CC1c1ccccc1	1	O=C(c1ccc(-c2ccccn2)s1)N1N=C(c2cccnc2)CC1c1ccccc1	0.0000000	0.0000	0.0000000	0.0000	0.0000000	0.0000	0.0000000	0.0000	3
14.6976	30.5584	32.5515	0.4930467	CCCS(=O)(=O)Nc1ccc(F)c(-c2cc(C(=O)Nc3ccc(CN4CCN(C)CC4)c(C(F)(F)F)c3)ccc2C)c1F	1	O=C(Nc1ccc(CN2CCNCC2)cc1)c1cccc(-c2ccccc2)c1	0.2810594	0.2811	1.0000000	0.0000	0.5328627	7.6601	1.0000000	1.0000	3
21.7640	43.7986	5.1990	0.3827933	CC1(C)CCC(C)(C)c2cc(Nc3c(-c4cccc(C(=O)Nc5cccc(C(F)(F)F)c5)c4)nc4cccnn34)ccc21	1	O=C(Nc1ccccc1)c1cccc(-c2nc3cccnn3c2Nc2ccc3c(c2)CCCC3)c1	0.2170218	0.2170	1.0000000	0.0000	0.3596751	6.7986	1.0000000	1.0000	3
28.6523	46.8595	23.7027	0.5512670	CC(=O)Nc1cc(Nc2c(-c3cccc(O)c3)nc3ccccn23)ccc1C(C)(C)C#N	1	c1ccc(Nc2c(-c3ccccc3)nc3ccccn23)cc1	0.4072882	0.4073	1.0000000	0.0000	0.5084509	7.5411	1.0000000	1.0000	3
22.4613	29.1304	37.9175	0.5238116	Cc1ccc(NC(=O)c2cccc(C(C)(C)C#N)c2)cc1NC(=O)c1ccc2ncccc2c1	1	O=C(Nc1cccc(NC(=O)c2ccc3ncccc3c2)c1)c1ccccc1	0.4003692	0.4004	1.0000000	0.0000	0.4557688	7.2843	1.0000000	1.0000	3
10.1933	48.9347	7.0902	0.4376947	CSc1cc(Oc2ccnc3[nH]c(=O)cnc23)ccc1NC(=O)Nc1cc(C(C)(C)C)nn1-c1ccc(C)cc1	1	O=C(Nc1ccc(Oc2ccnc3[nH]c(=O)cnc23)cc1)Nc1ccnn1-c1ccccc1	0.2108491	0.2108	1.0000000	0.0000	0.5105187	7.5512	1.0000000	1.0000	3
14.7045	34.4370	48.1725	0.6453860	CNC(=O)c1ccc(C)c(Nc2ncnc3cnc(N4CCOCC4)nc23)c1	1	c1ccc(Nc2ncnc3cnc(N4CCOCC4)nc23)cc1	0.7052516	0.7053	1.0000000	0.0000	0.4657190	7.3330	1.0000000	1.0000	3
24.7427	34.0982	33.0418	0.5245312	CN(C)CCCn1cc(-c2ccc3ncnn3c2)c(-c2cccc(C(=O)Nc3c(F)cccc3F)c2)n1	1	O=C(Nc1ccccc1)c1cccc(-c2n[nH]cc2-c2ccc3ncnn3c2)c1	0.3322372	0.3322	1.0000000	0.0000	0.5365766	7.6782	1.0000000	1.0000	3
18.2174	47.7950	11.9268	0.4665766	O=S(=O)(Nc1ccc(Cl)c(Nc2ncccc2-c2ncnc3[nH]cnc23)c1F)c1cccc(Cl)c1	1	O=S(=O)(Nc1cccc(Nc2ncccc2-c2ncnc3[nH]cnc23)c1)c1ccccc1	0.2682816	0.2683	1.0000000	0.0000	0.4849924	7.4270	1.0000000	1.0000	3
18.7403	26.5173	32.5574	0.4615206	N#Cc1ccc(-c2[nH]c(CNc3cccc(C(F)(F)F)c3)nc2-c2ccc3ncnn3c2)cc1	1	c1ccc(NCc2nc(-c3ccc4ncnn4c3)c(-c3ccccc3)[nH]2)cc1	0.3725141	0.3725	1.0000000	0.0000	0.3564971	6.7818	1.0000000	1.0000	3
24.1240	23.7444	41.9677	0.5133755	COc1ccc(NC(=O)Nc2cc(C(F)(F)F)ccc2F)cc1-c1c(Br)cnn1C	1	O=C(Nc1ccccc1)Nc1cccc(-c2ccn[nH]2)c1	0.4671533	0.4672	1.0000000	0.0000	0.3802696	6.9061	1.0000000	1.0000	3
21.7059	34.7846	39.2408	0.5783232	Cc1ccc(C(=O)Nc2ccc(Cl)c(C(F)(F)F)c2)cc1NC(=O)c1cccc(S(=O)(=O)N(C)C)c1	1	O=C(Nc1cccc(C(=O)Nc2ccccc2)c1)c1ccccc1	0.4369504	0.4370	1.0000000	0.0000	0.5377933	7.6842	1.0000000	1.0000	3
19.6387	43.9900	32.8749	0.6005077	Cc1ccc(C(=O)Nc2ccc(C#N)c(C(F)(F)F)c2)cc1Nc1nccc2c(N)ncnc12	1	O=C(Nc1ccccc1)c1cccc(Nc2nccc3cncnc23)c1	0.3962701	0.3963	1.0000000	0.0000	0.6407601	8.2037	1.0000000	1.0000	3
21.5946	28.9748	22.3712	0.4011402	COc1ccc2cnc3cc(-c4ccc(Cl)cc4)nnc3c2n1	1	c1ccc(-c2cc3ncc4cccnc4c3nn2)cc1	0.5236928	0.5237	1.0000000	0.0000	0.1893948	5.7320	1.0000000	1.0000	3
36.0252	55.8309	-3.7885	0.4065812	NC(=O)c1sc2nc(NC(=O)c3ccc(F)c(NC(=O)C4(C(=O)Nc5cccc(C(F)(F)F)c5)CC4)c3)c(F)cc2c1N	1	O=C(Nc1ccc2ccsc2n1)c1cccc(NC(=O)C2(C(=O)Nc3ccccc3)CC2)c1	0.1460249	0.1460	1.0000000	0.0000	0.5847790	7.9164	1.0000000	1.0000	3
20.9549	34.0782	31.5485	0.5127087	Cc1nc2c(Oc3ccc(NC(=O)Nc4c(F)ccc(C#N)c4F)c(F)c3)ccnc2[nH]c1=O	1	O=C(Nc1ccccc1)Nc1ccc(Oc2ccnc3[nH]c(=O)cnc23)cc1	0.4095857	0.4096	1.0000000	0.0000	0.4243030	7.1289	1.0000000	1.0000	3
18.2133	27.0727	32.8463	0.4681177	COc1ccc(NC(=O)c2ccc(C)c(N3CCN(c4cnccn4)CC3)c2)cc1C(F)(F)F	1	O=C(Nc1ccccc1)c1cccc(N2CCN(c3cnccn3)CC2)c1	0.5953251	0.5953	1.0000000	0.0000	0.2468889	6.1438	1.0000000	1.0000	3
26.7500	59.0817	-58.1324	0.0074163	CC(=O)NC(C)CNc1nccc(-c2cnn(C)c2-c2cc(F)cc(NS(=O)(=O)C(C)C)c2Cl)n1	1	c1ccc(-c2[nH]ncc2-c2ccncn2)cc1	0.3913485	0.3913	0.0000000	1.0000	0.5600953	7.7937	1.0000000	1.0000	3
23.6659	27.3656	24.5742	0.4057798	CC(=O)Nc1ccc2c(c1)Cc1cc(NC(=O)C3CC3)ccc1-2	1	O=C(Nc1ccc2c(c1)Cc1ccccc1-2)C1CC1	0.7769957	0.7770	1.0000000	0.0000	0.1388776	5.2812	1.0000000	1.0000	3
24.4597	28.1031	-28.1031	0.0000000	O=C1NC(=O)C(=Cc2ccc(C#CC=CC#Cc3ccccc3)s2)S1	1	O=C1NC(=O)C(=Cc2ccc(C#CC=CC#Cc3ccccc3)s2)S1	0.0000000	0.0000	0.0000000	0.0000	0.0000000	0.0000	0.0000000	0.0000	3
27.9590	37.1022	35.3288	0.5658668	Cc1ccc2cc[nH]c(=O)c2c1-c1cccc(NS(=O)(=O)c2cc(F)ccc2F)c1F	1	O=c1[nH]ccc2cccc(-c3cccc(NS(=O)(=O)c4ccccc4)c3)c12	0.4780829	0.4781	1.0000000	0.0000	0.4722373	7.3648	1.0000000	1.0000	3
12.1883	49.7313	19.6166	0.5417810	CC(C)c1cccc(NC(=O)c2ccc(Cl)c(Nc3ncccc3-c3ncnc4[nH]cnc34)c2)c1	1	O=C(Nc1ccccc1)c1cccc(Nc2ncccc2-c2ncnc3[nH]cnc23)c1	0.2655845	0.2656	1.0000000	0.0000	0.7032546	8.5492	1.0000000	1.0000	3
18.7296	39.7287	32.4404	0.5638212	CCNc1ccc2c(Nc3cccc(S(=O)(=O)NC)c3)ncnc2c1	1	c1ccc(Nc2ncnc3ccccc23)cc1	0.6276731	0.6277	1.0000000	0.0000	0.3706811	6.8564	1.0000000	1.0000	3
15.2469	26.2609	35.9387	0.4859342	CCCCS(=O)(=O)Nc1ccc(F)c(C(=O)c2c[nH]c3ncc(-c4ccc(S(C)(=O)=O)cc4)cc23)c1F	1	O=C(c1ccccc1)c1c[nH]c2ncc(-c3ccccc3)cc12	0.2930816	0.2931	1.0000000	0.0000	0.4962471	7.4817	1.0000000	1.0000	3
21.4031	44.3437	13.6654	0.4531959	O=C(Nc1cccc(F)c1)Nc1cccc(Nc2ncnc3[nH]c(-c4ccc(F)cc4)cc23)c1	1	O=C(Nc1ccccc1)Nc1cccc(Nc2ncnc3[nH]c(-c4ccccc4)cc23)c1	0.2499521	0.2500	1.0000000	0.0000	0.4801629	7.4035	1.0000000	1.0000	3
16.5359	33.3631	41.8663	0.5877292	Cc1ncc(NC(=O)c2[nH]cnc2N)cc1-c1ccnc(N2CCOCC2)c1	1	O=C(Nc1cncc(-c2ccnc(N3CCOCC3)c2)c1)c1cnc[nH]1	0.6321108	0.6321	1.0000000	0.0000	0.4075484	7.0451	1.0000000	1.0000	3
28.5088	57.8473	-57.8473	0.0000000	c1ncc(Nc2ncnc(Nc3c(C)ccc(C(=O)Nc4cccc(C(C)(C)C)c4)c3)c2)c(N)c1=O	0		0.0000000	0.0000	0.0000000	0.0000	0.0000000	0.0000	0.0000000	0.0000	3
18.7014	34.9308	29.6247	0.5043392	CCCS(=O)(=O)Nc1cc(F)cc(-c2cn(-c3c(F)ccc(NS(=O)(=O)CCC)c3F)nn2)c1F	1	c1ccc(-c2cn(-c3ccccc3)nn2)cc1	0.3810103	0.3810	1.0000000	0.0000	0.4337485	7.1758	1.0000000	1.0000	3
24.3313	37.6366	26.9903	0.5048977	CN(C)S(=O)(=O)Nc1ccc(F)c(NC(=O)c2ncc(C(C)(C)C)c3ccccc23)c1	1	O=C(Nc1ccccc1)c1nccc2ccccc12	0.6187073	0.6187	1.0000000	0.0000	0.2870352	6.3936	1.0000000	1.0000	3
18.4363	28.1062	51.3425	0.6206928	Cc1ccc(NC(=O)c2cccc(C(F)F)c2)cc1-n1cc(-c2cncc(N3CCOCC3)c2)nn1	1	O=C(Nc1cccc(-n2cc(-c3cncc(N4CCOCC4)c3)nn2)c1)c1ccccc1	0.4231211	0.4231	1.0000000	0.0000	0.6563861	8.2870	1.0000000	1.0000	3
21.4869	39.2856	16.0919	0.4326366	Cc1ccc(C(=O)Nc2cc(-c3ccncc3)nn2C)cc1-n1cc(-c2cncc(NCCO)c2)nn1	1	O=C(Nc1cc(-c2ccncc2)n[nH]1)c1cccc(-n2cc(-c3cccnc3)nn2)c1	0.2988369	0.2988	1.0000000	0.0000	0.3680673	6.8427	1.0000000	1.0000	3
23.0665	28.7521	2.1525	0.2414416	CNC(=O)NCCNCC(=O)Nc1ccc(C)cc1	1	c1ccccc1	0.5631180	0.5631	1.0000000	0.0000	0.0518665	3.9664	1.0000000	1.0000	3
34.2348	47.6946	22.4340	0.5478800	Nc1cc(C(=O)Nc2ccc(-c3cc4cc[nH]c(=O)c4s3)cc2C2CCOCC2)ccc1F	1	O=C(Nc1ccc(-c2cc3cc[nH]c(=O)c3s2)cc1C1CCOCC1)c1ccccc1	0.3658718	0.3659	1.0000000	0.0000	0.5491216	7.7397	1.0000000	1.0000	3
15.6220	56.4576	-55.5823	0.0068381	Cc1ccc(C(=O)Nc2cc(N(C)CCN(C)C)cc(C(F)(F)F)c2)cc1Nc1ncnc2cnc(N3CCC(F)C3)nc12	1	O=C(Nc1ccccc1)c1cccc(Nc2ncnc3cnc(N4CCCC4)nc23)c1	0.2446341	0.2446	0.0000000	1.0000	0.6879367	8.4613	1.0000000	1.0000	3
14.3715	18.4056	43.1633	0.4810065	Cc1ccc(C(=O)Nc2cccc(C(F)(F)F)c2)cc1	1	O=C(Nc1ccccc1)c1ccccc1	0.8736752	0.8737	1.0000000	0.0000	0.1898245	5.7354	1.0000000	1.0000	3
26.4227	45.6910	21.8167	0.5274039	Cc1ccc2c3c1N=CN=CC3=C2Nc1cccc(C(F)(F)F)c1C	1	C1=NC=Nc2cccc3c2C1=C3Nc1ccccc1	0.7841962	0.7842	1.0000000	0.0000	0.2604343	6.2308	1.0000000	1.0000	3
24.1613	49.2269	28.5689	0.6077797	CCN(C)c1ncc2ncnc(Nc3cc(C(=O)Nc4cccc(OC(F)(F)F)c4)ccc3C)c2n1	1	O=C(Nc1ccccc1)c1cccc(Nc2ncnc3cncnc23)c1	0.3643501	0.3644	1.0000000	0.0000	0.7090112	8.5830	1.0000000	1.0000	3
29.8593	39.7715	6.4168	0.3608463	Cc1ccc(NC(=O)c2cccc(C(F)(F)F)c2)cc1-c1cccc(NCc2ccccc2NC(=O)NC(C)C)c1	1	O=C(Nc1cccc(-c2cccc(NCc3ccccc3)c2)c1)c1ccccc1	0.1758764	0.1759	1.0000000	0.0000	0.3731560	6.8692	1.0000000	1.0000	3
18.9014	31.4505	36.7355	0.5327024	CCCS(=O)(=O)Nc1ccc(F)c(C(=O)Nc2cnc3nc(N(C)C)nn3c2)c1F	1	O=C(Nc1cnc2ncnn2c1)c1ccccc1	0.5763546	0.5764	1.0000000	0.0000	0.3474334	6.7335	1.0000000	1.0000	3
13.7175	23.4046	44.5103	0.5305855	Cc1ccc(NC(=O)c2cccc(C(F)(F)F)c2)cc1-n1cc(-c2ccncc2)cn1	1	O=C(Nc1cccc(-n2cc(-c3ccncc3)cn2)c1)c1ccccc1	0.4715552	0.4716	1.0000000	0.0000	0.4086749	7.0507	1.0000000	1.0000	3
25.1812	38.4985	33.1695	0.5599062	COc1cc(-c2ccnc(Br)c2)cc2ccc(NC(C)=O)nc12	1	c1cnc2ccc(-c3ccncc3)cc2c1	0.7055553	0.7056	1.0000000	0.0000	0.3296936	6.6371	1.0000000	1.0000	3
32.3617	56.5240	-6.3661	0.3918583	CS(=O)(=O)CCCNc1nccc(-c2c(-c3cccc(NC(=O)Nc4cccc(C(F)(F)F)c4)c3)[nH][nH]c2=N)n1	1	N=c1[nH][nH]c(-c2cccc(NC(=O)Nc3ccccc3)c2)c1-c1ccncn1	0.1614046	0.1614	1.0000000	0.0000	0.4906976	7.4547	1.0000000	1.0000	3
10.7654	36.3707	35.9707	0.5651670	CCN1CCN(c2cncc(-c3cn(-c4cc(C(=O)Nc5cc(C(F)(F)F)ccn5)ccc4C)nn3)c2)CC1	1	O=C(Nc1ccccn1)c1cccc(-n2cc(-c3cncc(N4CCNCC4)c3)nn2)c1	0.3894728	0.3895	1.0000000	0.0000	0.5612590	7.7995	1.0000000	1.0000	3
15.1405	35.8683	64.0595	0.7806856	Oc1cc(Nc2ncnc3cnc(N4CCOCC4)nc23)ccc1Cl	1	c1ccc(Nc2ncnc3cnc(N4CCOCC4)nc23)cc1	0.7361945	0.7362	1.0000000	0.0000	0.7126512	8.6045	1.0000000	1.0000	3
19.6484	26.7875	24.2348	0.3986111	NC(=O)c1sc2nc3c(cc2c1N)CCCC3=NO	1	N=C1CCCc2cc3ccsc3nc21	0.5403275	0.5403	1.0000000	0.0000	0.1815753	5.6690	1.0000000	1.0000	3
24.2103	38.7178	36.6364	0.5887051	Cc1nc2[nH]cc(N)c2cc1-c1cc(NC(=O)c2cccc(C(F)(F)F)c2)ccc1Cl	1	O=C(Nc1cccc(-c2cnc3[nH]ccc3c2)c1)c1ccccc1	0.3596567	0.3597	1.0000000	0.0000	0.6635104	8.3257	1.0000000	1.0000	3
27.9867	39.2216	33.8528	0.5708933	CN(CCC(C)(C)C)c1cc(-c2ncnc3[nH]cnc23)ccc1Br	1	c1ccc(-c2ncnc3[nH]cnc23)cc1	0.7067005	0.7067	1.0000000	0.0000	0.3451462	6.7212	1.0000000	1.0000	3
18.3297	38.8959	38.8208	0.6071618	CCCS(=O)(=O)Nc1ccc(F)c(Nc2ncccc2-c2ncnc3[nH]ncc23)c1F	1	c1ccc(Nc2ncccc2-c2ncnc3[nH]ncc23)cc1	0.3968684	0.3969	1.0000000	0.0000	0.6572894	8.2919	1.0000000	1.0000	3
31.2484	43.0443	-42.4090	0.0049634	O=C(Nc1ccc(C(F)(F)F)cc1)C1CN(c2cc(C(F)(F)F)nc3ccccc23)CCN1C(=O)Nc1cccnc1	1	O=C(Nc1ccccc1)C1CN(c2ccnc3ccccc23)CCN1C(=O)Nc1cccnc1	0.2844667	0.2845	0.0000000	1.0000	0.2776054	6.3370	1.0000000	1.0000	3
26.9981	42.7048	20.5175	0.4939243	CC(C)Oc1cccc(C(=O)Nc2n[nH]c3ccc(N4CCN(C5CC5)CC4)cc23)n1	1	O=C(Nc1n[nH]c2ccc(N3CCN(C4CC4)CC3)cc12)c1ccccn1	0.6365111	0.6365	1.0000000	0.0000	0.2655821	6.2631	1.0000000	1.0000	3
21.9229	44.3814	34.9802	0.6200125	CS(=O)(=O)Nc1ccc(NC(=O)c2cccc3c(N)ncnc23)cc1Cl	1	O=C(Nc1ccccc1)c1cccc2cncnc12	0.6265490	0.6265	1.0000000	0.0000	0.4675933	7.3421	1.0000000	1.0000	3
12.0820	64.0306	-64.0306	0.0000000	COC(=O)NC(C)CNc1nccc(-c2cn(C(C)C)nc2-c2cc(F)cc(NS(C)(=O)=O)c2Cl)n1	1	c1ccc(-c2n[nH]cc2-c2ccncn2)cc1	0.0000000	0.0000	0.0000000	0.0000	0.0000000	0.0000	0.0000000	0.0000	4
12.7798	38.0821	41.8553	0.6245108	CCCS(=O)(=O)Nc1cccc(-c2cc3cnc(Nc4ccccc4)nc3n(C)c2=O)c1F	1	O=c1[nH]c2nc(Nc3ccccc3)ncc2cc1-c1ccccc1	0.4251311	0.4251	1.0000000	0.0000	0.6635339	8.3258	1.0000000	1.0000	4
30.2392	32.4010	30.9053	0.4945805	CN(C)Cc1ccc(-c2ccc3ncc4ncn(C)c4c3n2)cc1C(F)(F)F	1	c1ccc(-c2ccc3ncc4nc[nH]c4c3n2)cc1	0.5286234	0.5286	1.0000000	0.0000	0.3124178	6.5408	1.0000000	1.0000	4
19.9789	28.4235	32.9138	0.4791973	O=C(Nc1cccc(C(F)(F)F)c1)Nc1ccc(Oc2ccnc3cncnc23)cc1F	1	O=C(Nc1ccccc1)Nc1ccc(Oc2ccnc3cncnc23)cc1	0.3999053	0.3999	1.0000000	0.0000	0.3675241	6.8399	1.0000000	1.0000	4
11.9808	28.1351	40.0175	0.5324424	Cc1ccc(NC(=O)c2cccc(C(F)(F)F)c2)cc1Nc1ccc2ncn(C)c(=O)c2c1	1	O=C(Nc1cccc(Nc2ccc3nc[nH]c(=O)c3c2)c1)c1ccccc1	0.4431673	0.4432	1.0000000	0.0000	0.4346858	7.1805	1.0000000	1.0000	4
13.1852	35.8233	23.9957	0.4673355	O=S(=O)(Cc1ccccc1)Nc1ccc(F)c(Nc2ncccc2-c2ncnc3[nH]cnc23)c1F	1	O=S(=O)(Cc1ccccc1)Nc1cccc(Nc2ncccc2-c2ncnc3[nH]cnc23)c1	0.3072220	0.3072	1.0000000	0.0000	0.4335072	7.1746	1.0000000	1.0000	4
21.5104	31.5655	17.2143	0.3810923	CNc1ccc(-c2c(-c3nnc4ccccn34)cnn2C)cn1	1	c1cncc(-c2[nH]ncc2-c2nnc3ccccn23)c1	0.6281616	0.6282	1.0000000	0.0000	0.1430815	5.3234	1.0000000	1.0000	4
17.0375	22.4358	37.7278	0.4700283	COc1ccc(NC(=O)c2ccc(Cl)c(N=c3nc[nH]c4c3ncn4C(C)C)c2)cc1C(F)(F)F	1	O=C(Nc1ccccc1)c1cccc(N=c2nc[nH]c3[nH]cnc23)c1	0.3745041	0.3745	1.0000000	0.0000	0.3709696	6.8579	1.0000000	1.0000	4
23.5727	30.0697	-29.2500	0.0064040	O=C1Nc2ccc(C(F)(F)F)cc2NC12CCS(=O)(=O)C2	1	O=C1Nc2ccccc2NC12CCS(=O)(=O)C2	0.7617030	0.7617	0.0000000	1.0000	0.2215994	5.9722	1.0000000	1.0000	4
22.0596	31.3558	38.6705	0.5470806	O=C(Nc1ccc2c(c1)CCN2C(=O)Nc1ccc(C(F)(F)F)cc1)c1ccncc1Cl	1	O=C(Nc1ccc2c(c1)CCN2C(=O)Nc1ccccc1)c1ccncc1	0.5339280	0.5339	1.0000000	0.0000	0.3957538	6.9854	1.0000000	1.0000	4
13.4214	23.3364	44.7075	0.5315924	COc1n[nH]c2ncc(NC(=O)c3c(F)ccc(NS(=O)(=O)c4c(F)cccc4F)c3F)cc12	1	O=C(Nc1cnc2[nH]ncc2c1)c1cccc(NS(=O)(=O)c2ccccc2)c1	0.3513025	0.3513	1.0000000	0.0000	0.5284020	7.6383	1.0000000	1.0000	4
15.3305	25.0477	28.1292	0.4154448	Cc1ccc(NC(=O)c2cccc(C(F)(F)F)c2)cc1NC(=O)c1ccc2nccnc2c1	1	O=C(Nc1cccc(NC(=O)c2ccc3nccnc3c2)c1)c1ccccc1	0.4324262	0.4324	1.0000000	0.0000	0.2430008	6.1182	1.0000000	1.0000	4
26.4155	31.3458	21.2544	0.4109389	Cc1c(F)cc(C(=O)Nc2ccc(S(=O)(=O)N=C3CCCCN3)cc2)cc1F	1	O=C(Nc1ccc(S(=O)(=O)N=C2CCCCN2)cc1)c1ccccc1	0.8133882	0.8134	1.0000000	0.0000	0.1376949	5.2691	1.0000000	1.0000	4
31.1987	41.2247	-41.2247	0.0000000	COC(=O)Nc1cc2c(Nc3cc(NC(C)=O)ccc3C)ncnc2cc1OC	1	c1ccc(Nc2ncnc3ccccc23)cc1	0.0000000	0.0000	0.0000000	0.0000	0.0000000	0.0000	0.0000000	0.0000	4
18.3252	51.3658	17.2253	0.5358674	CC(C)c1nc(-c2ccc(F)c(NS(C)(=O)=O)c2)c(-c2ccnc(NCCS(C)(=O)=O)n2)s1	1	c1ccc(-c2ncsc2-c2ccncn2)cc1	0.4453341	0.4453	1.0000000	0.0000	0.4396658	7.2051	1.0000000	1.0000	4
25.8792	41.7374	9.8401	0.4029495	Cc1ccc(-c2cc3c(-c4cccc(NC(=O)Nc5cc(NC(=O)C6CC6)cc(C(F)(F)F)c5)c4)[nH]nc3cn2)cc1	1	O=C(Nc1cccc(NC(=O)C2CC2)c1)Nc1cccc(-c2[nH]nc3cnc(-c4ccccc4)cc23)c1	0.1683236	0.1683	1.0000000	0.0000	0.5065558	7.5319	1.0000000	1.0000	4
15.8836	31.0488	30.7136	0.4825182	CNC(=O)c1cc(Oc2ccc3nc(NC(=O)c4cccc(C(F)(F)F)c4)sc3c2)ccn1	1	O=C(Nc1nc2ccc(Oc3ccncc3)cc2s1)c1ccccc1	0.4209289	0.4209	1.0000000	0.0000	0.3576820	6.7881	1.0000000	1.0000	4
14.0481	30.3571	40.5455	0.5539263	CNS(=O)(=O)Nc1ccc(F)c(C(=O)c2c[nH]c3ncc(-c4ccc(Cl)cc4)cc23)c1F	1	O=C(c1ccccc1)c1c[nH]c2ncc(-c3ccccc3)cc12	0.3614106	0.3614	1.0000000	0.0000	0.5699165	7.8423	1.0000000	1.0000	4
20.7547	30.2378	21.9907	0.4080352	Oc1ccc(-c2nc3cnc(-c4ccccc4)cn3c2Nc2cccc(Cl)c2)cc1	1	c1ccc(Nc2c(-c3ccccc3)nc3cnc(-c4ccccc4)cn23)cc1	0.3704523	0.3705	1.0000000	0.0000	0.2655886	6.2632	1.0000000	1.0000	4
12.5064	57.4801	15.4222	0.5695492	COc1ccc(NC(=O)c2ccc(C)c(Nc3ncnc4cnc(NC5CCOCC5)nc34)c2)cc1C(F)(F)F	1	O=C(Nc1ccccc1)c1cccc(Nc2ncnc3cnc(NC4CCOCC4)nc23)c1	0.2781834	0.2782	1.0000000	0.0000	0.7630933	8.9224	1.0000000	1.0000	4
28.3184	30.6881	38.6472	0.5416822	ON=C1CCN(c2ncccc2OCc2cccc(F)c2)CC1	1	N=C1CCN(c2ncccc2OCc2ccccc2)CC1	0.6949906	0.6950	1.0000000	0.0000	0.3081954	6.5168	1.0000000	1.0000	4
17.7173	29.4530	18.4564	0.3742922	O=C(c1cccnc1)c1c(F)ccc(NS(=O)(=O)c2cccnc2)c1F	1	O=C(c1cccnc1)c1cccc(NS(=O)(=O)c2cccnc2)c1	0.6929340	0.6929	1.0000000	0.0000	0.1259104	5.1438	1.0000000	1.0000	4
12.3902	42.5294	27.4507	0.5467196	Cc1ccc(C(=O)Nc2cccc(C(F)(F)F)c2)cc1Nc1ncccc1-c1ccncn1	1	O=C(Nc1ccccc1)c1cccc(Nc2ncccc2-c2ccncn2)c1	0.3988807	0.3989	1.0000000	0.0000	0.5073145	7.5356	1.0000000	1.0000	4
27.1281	30.4539	28.0859	0.4573416	COc1n[nH]c2ccc(-c3cc(N)cc(NC(C)=O)c3)cc12	1	c1ccc(-c2ccc3[nH]ncc3c2)cc1	0.6478291	0.6478	1.0000000	0.0000	0.2170079	5.9396	1.0000000	1.0000	4
19.8817	33.2025	33.7264	0.5228822	Nc1ccc2ncc(-c3cncc(NC(=O)c4cccc(C(F)(F)F)c4)c3)n2c1	1	O=C(Nc1cncc(-c2cnc3ccccn23)c1)c1ccccc1	0.5412691	0.5413	1.0000000	0.0000	0.3504503	6.7496	1.0000000	1.0000	4
20.8000	39.3802	8.4222	0.3734563	COc1ccc(NC(=O)c2ccc(F)c(Nc3cccc4[nH]c(=O)c(=O)[nH]c34)c2)cc1C(F)(F)F	1	O=C(Nc1ccccc1)c1cccc(Nc2cccc3[nH]c(=O)c(=O)[nH]c23)c1	0.2458885	0.2459	1.0000000	0.0000	0.3043534	6.4948	1.0000000	1.0000	4
13.6898	52.9447	35.0375	0.6873614	CCCS(=O)(=O)Nc1ccc(F)c(NC(=O)c2csc3c(N)ncnc23)c1F	1	O=C(Nc1ccccc1)c1csc2cncnc12	0.5550446	0.5550	1.0000000	0.0000	0.6664078	8.3415	1.0000000	1.0000	4
21.3062	38.2346	20.5918	0.4595813	Cc1cn(-c2cc(NC(=O)c3ccc(C)c(Nc4ncnc5nc(C(C)(C)C)n(C)c45)c3)cc(C(F)(F)F)c2)cn1	1	O=C(Nc1cccc(-n2ccnc2)c1)c1cccc(Nc2ncnc3nc[nH]c23)c1	0.2543203	0.2543	1.0000000	0.0000	0.4894364	7.4486	1.0000000	1.0000	4
20.5101	23.3062	40.7178	0.5001877	O=C(Nc1ccc(Cl)c(C(=O)Nc2ccc(F)cc2)c1)c1ccccc1	1	O=C(Nc1cccc(C(=O)Nc2ccccc2)c1)c1ccccc1	0.6816447	0.6816	1.0000000	0.0000	0.2582186	6.2168	1.0000000	1.0000	4
13.3825	36.3927	35.9210	0.5649507	Cc1ccc(C(=O)Nc2ccc(C#N)c(C(F)(F)F)c2)cc1Nc1ncnc2cnc(N3CCCCC3)nc12	1	O=C(Nc1ccccc1)c1cccc(Nc2ncnc3cnc(N4CCCCC4)nc23)c1	0.3406780	0.3407	1.0000000	0.0000	0.6289090	8.1415	1.0000000	1.0000	4
11.7429	30.7982	55.2252	0.6720574	CCCS(=O)(=O)Nc1ccc(F)c(Nc2ccc3ncn(C)c(=O)c3c2)c1Cl	1	O=c1[nH]cnc2ccc(Nc3ccccc3)cc12	0.6299810	0.6300	1.0000000	0.0000	0.5660427	7.8231	1.0000000	1.0000	4
12.6477	62.7340	12.5828	0.5884128	Cc1ccc(C(=O)Nc2cc(C(C)(C)C)n[nH]2)cc1Nc1ncnc2cnc(N3CCCN(C)CC3)nc12	1	O=C(Nc1ccn[nH]1)c1cccc(Nc2ncnc3cnc(N4CCCNCC4)nc23)c1	0.3633244	0.3633	1.0000000	0.0000	0.6569722	8.2902	1.0000000	1.0000	4
18.8050	24.6839	14.6286	0.3071290	O=C(c1ccc(Oc2ccccc2)cc1)N1CCN(c2ccc(N3CCOCC3)nn2)CC1	1	O=C(c1ccc(Oc2ccccc2)cc1)N1CCN(c2ccc(N3CCOCC3)nn2)CC1	0.5977498	0.5977	1.0000000	0.0000	0.0884050	4.6627	1.0000000	1.0000	4
22.8589	38.6022	11.2937	0.3898120	COCCNC(=O)c1ccc(Nc2ncc3ncc(-c4ccc(F)cc4)nc3n2)cc1	1	c1ccc(Nc2ncc3ncc(-c4ccccc4)nc3n2)cc1	0.4438961	0.4439	1.0000000	0.0000	0.2035602	5.8411	1.0000000	1.0000	4
16.9886	43.7670	30.3860	0.5793206	Cc1ccc(C(=O)Nc2cc(C(C)C)on2)cc1-n1cc(-c2cncc(N3CCC3)c2)nn1	1	O=C(Nc1ccon1)c1cccc(-n2cc(-c3cncc(N4CCC4)c3)nn2)c1	0.4761197	0.4761	1.0000000	0.0000	0.5017357	7.5084	1.0000000	1.0000	4
20.2817	35.2538	42.8813	0.6104307	CCCS(=O)(=O)Nc1cc(C(=O)Nc2cc(-c3ccncc3)cc(C(F)(F)F)c2)ccc1F	1	O=C(Nc1cccc(-c2ccncc2)c1)c1ccccc1	0.4478973	0.4479	1.0000000	0.0000	0.6003335	7.9947	1.0000000	1.0000	4
21.4057	55.0079	17.3095	0.5649791	Cc1ccc(C(=O)N=c2sccn2C)cc1NC(=O)C1(c2cc(NCC(C)(C)C)ncn2)CC1	1	O=C(N=c1[nH]ccs1)c1cccc(NC(=O)C2(c3ccncn3)CC2)c1	0.5565078	0.5565	1.0000000	0.0000	0.4130099	7.0725	1.0000000	1.0000	4
11.5668	24.1561	65.7986	0.7027709	ON=C1CCc2cc(-c3cn(C4CCNCC4)nc3-c3ccncc3)ccc21	1	N=C1CCc2cc(-c3cn(C4CCNCC4)nc3-c3ccncc3)ccc21	0.5426450	0.5426	1.0000000	0.0000	0.7170247	8.6306	1.0000000	1.0000	4
16.2425	33.5940	37.9011	0.5585558	N#Cc1ccnc2[nH]cc(C(=O)c3c(Cl)ccc(NS(=O)(=O)c4ccccc4F)c3F)c12	1	O=C(c1cccc(NS(=O)(=O)c2ccccc2)c1)c1c[nH]c2ncccc12	0.4175914	0.4176	1.0000000	0.0000	0.5138108	7.5672	1.0000000	1.0000	4
14.5566	24.9179	66.4729	0.7139902	Cc1ncc(NC(=O)c2cccc(C(F)(F)F)c2)cc1-c1cc(N2CCOCC2)nc(N2CCOCC2)n1	1	O=C(Nc1cncc(-c2cc(N3CCOCC3)nc(N3CCOCC3)n2)c1)c1ccccc1	0.5350199	0.5350	1.0000000	0.0000	0.7542354	8.8636	1.0000000	1.0000	4
22.0807	29.4420	28.6414	0.4537773	CC(C)NC(=N)c1ccc(C(=O)Nc2ccc3c(c2)CCC3=NO)cc1	1	N=C1CCc2cc(NC(=O)c3ccccc3)ccc21	0.2943901	0.2944	1.0000000	0.0000	0.4186265	7.1006	1.0000000	1.0000	4
26.0463	37.3080	-36.5522	0.0059046	CC(C)(C)c1cccc(NC(=O)c2ccnc(NCC3CCCO3)c2)c1	1	O=C(Nc1ccccc1)c1ccnc(NCC2CCCO2)c1	0.8445737	0.8446	0.0000000	1.0000	0.1665303	5.5417	1.0000000	1.0000	4
10.6192	35.9423	-34.9000	0.0081432	CN1C2CCC1CN(c1ccc(-c3ccnc4c(-c5ccc(Cl)c(O)c5)c(-c5ccncc5)nn34)cc1)C2	1	c1ccc(-c2c(-c3ccncc3)nn3c(-c4ccc(N5CC6CCC(C5)N6)cc4)ccnc23)cc1	0.3231083	0.3231	0.0000000	2.0000	0.8283210	9.4137	1.0000000	1.0000	4
29.9869	73.8786	-73.0024	0.0068457	Cc1ccc(C(=O)Nc2cc(C(C)(C)C)on2)cc1Nc1nc(NC2CCC(O)C2)nc2nc(N3CCCC3)ncc12	1	O=C(Nc1ccon1)c1cccc(Nc2nc(NC3CCCC3)nc3nc(N4CCCC4)ncc23)c1	0.2385035	0.2385	0.0000000	2.0000	0.7049599	8.5592	1.0000000	1.0000	4
14.9587	46.3602	17.2441	0.4969089	Cc1ccc(C(=O)Nc2ccc(F)c(C(F)(F)F)c2)cc1Nc1ncccc1-c1ncnc2[nH]cnc12	1	O=C(Nc1ccccc1)c1cccc(Nc2ncccc2-c2ncnc3[nH]cnc23)c1	0.2566409	0.2566	1.0000000	0.0000	0.5870548	7.9278	1.0000000	1.0000	4
30.3938	61.9120	12.5747	0.5819279	Cc1noc(-c2ccnc(N)n2)c1-c1cccc(NS(=O)(=O)c2ccc(F)cc2F)c1F	1	O=S(=O)(Nc1cccc(-c2cnoc2-c2ccncn2)c1)c1ccccc1	0.4617814	0.4618	1.0000000	0.0000	0.5207076	7.6008	1.0000000	1.0000	4
28.4264	62.1410	-61.2617	0.0068695	CC(=O)NC(C)c1ccc(Nc2cc3c(-c4cnc(N)nc4)c(C)[nH]c3cn2)cc1	1	c1ccc(Nc2cc3c(-c4cncnc4)c[nH]c3cn2)cc1	0.4029068	0.4029	0.0000000	1.0000	0.4535696	7.2735	1.0000000	1.0000	4
12.7713	32.6988	-31.6897	0.0078838	Cc1ccc(C(=O)Nc2cc(C(F)(F)F)ccn2)cc1-n1cc(-c2cncc(N3CCC(N(C)C)C3)c2)nn1	1	O=C(Nc1ccccn1)c1cccc(-n2cc(-c3cncc(N4CCCC4)c3)nn2)c1	0.3895140	0.3895	0.0000000	1.0000	0.6523496	8.2653	1.0000000	1.0000	4
19.0832	18.8773	31.8726	0.3964837	Oc1c(Cl)cc(Cl)cc1CN1CCSCC1	1	c1ccc(CN2CCSCC2)cc1	0.8979353	0.8979	1.0000000	0.0000	0.1159677	5.0300	1.0000000	1.0000	4
30.4218	36.6044	-36.6044	0.0000000	COC(=O)C1COC(Cc2ccc(NC(=O)c3ncoc3C(C)(C)C)cc2)N1	1	O=C(Nc1ccc(CC2NCCO2)cc1)c1cocn1	0.0000000	0.0000	0.0000000	0.0000	0.0000000	0.0000	0.0000000	0.0000	4
28.2390	43.6557	24.1269	0.5295514	CC(C)(C)c1onc2ncnc(-c3cccc(NC(=O)Cc4cc(Cl)cc(Cl)c4)c3)c12	1	O=C(Cc1ccccc1)Nc1cccc(-c2ncnc3nocc23)c1	0.4040383	0.4040	1.0000000	0.0000	0.4643478	7.3263	1.0000000	1.0000	4
24.4754	28.9822	19.9204	0.3820515	CCn1cncc1-c1nc2cnc(N3CCOCC3)cc2[nH]1	1	c1ncc(-c2nc3cnc(N4CCOCC4)cc3[nH]2)[nH]1	0.7962355	0.7962	1.0000000	0.0000	0.1174829	5.0479	1.0000000	1.0000	4
13.5684	38.8475	43.2694	0.6415388	Cc1ccc(C(=O)Nc2cccc(C(F)(F)F)c2)cc1Nc1ncnc2cnc(N3CCOCC3)nc12	1	O=C(Nc1ccccc1)c1cccc(Nc2ncnc3cnc(N4CCOCC4)nc23)c1	0.4029686	0.4030	1.0000000	0.0000	0.7415940	8.7820	1.0000000	1.0000	4
16.7626	25.6624	55.3265	0.6327257	CCCS(=O)(=O)Nc1ccc(F)c(C(=O)Nc2cnc3[nH]c(C(F)(F)F)cc3c2)c1F	1	O=C(Nc1cnc2[nH]ccc2c1)c1ccccc1	0.4763188	0.4763	1.0000000	0.0000	0.6213341	8.1022	1.0000000	1.0000	4
15.9622	29.4732	37.2318	0.5211331	Cc1cc(NC(=O)c2cccc(C(C)(C)C#N)c2)cc(Oc2ccnc3[nH]c(=O)[nH]c23)c1	1	O=C(Nc1cccc(Oc2ccnc3[nH]c(=O)[nH]c23)c1)c1ccccc1	0.4353112	0.4353	1.0000000	0.0000	0.4189766	7.1024	1.0000000	1.0000	4
16.7491	23.3322	-23.3322	0.0000000	O=C(Nc1ccccc1)N1N=C(c2ccccc2)CC1c1ccccc1O	1	O=C(Nc1ccccc1)N1N=C(c2ccccc2)CC1c1ccccc1	0.0000000	0.0000	0.0000000	0.0000	0.0000000	0.0000	0.0000000	0.0000	4
23.0558	53.9411	20.0067	0.5777172	COc1ccc(C(C)(C)C#N)cc1C(=O)Nc1cccc(Nc2ncnc3cnc(N4CCOCC4)nc23)c1	1	O=C(Nc1cccc(Nc2ncnc3cnc(N4CCOCC4)nc23)c1)c1ccccc1	0.3638164	0.3638	1.0000000	0.0000	0.6276178	8.1348	1.0000000	1.0000	4
23.6039	48.2390	29.9804	0.6110889	CNc1c(-c2ccncc2)nc(Nc2cccc(S(=O)(=O)NC)c2)c2cccnc12	1	c1ccc(Nc2nc(-c3ccncc3)cc3ncccc23)cc1	0.4386344	0.4386	1.0000000	0.0000	0.6127853	8.0582	1.0000000	1.0000	4
23.2086	33.3778	-33.3778	0.0000000	NCC#Cc1cnc2[nH]cc(C(=O)c3cccc(Nc4cncnc4)c3)c2c1	1	O=C(c1cccc(Nc2cncnc2)c1)c1c[nH]c2ncccc12	0.0000000	0.0000	0.0000000	0.0000	0.0000000	0.0000	0.0000000	0.0000	4
25.2363	36.6876	-36.0760	0.0047779	Cc1cccnc1-c1ccc(N(CCOc2ccc(NS(C)(=O)=O)cc2)C2CCN(Cc3ccccc3)C2)nc1	1	c1ccc(CN2CCC(N(CCOc3ccccc3)c3ccc(-c4ccccn4)cn3)C2)cc1	0.2782150	0.2782	0.0000000	1.0000	0.2579472	6.2151	1.0000000	1.0000	4
15.9710	44.2234	30.1930	0.5813787	CC(C)n1cc(-c2ccnc(NCC3CC3)n2)c(-c2cc(Cl)cc(NS(C)(=O)=O)c2F)n1	1	c1ccc(-c2n[nH]cc2-c2ccnc(NCC3CC3)n2)cc1	0.4912339	0.4912	1.0000000	0.0000	0.4926995	7.4645	1.0000000	1.0000	4
11.5258	33.9724	43.0853	0.6020137	CCCS(=O)(=O)Nc1ccc(F)c(Nc2ncccc2-c2ncnc3[nH]cnc23)c1F	1	c1ccc(Nc2ncccc2-c2ncnc3[nH]cnc23)cc1	0.3968684	0.3969	1.0000000	0.0000	0.6438366	8.2200	1.0000000	1.0000	4
37.9117	46.3376	12.3668	0.4586279	COc1cn(Cc2cccc(C)n2)c2cc(NC(=O)c3cc(Cl)cc(C(F)(F)F)c3)sc12	1	O=C(Nc1cc2c(ccn2Cc2ccccn2)s1)c1ccccc1	0.3607269	0.3607	1.0000000	0.0000	0.3609059	6.8051	1.0000000	1.0000	4
17.6834	23.3380	65.6251	0.6950244	Cc1ccc(NC(=O)c2cccc(C(F)(F)F)n2)cc1-c1cc(N2CCOCC2)c(=O)n(C)c1	1	O=C(Nc1cccc(-c2c[nH]c(=O)c(N3CCOCC3)c2)c1)c1ccccn1	0.6242062	0.6242	1.0000000	0.0000	0.6190402	8.0904	1.0000000	1.0000	4
14.3609	68.4328	-68.4328	0.0000000	COC(=O)NC(C)CNc1nccc(-c2nc(C(C)(C)C)[nH]c2-c2cc(Cl)cc(NS(C)(=O)=O)c2)n1	1	c1ccc(-c2[nH]cnc2-c2ccncn2)cc1	0.0000000	0.0000	0.0000000	0.0000	0.0000000	0.0000	0.0000000	0.0000	4
26.9297	39.9213	19.2299	0.4621187	COc1ccnc(-c2ccnc3c(-c4ccncc4)c(-c4cc(F)ccc4OC)nn23)c1	1	c1ccc(-c2nn3c(-c4ccccn4)ccnc3c2-c2ccncc2)cc1	0.4056075	0.4056	1.0000000	0.0000	0.3324599	6.6523	1.0000000	1.0000	4
13.7012	61.8482	27.2536	0.6961075	CCCS(=O)(=O)Nc1cc(Cl)cc(-c2[nH]c(C(C)(C)C)nc2-c2ccnc(N)n2)c1	1	c1ccc(-c2[nH]cnc2-c2ccncn2)cc1	0.5177141	0.5177	1.0000000	0.0000	0.7294473	8.7061	1.0000000	1.0000	4
22.5675	20.5205	40.9216	0.4800166	COc1cccc2c1C(=O)C(Oc1ccc(Cl)cc1)=CC2=O	1	O=C1C=C(Oc2ccccc2)C(=O)c2ccccc21	0.8666936	0.8667	1.0000000	0.0000	0.1901806	5.7382	1.0000000	1.0000	4
23.0112	30.1153	-28.9975	0.0087325	COc1cncc(-c2ccc3c(c2)C2(COC(=N)N2)C2(CCOCC2)O3)c1	1	N=C1NC2(CO1)c1cc(-c3cccnc3)ccc1OC21CCOCC1	0.8480565	0.8481	0.0000000	1.0000	0.4292289	7.1534	1.0000000	1.0000	4
30.9735	37.5147	29.4796	0.5233934	FCCn1ccc2c(-c3ncnc4cc[nH]c34)cccc21	1	c1cc(-c2ncnc3cc[nH]c23)c2cc[nH]c2c1	0.6235345	0.6235	1.0000000	0.0000	0.3111631	6.5336	1.0000000	1.0000	4
9.6208	33.9654	41.5031	0.5895976	Cc1ccc(C(=O)Nc2cc(C(C)(C)C)n[nH]2)cc1-n1cc(-c2cncc(N3CCOCC3)c2)nn1	1	O=C(Nc1ccn[nH]1)c1cccc(-n2cc(-c3cncc(N4CCOCC4)c3)nn2)c1	0.4416003	0.4416	1.0000000	0.0000	0.5585200	7.7860	1.0000000	1.0000	4
11.9348	48.9646	33.5676	0.6447823	CC(C)(C)c1cc(NC(=O)c2ccc(F)c(Nc3ncnc4cnc(N5CCOCC5)nc34)c2)no1	1	O=C(Nc1ccon1)c1cccc(Nc2ncnc3cnc(N4CCOCC4)nc23)c1	0.4252365	0.4252	1.0000000	0.0000	0.7169071	8.6299	1.0000000	1.0000	4
20.1519	24.5155	-24.5155	0.0000000	Cc1ccc(NS(=O)(=O)c2cccc(C(F)(F)F)c2)cc1C(=O)O	1	O=S(=O)(Nc1ccccc1)c1ccccc1	0.0000000	0.0000	0.0000000	0.0000	0.0000000	0.0000	0.0000000	0.0000	4
20.2851	24.0774	4.8657	0.2261180	Cc1nnc(CNC(=O)Nc2ccc(Br)cc2F)o1	1	O=C(NCc1nnco1)Nc1ccccc1	0.9070548	0.9071	1.0000000	0.0000	0.0293948	3.2474	1.0000000	1.0000	4
33.9553	49.5371	-7.1873	0.3308580	Cc1cc(NC(=O)Nc2cccc(C(F)(F)F)c2)ccc1-n1cc(-c2cccc(NC(=O)CNC(=O)Cc3ccc(Cl)cc3)c2)nn1	1	O=C(Cc1ccccc1)NCC(=O)Nc1cccc(-c2cn(-c3ccc(NC(=O)Nc4ccccc4)cc3)nn2)c1	0.1372196	0.1372	1.0000000	0.0000	0.3739151	6.8732	1.0000000	1.0000	4
16.4923	32.8376	26.9063	0.4667494	Cc1cnc2[nH]cc(C(=O)c3c(F)ccc(NS(=O)(=O)c4cn(C)cn4)c3F)c2c1	1	O=C(c1cccc(NS(=O)(=O)c2c[nH]cn2)c1)c1c[nH]c2ncccc12	0.4723893	0.4724	1.0000000	0.0000	0.2988943	6.4633	1.0000000	1.0000	4
15.6929	45.6900	11.8007	0.4491457	O=C(Nc1cc(Oc2ccc(NC(=O)C3(C(=O)Nc4ccc(Cl)c(C(F)(F)F)c4)CC3)cc2F)ccn1)C1CC1	1	O=C(Nc1cc(Oc2ccc(NC(=O)C3(C(=O)Nc4ccccc4)CC3)cc2)ccn1)C1CC1	0.2125850	0.2126	1.0000000	0.0000	0.5397569	7.6938	1.0000000	1.0000	4
16.3623	26.5075	36.4980	0.4922302	CSc1cccc(NC(=O)Nc2ccc(Oc3ccnc4[nH]c(=O)[nH]c34)cc2F)c1	1	O=C(Nc1ccccc1)Nc1ccc(Oc2ccnc3[nH]c(=O)[nH]c23)cc1	0.3506439	0.3506	1.0000000	0.0000	0.4390593	7.2021	1.0000000	1.0000	4
14.1445	20.2662	32.8490	0.4149622	O=C(Nc1ccc(Cl)c(C(F)(F)F)c1)Nc1ccc(Oc2ccnc3[nH]c(=O)[nH]c23)cc1F	1	O=C(Nc1ccccc1)Nc1ccc(Oc2ccnc3[nH]c(=O)[nH]c23)cc1	0.2883109	0.2883	1.0000000	0.0000	0.3429908	6.7096	1.0000000	1.0000	4
24.6642	42.0112	25.1397	0.5246169	CN(C)c1ccc2ncnc(-c3cccc(C(=O)Nc4ccnc(C(F)(F)F)c4)c3)c2n1	1	O=C(Nc1ccncc1)c1cccc(-c2ncnc3cccnc23)c1	0.5077925	0.5078	1.0000000	0.0000	0.3731521	6.8692	1.0000000	1.0000	4
25.0103	27.7658	8.5114	0.2834154	N#CC(C#N)C(=Nc1cc(Cl)c(F)c(Cl)c1)N1CCOCC1	1	C(=Nc1ccccc1)N1CCOCC1	0.4705602	0.4706	1.0000000	0.0000	0.0892867	4.6759	1.0000000	1.0000	4
25.6506	34.1812	-33.6276	0.0043249	Cc1nc(N2CCC(F)C2)nc2nc(N3CCN(C(C)C)CC3)ncc12	1	c1nc(N2CCCC2)nc2nc(N3CCNCC3)ncc12	0.8280917	0.8281	0.0000000	1.0000	0.0795133	4.5220	1.0000000	1.0000	4
15.2710	48.8406	27.7414	0.5982969	Cc1ccc(C(=O)Nc2cc(C(C)(C)C)on2)cc1-n1cc(-c2cncc(N(C)C3CCN(C)CC3)c2)nn1	1	O=C(Nc1ccon1)c1cccc(-n2cc(-c3cncc(NC4CCNCC4)c3)nn2)c1	0.3837959	0.3838	1.0000000	0.0000	0.6526974	8.2672	1.0000000	1.0000	4
27.6295	34.4189	-33.7829	0.0049685	Cn1cc(C2CCN(C(=O)c3cc(C(F)(F)F)cc(C(F)(F)F)c3)CCN2C2CCC2)c2ccccc21	1	O=C(c1ccccc1)N1CCC(c2c[nH]c3ccccc23)N(C2CCC2)CC1	0.3595453	0.3595	0.0000000	1.0000	0.2276774	6.0147	1.0000000	1.0000	4
23.9834	36.5291	-36.5291	0.0000000	C1=C(c2ccc(Oc3ccc4c(c3)OCO4)cc2)C2CC1O2	1	C1=C(c2ccc(Oc3ccc4c(c3)OCO4)cc2)C2CC1O2	0.0000000	0.0000	0.0000000	0.0000	0.0000000	0.0000	0.0000000	0.0000	4
14.3451	43.9601	21.6798	0.5128121	Cc1ccc(C(=O)Nc2cc(C(F)(F)F)ccc2F)cc1Nc1ncnc2cnc(N3CCC(F)(F)CC3)nc12	1	O=C(Nc1ccccc1)c1cccc(Nc2ncnc3cnc(N4CCCCC4)nc23)c1	0.2837227	0.2837	1.0000000	0.0000	0.5815149	7.9001	1.0000000	1.0000	4
19.5556	47.8434	29.5782	0.6048558	CCc1cc(Nc2nc3cc(Oc4ccnc(NC(C)=O)c4)ccc3n2C)ccc1C	1	c1ccc(Nc2nc3cc(Oc4ccncc4)ccc3[nH]2)cc1	0.4446092	0.4446	1.0000000	0.0000	0.5908248	7.9467	1.0000000	1.0000	4
29.1194	36.9468	26.0664	0.4922910	CC(C)c1nc(-c2c[nH]c3ccc(-c4ccc5c(c4)OCCO5)cc23)cs1	1	c1nc(-c2c[nH]c3ccc(-c4ccc5c(c4)OCCO5)cc23)cs1	0.4875442	0.4875	1.0000000	0.0000	0.3310971	6.6449	1.0000000	1.0000	4
28.0050	37.9995	2.4635	0.3161166	Cc1cnc(CNc2nccc3[nH]c(C(C)(C)C)nc23)cn1	1	c1cnc(CNc2nccc3[nH]cnc23)cn1	0.7764801	0.7765	1.0000000	0.0000	0.0757735	4.4585	1.0000000	1.0000	4
27.4704	36.8932	24.5852	0.4803001	CC(=O)Nc1cccc(NS(=O)(=O)c2cccc(NC(=O)Nc3cncc(C(F)(F)F)c3)c2)c1	1	O=C(Nc1cccnc1)Nc1cccc(S(=O)(=O)Nc2ccccc2)c1	0.4017930	0.4018	1.0000000	0.0000	0.3680929	6.8429	1.0000000	1.0000	4
22.0390	32.8171	9.9025	0.3337465	O=S(=O)(Nc1cc(Nc2ccc3c(-c4nc5ccccc5[nH]4)[nH]nc3c2)ccc1F)c1cc(F)ccc1F	1	O=S(=O)(Nc1cccc(Nc2ccc3c(-c4nc5ccccc5[nH]4)[nH]nc3c2)c1)c1ccccc1	0.2071275	0.2071	1.0000000	0.0000	0.2683277	6.2802	1.0000000	1.0000	4
20.6797	26.7088	34.8774	0.4811425	CCCS(=O)(=O)Nc1cc(Cl)ccc1Oc1cccc(C(F)(F)F)c1	1	c1ccc(Oc2ccccc2)cc1	0.7238137	0.7238	1.0000000	0.0000	0.2232025	5.9835	1.0000000	1.0000	4
24.8625	28.7019	31.3923	0.4694861	FC(F)(F)c1cc(N2CCN(c3ncnc4cc(N5CCOCC5)ccc34)CC2)ccc1Cl	1	c1ccc(N2CCN(c3ncnc4cc(N5CCOCC5)ccc34)CC2)cc1	0.5545810	0.5546	1.0000000	0.0000	0.2642231	6.2546	1.0000000	1.0000	4
25.7060	72.4015	-71.3748	0.0080210	CCn1nccc1NC(=O)c1ccc(C)c(Nc2ncnc3cnc(NC4CCOC4)nc23)c1	1	O=C(Nc1ccn[nH]1)c1cccc(Nc2ncnc3cnc(NC4CCOC4)nc23)c1	0.3811867	0.3812	0.0000000	1.0000	0.6929763	8.4899	1.0000000	1.0000	4
22.0581	43.6596	7.3419	0.3984491	CC(C)NS(=O)(=O)Nc1ccc(F)c(Cn2c(N3CCC(C(N)=O)CC3)nc3c(N)ncnc32)c1F	1	c1ccc(Cn2c(N3CCCCC3)nc3cncnc32)cc1	0.3393571	0.3394	1.0000000	0.0000	0.2702532	6.2921	1.0000000	1.0000	4
15.3932	43.8117	38.9198	0.6463399	Cc1ccc(C(=O)Nc2cccc(C(C)(C)C#N)c2)cc1Nc1ncnc2cnc(N3CCOCC3)nc12	1	O=C(Nc1ccccc1)c1cccc(Nc2ncnc3cnc(N4CCOCC4)nc23)c1	0.3901013	0.3901	1.0000000	0.0000	0.7764443	9.0140	1.0000000	1.0000	4
16.8047	44.5978	36.1852	0.6311168	Cc1ccc(NC(=O)c2cccc(C(F)(F)F)c2)cc1-c1cc(N2CCOCC2)nc(NCCN2CCCCC2)n1	1	O=C(Nc1cccc(-c2cc(N3CCOCC3)nc(NCCN3CCCCC3)n2)c1)c1ccccc1	0.3736759	0.3737	1.0000000	0.0000	0.7603001	8.9037	1.0000000	1.0000	4
21.7084	40.1465	15.5138	0.4348459	CN(C)c1ncnc2cc(Oc3ccc(NC(=O)Nc4cccc(OC(F)(F)F)c4)c(F)c3)ccc12	1	O=C(Nc1ccccc1)Nc1ccc(Oc2ccc3cncnc3c2)cc1	0.3073915	0.3074	1.0000000	0.0000	0.3637417	6.8200	1.0000000	1.0000	4
24.9302	25.9472	-25.2866	0.0051608	c1ccc(-c2nnc(C(c3cccs3)N3CCN(c4ncccn4)CC3)o2)cc1	1	c1ccc(-c2nnc(C(c3cccs3)N3CCN(c4ncccn4)CC3)o2)cc1	0.5040624	0.5041	0.0000000	1.0000	0.1869051	5.7121	1.0000000	1.0000	4
18.3661	40.3228	22.3156	0.4893630	O=C(Nc1cccc(-c2cc(NC(=O)C3CC3)c(=O)n(Cc3ccccc3)c2)c1)c1cccc(C(F)(F)F)c1	1	O=C(Nc1cccc(-c2cc(NC(=O)C3CC3)c(=O)n(Cc3ccccc3)c2)c1)c1ccccc1	0.2988129	0.2988	1.0000000	0.0000	0.4964832	7.4829	1.0000000	1.0000	4
17.6647	28.9225	49.9068	0.6158535	Cc1ccc(NC(=O)c2cccnc2)cc1-c1ccnc(N(C)C)n1	1	O=C(Nc1cccc(-c2ccncn2)c1)c1cccnc1	0.7939153	0.7939	1.0000000	0.0000	0.3755249	6.8815	1.0000000	1.0000	5
20.5226	48.9648	24.0002	0.5700394	Cc1ccc(NC(=O)c2cccc(C(C)(C)C#N)c2)cc1Nc1ncnc2cnc(N3CCC(N4CCN(C)CC4)CC3)nc12	1	O=C(Nc1cccc(Nc2ncnc3cnc(N4CCC(N5CCNCC5)CC4)nc23)c1)c1ccccc1	0.3054486	0.3054	1.0000000	0.0000	0.7057959	8.5641	1.0000000	1.0000	5
19.2561	23.8694	47.4178	0.5569312	CNS(=O)(=O)c1ccc(-c2n[nH]c(=O)cc2-c2ccccc2)cc1	1	O=c1cc(-c2ccccc2)c(-c2ccccc2)n[nH]1	0.7591987	0.7592	1.0000000	0.0000	0.3056422	6.5022	1.0000000	1.0000	5
31.0195	44.2933	32.6896	0.6014287	CC(=O)Nc1cccc2c(Oc3cc(Cl)cc(C(=O)N=c4[nH]cnc(N)c4C#N)c3)c(C)oc12	1	O=C(N=c1ccnc[nH]1)c1cccc(Oc2coc3ccccc23)c1	0.3998775	0.3999	1.0000000	0.0000	0.6381729	8.1900	1.0000000	1.0000	5
27.1110	56.0635	-56.0635	0.0000000	FC(c1cccc(Nc2c3c(c(Nc4c(C(=O)Nc5ccc(N(CCN(C)C)C)cc5)ccc4)ncn3)ccc2)c1)(F)F	0		0.0000000	0.0000	0.0000000	0.0000	0.0000000	0.0000	0.0000000	0.0000	5
28.8644	37.5770	13.0319	0.3953826	CC(C)(C)c1cccc(C(=O)Nc2cccc(Oc3cc(-c4ccc(C(N)=O)nc4)ccc3C#N)c2)c1	1	O=C(Nc1cccc(Oc2cccc(-c3cccnc3)c2)c1)c1ccccc1	0.3404627	0.3405	1.0000000	0.0000	0.2644915	6.2563	1.0000000	1.0000	5
18.1044	47.3229	27.8046	0.5869335	CNc1cc(C2(C(=O)Nc3cc(C(=O)Nc4ccc(OC)c(Cl)c4)ccc3C)CC2)ncn1	1	O=C(Nc1ccccc1)c1cccc(NC(=O)C2(c3ccncn3)CC2)c1	0.4769662	0.4770	1.0000000	0.0000	0.5171109	7.5833	1.0000000	1.0000	5
17.6177	26.5582	40.8282	0.5264561	COc1[nH]nc2ncc(NC(=O)c3c(F)ccc(NS(=O)(=O)c4ccc(F)cc4)c3F)cc12	1	O=C(Nc1cnc2n[nH]cc2c1)c1cccc(NS(=O)(=O)c2ccccc2)c1	0.3906777	0.3907	1.0000000	0.0000	0.4711701	7.3596	1.0000000	1.0000	5
11.2004	67.3730	-1.4385	0.5151127	CCCS(=O)(=O)Nc1ccc(F)c(-n2cc(-c3cncc(OC)c3)c3nc(N(C)C4CCN(C)CC4)cnc32)c1F	1	c1ccc(-n2cc(-c3cccnc3)c3nc(NC4CCNCC4)cnc32)cc1	0.3072901	0.3073	1.0000000	0.0000	0.5490074	7.7391	1.0000000	1.0000	5
19.7802	35.5870	40.3418	0.5931941	CCCS(=O)(=O)Nc1cc(F)cc(-c2noc(-c3cnn(C4CCCCC4)c3)n2)c1O	1	c1ccc(-c2noc(-c3cnn(C4CCCCC4)c3)n2)cc1	0.5205292	0.5205	1.0000000	0.0000	0.4923108	7.4626	1.0000000	1.0000	5
29.2019	29.5080	41.0159	0.5509672	COc1ccc(C)c(N=c2c(C(N)=O)c[nH]c3ccc(NC(C)=O)cc23)c1	1	c1ccc(N=c2cc[nH]c3ccccc23)cc1	0.6619222	0.6619	1.0000000	0.0000	0.3348879	6.6656	1.0000000	1.0000	5
17.7288	27.0739	48.0918	0.5872319	CCCS(=O)(=O)Nc1ccc(F)c(-c2ccc(C#N)[nH]2)c1F	1	c1ccc(-c2ccc[nH]2)cc1	0.8858771	0.8859	1.0000000	0.0000	0.3045412	6.4958	1.0000000	1.0000	5
16.8283	41.0206	23.9450	0.5075441	Cc1ccc(C(=O)Nc2cc(OCCN(C)C)cc(C(F)(F)F)c2)cc1Nc1ncnc2cnc(N3CCCCO3)nc12	1	O=C(Nc1ccccc1)c1cccc(Nc2ncnc3cnc(N4CCCCO4)nc23)c1	0.2665181	0.2665	1.0000000	0.0000	0.5983514	7.9847	1.0000000	1.0000	5
10.8946	20.0599	30.8982	0.3981103	O=C(Nc1ccc(Oc2ccnc3[nH]c(=O)[nH]c23)cc1)Nc1ccc(Cl)c(C(F)(F)F)c1	1	O=C(Nc1ccccc1)Nc1ccc(Oc2ccnc3[nH]c(=O)[nH]c23)cc1	0.3261740	0.3262	1.0000000	0.0000	0.2790121	6.3455	1.0000000	1.0000	5
22.0882	32.7318	-32.7318	0.0000000	n12c(cc(-c3cc(OC)cc(OC)c3)c1-c1cccc(NC(=O)Nc3cc(Cl)ccc3)c1)ncc2	0		0.0000000	0.0000	0.0000000	0.0000	0.0000000	0.0000	0.0000000	0.0000	5
19.7145	22.6924	14.2453	0.2885759	CCCNC(=O)c1cc(COc2cc(C)c(Cl)c(C)c2)on1	1	c1ccc(OCc2ccno2)cc1	0.8810548	0.8811	1.0000000	0.0000	0.0544933	4.0299	1.0000000	1.0000	5
27.4839	36.9492	1.2958	0.2987889	N#Cc1ccc(Oc2cccc(O)c2)c(-c2cn(-c3ccc(O)cc3)c(-c3ccccc3O)n2)c1	1	c1ccc(Oc2ccccc2-c2cn(-c3ccccc3)c(-c3ccccc3)n2)cc1	0.2965448	0.2965	1.0000000	0.0000	0.1507923	5.3982	1.0000000	1.0000	5
23.0533	24.4878	49.2317	0.5759332	CN(C)c1ccc2c(ccn2S(=O)(=O)c2cc(Cl)ccc2N)c1	1	O=S(=O)(c1ccccc1)n1ccc2ccccc21	0.7372580	0.7373	1.0000000	0.0000	0.3400288	6.6936	1.0000000	1.0000	5
27.1470	49.9506	21.3352	0.5569201	COc1ccc(Nc2nc3cc(-c4c(F)ccc(NS(=O)(=O)C5CC5)c4F)c(=O)n(C)c3cc2C#N)cc1	1	O=c1[nH]c2ccc(Nc3ccccc3)nc2cc1-c1cccc(NS(=O)(=O)C2CC2)c1	0.3577216	0.3577	1.0000000	0.0000	0.5825261	7.9051	1.0000000	1.0000	5
11.7243	23.6978	48.9866	0.5678467	COc1n[nH]c2ncc(NC(=O)c3c(F)ccc(NS(=O)(=O)c4ccccc4)c3F)cc12	1	O=C(Nc1cnc2[nH]ncc2c1)c1cccc(NS(=O)(=O)c2ccccc2)c1	0.4062329	0.4062	1.0000000	0.0000	0.5476062	7.7323	1.0000000	1.0000	5
12.1695	23.8232	29.2920	0.4149622	O=C(Nc1ccc(Cl)c(C(F)(F)F)c1)Nc1ccc(Oc2ccnc3[nH]c(=O)[nH]c23)cc1F	1	O=C(Nc1ccccc1)Nc1ccc(Oc2ccnc3[nH]c(=O)[nH]c23)cc1	0.2883109	0.2883	1.0000000	0.0000	0.3429908	6.7096	1.0000000	1.0000	5
13.4404	35.1763	25.3315	0.4727171	CC(C)n1cc(-c2ccnc(Cl)c2)c(-c2cccc(NS(=O)(=O)c3cc(F)ccc3F)c2F)n1	1	O=S(=O)(Nc1cccc(-c2n[nH]cc2-c2ccncc2)c1)c1ccccc1	0.3221914	0.3222	1.0000000	0.0000	0.4279202	7.1469	1.0000000	1.0000	5
27.0293	37.0634	30.1261	0.5249183	Cc1nc(NC(=O)C2CC2)cn2c(-c3ccc(F)c(NC(=O)c4cccc(C(F)(F)F)c4)c3)cnc12	1	O=C(Nc1cccc(-c2cnc3cnc(NC(=O)C4CC4)cn23)c1)c1ccccc1	0.3584653	0.3585	1.0000000	0.0000	0.5036458	7.5177	1.0000000	1.0000	5
39.3303	53.3427	-53.3427	0.0000000	COC1(c2ccccc2)CC2c3cc(Nc4ccc(F)c(NC(=O)c5cccc(N(C)C)c5)c4)ccc3C(=O)N2O1	1	O=C(Nc1cccc(Nc2ccc3c(c2)C2CC(c4ccccc4)ON2C3=O)c1)c1ccccc1	0.0000000	0.0000	0.0000000	0.0000	0.0000000	0.0000	0.0000000	0.0000	5
26.2281	30.5616	45.4088	0.5935186	Cc1ccc(NC(=O)c2cccc(C(F)(F)F)c2)cc1-c1cc(F)c(C(=O)NC2CCN(C)CC2)cn1	1	O=C(Nc1cccc(-c2ccc(C(=O)NC3CCNCC3)cn2)c1)c1ccccc1	0.4540238	0.4540	1.0000000	0.0000	0.5542448	7.7649	1.0000000	1.0000	5
25.4480	47.1277	9.2064	0.4401097	c1cc(-c2cnc3[nH]ncc3c2)cc(Oc2ccc3cnc4[nH]ncc4c3c2)n1	1	c1cc(-c2cnc3[nH]ncc3c2)cc(Oc2ccc3cnc4[nH]ncc4c3c2)n1	0.4764799	0.4765	1.0000000	0.0000	0.2572314	6.2105	1.0000000	1.0000	5
23.2511	36.2341	19.8704	0.4383164	CCn1ncc2cc(-c3cc(C(=O)Nc4cc(C(C)(C)O)cc(C(F)(F)F)c4)ccc3C)ccc21	1	O=C(Nc1ccccc1)c1cccc(-c2ccc3[nH]ncc3c2)c1	0.3405919	0.3406	1.0000000	0.0000	0.3396237	6.6914	1.0000000	1.0000	5
17.7851	30.5029	16.9968	0.3710918	O=S(=O)(NCCNc1ccc(C(F)(F)F)cn1)c1ccc(Cl)cc1	1	O=S(=O)(NCCNc1ccccn1)c1ccccc1	0.7563250	0.7563	1.0000000	0.0000	0.1143981	5.0113	1.0000000	1.0000	5
14.0550	45.3586	29.4290	0.5842781	CC1(C)OC(c2ccnc(NCCC#N)n2)=C(c2cc(NS(=O)(=O)c3c(F)cccc3F)ccc2F)C1=O	1	O=C1COC(c2ccncn2)=C1c1cccc(NS(=O)(=O)c2ccccc2)c1	0.4026395	0.4026	1.0000000	0.0000	0.5913739	7.9495	1.0000000	1.0000	5
12.4822	23.7204	48.8055	0.5666087	Oc1cccc(-c2c(-c3ccncc3)nn3c(-c4ccncc4)ccnc23)c1	1	c1ccc(-c2c(-c3ccncc3)nn3c(-c4ccncc4)ccnc23)cc1	0.5178213	0.5178	1.0000000	0.0000	0.4424043	7.2186	1.0000000	1.0000	5
14.6085	49.6860	35.8097	0.6679353	Cc1ccc(C(=O)Nc2cc(C(C)(C)C)on2)cc1Nc1ncnc2cnc(N(C)C)nc12	1	O=C(Nc1ccon1)c1cccc(Nc2ncnc3cncnc23)c1	0.4667926	0.4668	1.0000000	0.0000	0.7210460	8.6548	1.0000000	1.0000	5
18.6111	34.6447	27.8623	0.4883358	Nc1cccc(Nc2ncccc2-c2ncnc3[nH]cnc23)c1	1	c1ccc(Nc2ncccc2-c2ncnc3[nH]cnc23)cc1	0.5025004	0.5025	1.0000000	0.0000	0.3163731	6.5631	1.0000000	1.0000	5
26.0915	80.2634	-80.2634	0.0000000	COC(=O)NC(C)CNc1nccc(-c2[nH]c(C3CC3)nc2-c2ccc(F)c(NC(=O)c3ccc(C)cc3)n2)n1	1	O=C(Nc1cccc(-c2nc(C3CC3)[nH]c2-c2ccncn2)n1)c1ccccc1	0.0000000	0.0000	0.0000000	0.0000	0.0000000	0.0000	0.0000000	0.0000	5
24.7176	25.8293	26.3136	0.4073663	NC(=O)Cc1sc(-c2ccccc2F)nc1-c1ccccc1	1	c1ccc(-c2csc(-c3ccccc3)n2)cc1	0.7992997	0.7993	1.0000000	0.0000	0.1368399	5.2603	1.0000000	1.0000	5
22.8984	60.3324	22.4823	0.6469905	CN(c1cc(N)c2ncnc(Nc3cc(Cl)ccc3F)c2n1)C1CC(N2CCC2)C1	1	c1ccc(Nc2ncnc3ccc(NC4CC(N5CCC5)C4)nc23)cc1	0.6399854	0.6400	1.0000000	0.0000	0.5092041	7.5448	1.0000000	1.0000	5
21.2645	55.6233	-54.7089	0.0071439	Cc1ccc(C(=O)Nc2cc(N(C)CCN(C)C)cc(C(F)(F)F)c2)cc1Nc1ncnc2cnc(N3CCOCC3C)nc12	1	O=C(Nc1ccccc1)c1cccc(Nc2ncnc3cnc(N4CCOCC4)nc23)c1	0.2653055	0.2653	0.0000000	1.0000	0.7136568	8.6105	1.0000000	1.0000	5
17.3928	57.0193	-9.0729	0.3745819	COc1cc(N2CCN(C(C)=O)CC2)ccc1Nc1nccc(-c2sc(C(C)C)nc2-c2cccc(NS(=O)(=O)c3ccccc3F)c2)n1	1	O=S(=O)(Nc1cccc(-c2ncsc2-c2ccnc(Nc3ccc(N4CCNCC4)cc3)n2)c1)c1ccccc1	0.1624662	0.1625	1.0000000	0.0000	0.4373374	7.1936	1.0000000	1.0000	5
12.2658	29.2830	43.9827	0.5723886	Cc1ccc(NC(=O)c2cccc(C(C)(C)C#N)c2)cc1Nc1ccc2ncn(C)c(=O)c2c1	1	O=C(Nc1cccc(Nc2ccc3nc[nH]c(=O)c3c2)c1)c1ccccc1	0.4428354	0.4428	1.0000000	0.0000	0.5185088	7.5901	1.0000000	1.0000	5
16.1272	20.7859	33.7768	0.4262711	Oc1cccc(NC2=NCCCN2)c1	1	c1ccc(NC2=NCCCN2)cc1	0.6238652	0.6239	1.0000000	0.0000	0.1889306	5.7283	1.0000000	1.0000	5
14.6610	48.5838	19.7810	0.5340999	COCCN1CCN(c2ncc3ncnc(Nc4cc(C(=O)Nc5ccc(OC)c(C(F)(F)F)c5)ccc4F)c3n2)CC1	1	O=C(Nc1ccccc1)c1cccc(Nc2ncnc3cnc(N4CCNCC4)nc23)c1	0.2686879	0.2687	1.0000000	0.0000	0.6725546	8.3752	1.0000000	1.0000	5
10.9048	24.0161	60.7290	0.6620710	Cc1ccc(NC(=O)c2cccc(C(F)(F)F)c2)cc1-c1cncc(N2CCOCC2)n1	1	O=C(Nc1cccc(-c2cncc(N3CCOCC3)n2)c1)c1ccccc1	0.6417855	0.6418	1.0000000	0.0000	0.5372153	7.6814	1.0000000	1.0000	5
33.5925	39.4799	-39.4799	0.0000000	Cc1ccnc2c1Nc1ccccc1N2C(=O)COc1cccc(C(=O)O)c1	1	O=C(COc1ccccc1)N1c2ccccc2Nc2cccnc21	0.0000000	0.0000	0.0000000	0.0000	0.0000000	0.0000	0.0000000	0.0000	5
15.2006	50.9388	26.1597	0.6023320	CC(C)(C)c1cc(NC(=O)c2ccc(F)c(Nc3ncnc4cnc(N5CCC(F)CC5)nc34)c2)no1	1	O=C(Nc1ccon1)c1cccc(Nc2ncnc3cnc(N4CCCCC4)nc23)c1	0.3921375	0.3921	1.0000000	0.0000	0.6513241	8.2599	1.0000000	1.0000	5
14.6345	38.8778	-37.9126	0.0075408	COc1ccc(NC(=O)c2ccc(C)c(Nc3ncnc4cnc(N5CCC(F)C5)nc34)c2)cc1C(F)(F)F	1	O=C(Nc1ccccc1)c1cccc(Nc2ncnc3cnc(N4CCCC4)nc23)c1	0.3171140	0.3171	0.0000000	1.0000	0.6984261	8.5212	1.0000000	1.0000	5
18.9906	34.3820	-34.3820	0.0000000	COC(=O)NC(C)CNc1cncc(-c2cn(-c3cc(C(=O)Nc4cc(N5CCN(C)CC5)cc(C(F)(F)F)c4)ccc3C)nn2)c1	1	O=C(Nc1cccc(N2CCNCC2)c1)c1cccc(-n2cc(-c3cccnc3)nn2)c1	0.0000000	0.0000	0.0000000	0.0000	0.0000000	0.0000	0.0000000	0.0000	5
22.5663	36.3552	36.1920	0.5667755	CC(C)n1cnc2cc(Cl)c(Nc3ccc(F)c4cnccc34)cc21	1	c1cc(Nc2ccc3nc[nH]c3c2)c2ccncc2c1	0.5127042	0.5127	1.0000000	0.0000	0.4465054	7.2388	1.0000000	1.0000	5
14.6137	24.1653	62.6197	0.6780076	Cn1cnc(-c2cccc(O)c2)c1-c1ccncc1	1	c1ccc(-c2nc[nH]c2-c2ccncc2)cc1	0.7615535	0.7616	1.0000000	0.0000	0.4915195	7.4587	1.0000000	1.0000	5
24.5632	26.5552	-26.5552	0.0000000	CCc1nccc(-c2ccc(C(=O)N3CCCCC3)cc2)c1C#Cc1ccc(=N)[nH]c1C	1	N=c1ccc(C#Cc2cnccc2-c2ccc(C(=O)N3CCCCC3)cc2)c[nH]1	0.0000000	0.0000	0.0000000	0.0000	0.0000000	0.0000	0.0000000	0.0000	5
21.5094	31.3845	39.4838	0.5536586	Cc1ccc(-c2ccnc3[nH]ncc23)cc1NC(=O)C(C)(C)C	1	c1ccc(-c2ccnc3[nH]ncc23)cc1	0.7535362	0.7535	1.0000000	0.0000	0.3032384	6.4884	1.0000000	1.0000	5
18.1160	31.0019	59.0803	0.7037668	Cc1ccc(NC(=O)c2cccc(C(C)(C)C#N)c2)cc1-c1cc(N2CCOCC2)cn(C)c1=O	1	O=C(Nc1cccc(-c2cc(N3CCOCC3)c[nH]c2=O)c1)c1ccccc1	0.6023852	0.6024	1.0000000	0.0000	0.6578835	8.2951	1.0000000	1.0000	5
17.2454	24.6194	39.1039	0.4978378	O=C(Nc1ccc(Oc2cc[nH]c(=NC(=O)C3CC3)c2)cc1)Nc1ccc(Br)c(C(F)(F)F)c1	1	O=C(Nc1ccccc1)Nc1ccc(Oc2cc[nH]c(=NC(=O)C3CC3)c2)cc1	0.3703134	0.3703	1.0000000	0.0000	0.4306791	7.1606	1.0000000	1.0000	5
10.9141	45.0911	19.2883	0.5029642	CN1CCN(c2nc(N)c3ncnc(Nc4cccc(C(=O)Nc5cccc(C(F)(F)F)c5)c4)c3n2)CC1	1	O=C(Nc1ccccc1)c1cccc(Nc2ncnc3cnc(N4CCNCC4)nc23)c1	0.3584779	0.3585	1.0000000	0.0000	0.4539948	7.2756	1.0000000	1.0000	5
39.7940	53.2118	-1.6952	0.4024734	CCOCCCN1CCN(c2ccc(NC(=O)c3ccc4nc(NC(=O)CC)sc4c3)cn2)CC1	1	O=C(Nc1ccc(N2CCNCC2)nc1)c1ccc2ncsc2c1	0.4115046	0.4115	1.0000000	0.0000	0.2347534	6.0631	1.0000000	1.0000	5
26.5252	32.3664	15.8786	0.3769146	N#Cc1cccc(Nc2c(Nc3ccccc3)c(O)c3c(O)cccc3c2O)c1	1	c1ccc(Nc2cc3ccccc3cc2Nc2ccccc2)cc1	0.2411828	0.2412	1.0000000	0.0000	0.3164413	6.5634	1.0000000	1.0000	5
17.7107	44.4744	16.4699	0.4761278	Nc1ncc2ccc(Oc3ccnc(NC(=O)C4CC4)c3)cc2n1	1	O=C(Nc1cc(Oc2ccc3cncnc3c2)ccn1)C1CC1	0.7656081	0.7656	1.0000000	0.0000	0.2073727	5.8695	1.0000000	1.0000	5
18.5381	25.3654	33.3603	0.4587951	O=C1CC(c2cccc(O)c2)=Nc2ccc(Oc3ccccc3)cc2N1	1	O=C1CC(c2ccccc2)=Nc2ccc(Oc3ccccc3)cc2N1	0.7265105	0.7265	1.0000000	0.0000	0.1982223	5.8007	1.0000000	1.0000	5
26.2427	46.7485	19.3358	0.5162838	Cc1c(Nc2ncccc2-c2ncnc3[nH]cnc23)ccc(Cl)c1-c1n[nH]c(=O)[nH]1	1	O=c1[nH]nc(-c2cccc(Nc3ncccc3-c3ncnc4[nH]cnc34)c2)[nH]1	0.3501751	0.3502	1.0000000	0.0000	0.4935620	7.4687	1.0000000	1.0000	5
15.1922	27.6340	63.7417	0.7138719	Cc1ccc(C(=O)Nc2ccc(C(F)(F)F)cc2)cc1-c1ccnc(N2CCOCC2)c1	1	O=C(Nc1ccccc1)c1cccc(-c2ccnc(N3CCOCC3)c2)c1	0.6074429	0.6074	1.0000000	0.0000	0.6761969	8.3954	1.0000000	1.0000	5
22.4075	23.7723	28.9737	0.4120781	COc1ccc(C(=O)c2ccc3[nH]ncc3c2O)cc1	1	O=C(c1ccccc1)c1ccc2[nH]ncc2c1	0.7155703	0.7156	1.0000000	0.0000	0.1547156	5.4351	1.0000000	1.0000	5
21.2225	48.6143	23.2784	0.5616618	CN(C1CCCCC1)S(=O)(=O)Nc1ccc(F)c(Nc2ncccc2-c2ncnc3[nH]cnc23)c1F	1	O=S(=O)(Nc1cccc(Nc2ncccc2-c2ncnc3[nH]cnc23)c1)NC1CCCCC1	0.3342431	0.3342	1.0000000	0.0000	0.6302724	8.1486	1.0000000	1.0000	5
27.9840	33.1884	38.4466	0.5596482	Cc1cccc2c1-c1nccc(-n3cnc(=O)[nH]3)c1CCC2	1	O=c1ncn(-c2ccnc3c2CCCc2ccccc2-3)[nH]1	0.7488948	0.7489	1.0000000	0.0000	0.3129199	6.5436	1.0000000	1.0000	5
13.3203	39.6248	29.9558	0.5435989	COc1ccc(NC(=O)c2ccc(C)c(Nc3ncnc4cnc(N5CCC(CN(C)C)CC5)nc34)c2)cc1C(F)(F)F	1	O=C(Nc1ccccc1)c1cccc(Nc2ncnc3cnc(N4CCCCC4)nc23)c1	0.2722816	0.2723	1.0000000	0.0000	0.6940248	8.4959	1.0000000	1.0000	5
25.7606	45.8234	13.7244	0.4652167	COc1cc(C(=O)Nc2ccc(C(C)(C)C)cc2)ccc1NC(=O)c1cc(N=C(N)N)ccc1F	1	O=C(Nc1ccc(C(=O)Nc2ccccc2)cc1)c1ccccc1	0.3056601	0.3057	1.0000000	0.0000	0.4306267	7.1604	1.0000000	1.0000	5
16.2956	28.6960	55.3468	0.6565848	Cc1ncc(NC(=O)c2cccc(C(F)(F)F)c2)cc1-c1cncc(N2CCOCC2)n1	1	O=C(Nc1cncc(-c2cncc(N3CCOCC3)n2)c1)c1ccccc1	0.6577912	0.6578	1.0000000	0.0000	0.5154687	7.5753	1.0000000	1.0000	5
12.6427	47.4517	36.7901	0.6581394	CCCS(=O)(=O)Nc1cccc(-c2[nH]c(C3(C)CC3)nc2-c2ccnc(NCCC#N)n2)c1F	1	c1ccc(-c2[nH]c(C3CC3)nc2-c2ccncn2)cc1	0.3675911	0.3676	1.0000000	0.0000	0.8537216	9.6452	1.0000000	1.0000	5
24.4767	48.6961	8.6242	0.4478150	CC(C)COc1n[nH]c2ncc(-c3cn(-c4c(F)ccc(NS(=O)(=O)c5ccc(F)cc5)c4F)nn3)cc12	1	O=S(=O)(Nc1cccc(-n2cc(-c3cnc4[nH]ncc4c3)nn2)c1)c1ccccc1	0.2958281	0.2958	1.0000000	0.0000	0.4037037	7.0257	1.0000000	1.0000	5
25.9431	26.2066	-26.2066	0.0000000	COC(=O)C1CC(C#N)N2CCc3c([nH]c4ccc(OC)cc34)C2C1	1	c1ccc2c3c([nH]c2c1)C1CCCCN1CC3	0.0000000	0.0000	0.0000000	0.0000	0.0000000	0.0000	0.0000000	0.0000	5
10.0548	41.0630	25.0754	0.5167062	CC(F)(F)c1cc(NC(=O)Nc2ccc(Oc3ccnc(NC(=O)C4CC4)c3)cc2)ccc1Cl	1	O=C(Nc1ccccc1)Nc1ccc(Oc2ccnc(NC(=O)C3CC3)c2)cc1	0.3491485	0.3491	1.0000000	0.0000	0.4957896	7.4795	1.0000000	1.0000	5
32.8343	41.1014	20.0691	0.4778944	CN1CCN(c2cc(F)c(-c3nc4cc(C(=O)NCc5ccccc5)ccc4[nH]3)cc2O)CC1	1	O=C(NCc1ccccc1)c1ccc2[nH]c(-c3ccc(N4CCNCC4)cc3)nc2c1	0.4233412	0.4233	1.0000000	0.0000	0.3477076	6.7350	1.0000000	1.0000	5
23.6699	28.1872	8.3521	0.2854626	O=S(=O)(Cc1ccccc1)Nc1ccccc1-c1ccc2c(c1)OCCO2	1	O=S(=O)(Cc1ccccc1)Nc1ccccc1-c1ccc2c(c1)OCCO2	0.7236538	0.7237	1.0000000	0.0000	0.0628296	4.2138	1.0000000	1.0000	5
24.5699	35.1594	21.4638	0.4423686	Nc1cccnc1C(=O)Nc1ccc(-c2cccc(NC(=O)Nc3ccc(Cl)c(C(F)(F)F)c3)c2)cc1	1	O=C(Nc1ccccc1)Nc1cccc(-c2ccc(NC(=O)c3ccccn3)cc2)c1	0.2270682	0.2271	1.0000000	0.0000	0.4916182	7.4592	1.0000000	1.0000	5
21.9638	44.6896	-44.6896	0.0000000	c1nc2c(c(Oc3ccc4c(c3)CC(NC(c3cc(C(F)(F)F)cc(-c5ccnn5C)c3)=O)CC4)c1C)[nH]c(C#N)cc2	0		0.0000000	0.0000	0.0000000	0.0000	0.0000000	0.0000	0.0000000	0.0000	5
36.1189	34.1187	-33.3963	0.0056435	CC(O)(c1ccc(O)cc1)c1cc(Cl)ccc1NS(=O)(=O)c1ccccc1	1	O=S(=O)(Nc1ccccc1Cc1ccccc1)c1ccccc1	0.5981199	0.5981	0.0000000	1.0000	0.2005495	5.8184	1.0000000	1.0000	5
29.3164	39.2434	-39.2434	0.0000000	Cc1ccc(C(=O)Nc2cc(NC(=O)Cc3cccc(C(F)(F)F)c3)cc(C(F)(F)F)c2)cc1C#Cc1cnc(N2CCCC2)nc1	1	O=C(Cc1ccccc1)Nc1cccc(NC(=O)c2cccc(C#Cc3cnc(N4CCCC4)nc3)c2)c1	0.0000000	0.0000	0.0000000	0.0000	0.0000000	0.0000	0.0000000	0.0000	5
20.2220	55.9271	15.0913	0.5548310	Cc1ccc(NC(=O)c2cc(C(C)(C)C)ccc2C)cc1Nc1ncnc2cnc(N(C)C3CCOCC3)nc12	1	O=C(Nc1cccc(Nc2ncnc3cnc(NC4CCOCC4)nc23)c1)c1ccccc1	0.3099350	0.3099	1.0000000	0.0000	0.6527243	8.2674	1.0000000	1.0000	5
14.0926	39.7990	-39.7990	0.0000000	COC(=O)NC(C)CNc1nccc(-c2c(-c3ccc(F)cc3)nc(SC)n2C)n1	1	c1ccc(-c2nc[nH]c2-c2ccncn2)cc1	0.0000000	0.0000	0.0000000	0.0000	0.0000000	0.0000	0.0000000	0.0000	5
13.5477	58.0122	-57.0060	0.0078612	CC(C)(C)c1cc(NC(=O)c2ccc(Cl)c(Nc3ncnc4cnc(N5CCC(F)C5)nc34)c2)no1	1	O=C(Nc1ccon1)c1cccc(Nc2ncnc3cnc(N4CCCC4)nc23)c1	0.3854954	0.3855	0.0000000	1.0000	0.6535949	8.2720	1.0000000	1.0000	5
12.5639	40.7402	27.7469	0.5350557	O=C(Nc1ccc(Cl)c(C(F)(F)F)c1)Nc1ccc(Oc2ccnc(NC(=O)C3CC3)c2)cc1F	1	O=C(Nc1ccccc1)Nc1ccc(Oc2ccnc(NC(=O)C3CC3)c2)cc1	0.3238686	0.3239	1.0000000	0.0000	0.5755478	7.8703	1.0000000	1.0000	5
18.1829	64.4317	9.9055	0.5807597	COCCN1CCCN(c2ncc3ncnc(Nc4cc(C(=O)Nc5cc(C(C)(C)C)on5)ccc4C)c3n2)CC1	1	O=C(Nc1ccon1)c1cccc(Nc2ncnc3cnc(N4CCCNCC4)nc23)c1	0.3220399	0.3220	1.0000000	0.0000	0.7057328	8.5637	1.0000000	1.0000	5
19.2635	52.7317	-52.7317	0.0000000	COC(=O)NC(C)CNc1nccc(-c2nc(C3CC3)[nH]c2-c2cccc(NS(C)(=O)=O)c2)n1	1	c1ccc(-c2[nH]c(C3CC3)nc2-c2ccncn2)cc1	0.0000000	0.0000	0.0000000	0.0000	0.0000000	0.0000	0.0000000	0.0000	5
14.8695	32.5290	-31.4555	0.0083862	O=C1CCc2c(Oc3ccc4c(c3)C3C(O4)C3c3nc(-c4ccccn4)c[nH]3)ccnc2N1	1	O=C1CCc2c(Oc3ccc4c(c3)C3C(O4)C3c3nc(-c4ccccn4)c[nH]3)ccnc2N1	0.4965117	0.4965	0.0000000	3.0000	0.6155875	8.0726	1.0000000	1.0000	5
22.2218	32.1614	32.8661	0.5080277	Cc1cccc(NC(=O)c2c(F)ccc(NS(=O)(=O)c3cccnc3)c2F)c1	1	O=C(Nc1ccccc1)c1cccc(NS(=O)(=O)c2cccnc2)c1	0.6796553	0.6797	1.0000000	0.0000	0.2688308	6.2833	1.0000000	1.0000	5
14.9292	24.7017	55.7398	0.6284492	COc1ncc(-c2cc(NC(=O)c3cccc(C(F)(F)F)c3)ccc2C)nc1N1CCOCC1	1	O=C(Nc1cccc(-c2cncc(N3CCOCC3)n2)c1)c1ccccc1	0.5865119	0.5865	1.0000000	0.0000	0.5113340	7.5551	1.0000000	1.0000	5
24.1347	35.0353	39.5161	0.5824328	CC(C)Oc1cccc(C(=O)Nc2ccc3c(c2)CCCc2nnc(C4CC4)n2-3)c1	1	O=C(Nc1ccc2c(c1)CCCc1nnc(C3CC3)n1-2)c1ccccc1	0.6731475	0.6731	1.0000000	0.0000	0.3777608	6.8931	1.0000000	1.0000	5
20.2649	58.2463	-58.2463	0.0000000	COC(=O)c1ccc(NC(=O)c2ccc(C)c(Nc3ncnc4cnc(N5CCC(F)C5)nc34)c2)cc1C(F)(F)F	1	O=C(Nc1ccccc1)c1cccc(Nc2ncnc3cnc(N4CCCC4)nc23)c1	0.0000000	0.0000	0.0000000	0.0000	0.0000000	0.0000	0.0000000	0.0000	5
13.2743	49.9894	12.8985	0.4913119	CC(C)(C)c1nc(-c2cccc(NC(=O)Nc3ccc(Cl)c(C(F)(F)F)c3)c2)c(-c2ccnc(N)n2)s1	1	O=C(Nc1ccccc1)Nc1cccc(-c2ncsc2-c2ccncn2)c1	0.2461434	0.2461	1.0000000	0.0000	0.5919401	7.9524	1.0000000	1.0000	5
20.0470	49.9141	-49.0146	0.0070272	CCOc1ccc(C(=O)Nc2cccc(C(F)(F)F)c2)cc1Nc1ncnc2cnc(N3CCCC3C)nc12	1	O=C(Nc1ccccc1)c1cccc(Nc2ncnc3cnc(N4CCCC4)nc23)c1	0.3038491	0.3038	0.0000000	1.0000	0.6104134	8.0461	1.0000000	1.0000	5
14.7587	42.8672	30.9283	0.5765275	O=S(=O)(Nc1ccc(F)c(Nc2ncccc2-c2ncnc3[nH]cnc23)c1F)C1CCC1	1	O=S(=O)(Nc1cccc(Nc2ncccc2-c2ncnc3[nH]cnc23)c1)C1CCC1	0.4027540	0.4028	1.0000000	0.0000	0.5723631	7.8545	1.0000000	1.0000	5
21.0970	39.3167	32.2512	0.5591241	Cc1cc(Nc2ccc3ncn(C)c(=O)c3c2)ccc1C(=O)Nc1cccc(C(C)(C)C#N)c1	1	O=C(Nc1ccccc1)c1ccc(Nc2ccc3nc[nH]c(=O)c3c2)cc1	0.4428354	0.4428	1.0000000	0.0000	0.4898086	7.4504	1.0000000	1.0000	5
12.4390	34.2956	44.2856	0.6139156	CCCS(=O)(=O)Nc1ccc(F)c(C(=O)Nc2cnc3[nH]cc(N(C)C)c3c2)c1F	1	O=C(Nc1cnc2[nH]ccc2c1)c1ccccc1	0.5257418	0.5257	1.0000000	0.0000	0.5305723	7.6489	1.0000000	1.0000	5
21.6131	26.7350	30.6053	0.4479707	c1ccc(CNc2cc(-c3ccncc3)nc3ccccc23)cc1	1	c1ccc(CNc2cc(-c3ccncc3)nc3ccccc23)cc1	0.5817424	0.5817	1.0000000	0.0000	0.2263049	6.0051	1.0000000	1.0000	5
13.6482	49.6826	25.9840	0.5911456	Cn1nc(C(F)(F)F)cc1NC(=O)c1ccc(F)c(Nc2ncnc3cnc(N4CCOCC4)nc23)c1	1	O=C(Nc1ccn[nH]1)c1cccc(Nc2ncnc3cnc(N4CCOCC4)nc23)c1	0.3845095	0.3845	1.0000000	0.0000	0.6329037	8.1624	1.0000000	1.0000	5
16.5783	32.5614	23.9257	0.4413057	Cc1ccc(C(=O)Nc2ccc(N(C)CCN(C)C)c(C(F)(F)F)c2)cc1Nc1ncnc2ccccc12	1	O=C(Nc1ccccc1)c1cccc(Nc2ncnc3ccccc23)c1	0.2979866	0.2980	1.0000000	0.0000	0.3871801	6.9416	1.0000000	1.0000	5
13.2388	38.7128	27.9248	0.5206062	O=C(Nc1ccc(Oc2ccnc(NC(=O)C3CC3)c2)nc1)Nc1cc(C(F)(F)F)ccc1F	1	O=C(Nc1ccccc1)Nc1ccc(Oc2ccnc(NC(=O)C3CC3)c2)nc1	0.4131698	0.4132	1.0000000	0.0000	0.4370744	7.1923	1.0000000	1.0000	5
18.4094	67.1443	-67.1443	0.0000000	COC(=O)NC(C)CNc1nccc(-c2cn(C(C)C)nc2-c2cccc(NS(=O)(=O)c3ccc(F)cc3)c2)n1	1	O=S(=O)(Nc1cccc(-c2n[nH]cc2-c2ccncn2)c1)c1ccccc1	0.0000000	0.0000	0.0000000	0.0000	0.0000000	0.0000	0.0000000	0.0000	5
14.9880	50.2088	18.6954	0.5383138	Cc1ccc(C(=O)Nc2cc(CN3CCCC3)cc(C(F)(F)F)c2)cc1Nc1ncnc2c(N)nc(N3CCCN(C)CC3)nc12	1	O=C(Nc1cccc(CN2CCCC2)c1)c1cccc(Nc2ncnc3cnc(N4CCCNCC4)nc23)c1	0.2537790	0.2538	1.0000000	0.0000	0.7198915	8.6478	1.0000000	1.0000	5
9.8185	34.7892	59.3774	0.7356766	CN1CCC(n2cc(-c3ccc4c(c3)CCC4=NO)c(-c3ccncc3)n2)CC1	1	N=C1CCc2cc(-c3cn(C4CCNCC4)nc3-c3ccncc3)ccc21	0.5448076	0.5448	1.0000000	0.0000	0.7985775	9.1750	1.0000000	1.0000	5
20.5791	26.9946	11.0334	0.2970939	O=c1[nH]c2nccc(Oc3ccc4[nH]c(=O)oc4c3)c2[nH]1	1	O=c1[nH]c2nccc(Oc3ccc4[nH]c(=O)oc4c3)c2[nH]1	0.5151005	0.5151	1.0000000	0.0000	0.0926476	4.7254	1.0000000	1.0000	5
32.8537	44.0239	-44.0239	0.0000000	N#CC(C(=O)O)c1ccc(Oc2ccc(NC(=O)C3(C(=O)Nc4ccc(Cl)c(C(F)(F)F)c4)CC3)cc2)o1	1	O=C(Nc1ccccc1)C1(C(=O)Nc2ccc(Oc3ccco3)cc2)CC1	0.0000000	0.0000	0.0000000	0.0000	0.0000000	0.0000	0.0000000	0.0000	5
14.6657	41.6564	26.9923	0.5363180	O=C(Nc1ccc(F)c(C(F)(F)F)c1)Nc1ccc(Oc2ccnc(NC(=O)C3CC3)c2)cc1F	1	O=C(Nc1ccccc1)Nc1ccc(Oc2ccnc(NC(=O)C3CC3)c2)cc1	0.3594030	0.3594	1.0000000	0.0000	0.5294352	7.6433	1.0000000	1.0000	5
31.4701	40.4504	36.1816	0.5986872	COc1cccc(-c2ccc3c(c2)Oc2ncccc2C2(CCN(CC4CCN(C)CC4)CC2)C3)n1	1	c1ccc(-c2ccc3c(c2)Oc2ncccc2C2(CCN(CC4CCNCC4)CC2)C3)nc1	0.5089201	0.5089	1.0000000	0.0000	0.5132837	7.5646	1.0000000	1.0000	6
22.5966	28.2343	-28.2343	0.0000000	Cc1nccc(-c2ccc(C(N)=NO)cc2)c1C#Cc1ccc(C(C)(C)C)cc1	1	C(#Cc1cnccc1-c1ccccc1)c1ccccc1	0.0000000	0.0000	0.0000000	0.0000	0.0000000	0.0000	0.0000000	0.0000	6
20.3683	21.9056	26.1041	0.3750758	Cc1ccc(-n2nnnc2SCC(C)C)cc1	1	c1ccc(-n2cnnn2)cc1	0.7803044	0.7803	1.0000000	0.0000	0.1143044	5.0102	1.0000000	1.0000	6
26.5137	36.2122	11.8018	0.3751090	Cc1ccc2[nH]ncc2c1-c1cccc(COc2cc(F)cc(C(F)(F)F)c2)c1	1	c1ccc(OCc2cccc(-c3cccc4[nH]ncc34)c2)cc1	0.4098209	0.4098	1.0000000	0.0000	0.1985515	5.8032	1.0000000	1.0000	6
17.5854	47.3014	11.9818	0.4631497	COc1cccc(S(=O)(=O)Nc2ccc(F)c(Nc3ncccc3-c3ncnc4[nH]cnc34)c2F)c1	1	O=S(=O)(Nc1cccc(Nc2ncccc2-c2ncnc3[nH]cnc23)c1)c1ccccc1	0.2964826	0.2965	1.0000000	0.0000	0.4372730	7.1933	1.0000000	1.0000	6
21.1995	20.2856	37.1316	0.4485717	O=C(c1ccccc1O)n1ccnc1	1	O=C(c1ccccc1)n1ccnc1	0.7328865	0.7329	1.0000000	0.0000	0.1862652	5.7070	1.0000000	1.0000	6
24.8284	33.5895	30.7743	0.5028416	CN(C)CCNc1nccc(N=c2nc3c(c[nH]2)CCc2nn(C)c(Cc4ccccc4Cl)c2-3)n1	1	c1ccc(Cc2[nH]nc3c2-c2nc(=Nc4ccncn4)[nH]cc2CC3)cc1	0.4134245	0.4134	1.0000000	0.0000	0.4015204	7.0146	1.0000000	1.0000	6
19.9601	58.3351	-7.7765	0.3949890	Cc1cc(-c2cccc(Nc3nncc4c(N)nc(N)nc34)c2)cc(C)n1	1	c1cc(Nc2nncc3cncnc23)cc(-c2ccncc2)c1	0.5095904	0.5096	1.0000000	0.0000	0.1867373	5.7108	1.0000000	1.0000	6
9.2706	26.1095	50.4359	0.5980109	CCCS(=O)(=O)Nc1ccc(F)c(C(=O)Nc2cnc3[nH]nc(C4CC4)c3c2)c1F	1	O=C(Nc1cnc2[nH]nc(C3CC3)c2c1)c1ccccc1	0.5250255	0.5250	1.0000000	0.0000	0.4983878	7.4922	1.0000000	1.0000	6
12.7159	30.3419	-30.3419	0.0000000	O=C(c1cc(-c2ccccc2)on1)N1N=C(c2cccnc2)CC1c1ccccc1O	1	O=C(c1cc(-c2ccccc2)on1)N1N=C(c2cccnc2)CC1c1ccccc1	0.0000000	0.0000	0.0000000	0.0000	0.0000000	0.0000	0.0000000	0.0000	6
22.7800	42.9837	22.0514	0.5080871	COc1cccc(-c2c3ccnc(N)c3nn2-c2ccccc2C)c1	1	c1ccc(-c2c3ccncc3nn2-c2ccccc2)cc1	0.6167213	0.6167	1.0000000	0.0000	0.2922628	6.4245	1.0000000	1.0000	6
38.9279	38.3117	-38.3117	0.0000000	COCCNC(=O)Oc1cc2c(cc1NC(C)=O)CCCC2=O	1	O=C1CCCc2ccccc21	0.0000000	0.0000	0.0000000	0.0000	0.0000000	0.0000	0.0000000	0.0000	6
14.5920	38.5562	39.0870	0.6065879	Cc1ccc(C(=O)Nc2cc(C(C)(C)C)on2)cc1-n1cc(-c2cncc(N3CCOCC3)c2)nn1	1	O=C(Nc1ccon1)c1cccc(-n2cc(-c3cncc(N4CCOCC4)c3)nn2)c1	0.4494852	0.4495	1.0000000	0.0000	0.5894058	7.9396	1.0000000	1.0000	6
15.9865	31.9758	22.3060	0.4240765	CC(C)(C)c1cc(NCCC#N)ncn1	1	c1cncnc1	0.7657651	0.7658	1.0000000	0.0000	0.1565194	5.4518	1.0000000	1.0000	6
26.1364	30.4236	-29.4464	0.0076338	Cn1cc(-c2cc3c(-c4cc(N5CC6CC5CO6)nc(=N)[nH]4)[nH]nc3cc2F)cn1	1	N=c1nc(N2CC3CC2CO3)cc(-c2[nH]nc3ccc(-c4cn[nH]c4)cc23)[nH]1	0.4815530	0.4816	0.0000000	2.0000	0.5029656	7.5144	1.0000000	1.0000	6
20.2315	42.7696	-42.7696	0.0000000	Cc1cc(N2CC3CCC(C3)N2)ccc1-c1ccnc2c(-c3ccnc4[nH]ccc34)c(-c3ccncc3)nn12	1	c1cc(-c2nn3c(-c4ccc(N5CC6CCC(C6)N5)cc4)ccnc3c2-c2ccnc3[nH]ccc23)ccn1	0.0000000	0.0000	0.0000000	0.0000	0.0000000	0.0000	0.0000000	0.0000	6
19.4108	49.7564	-48.7532	0.0078373	Cc1cc(C(=O)Nc2ccc(C)c(Nc3ncnc4cnc(N5CCC(F)C5)nc34)c2)[nH]n1	1	O=C(Nc1cccc(Nc2ncnc3cnc(N4CCCC4)nc23)c1)c1ccn[nH]1	0.4256347	0.4256	0.0000000	1.0000	0.5959837	7.9727	1.0000000	1.0000	6
19.3579	29.1183	-28.0533	0.0083209	COc1ccc2[nH]c(C3C4Cc5ccc(Oc6ccnc7c6CCC(=O)N7)cc5C43)nc2c1	1	O=C1CCc2c(Oc3ccc4c(c3)C3C(C4)C3c3nc4ccccc4[nH]3)ccnc2N1	0.4822715	0.4823	0.0000000	3.0000	0.6192595	8.0915	1.0000000	1.0000	6
31.8853	62.7987	2.9955	0.5140165	Nc1nccc(C2(c3cccc(Nc4cnc5c(Cl)cc(Cl)cc5n4)c3)CC2)n1	1	c1cc(Nc2cnc3ccccc3n2)cc(C2(c3ccncn3)CC2)c1	0.4729948	0.4730	1.0000000	0.0000	0.3773825	6.8912	1.0000000	1.0000	6
16.4355	42.7351	29.1849	0.5618751	Cc1ccc(C(=O)Nc2cccc(C(F)(F)F)c2)cc1Nc1ncnc2cnc(N(C)CCN(C)C)nc12	1	O=C(Nc1ccccc1)c1cccc(Nc2ncnc3cncnc23)c1	0.3411231	0.3411	1.0000000	0.0000	0.6199321	8.0950	1.0000000	1.0000	6
11.2612	55.7312	23.9639	0.6226180	CC(C)(C)c1cc(NC(=O)c2ccc(F)c(Nc3ncnc4cnc(N5CCCC5)nc34)c2)no1	1	O=C(Nc1ccon1)c1cccc(Nc2ncnc3cnc(N4CCCC4)nc23)c1	0.4302912	0.4303	1.0000000	0.0000	0.6518844	8.2629	1.0000000	1.0000	6
17.4485	37.5768	28.2397	0.5141915	CC(C)(C)c1cc(NC(=O)c2ccc(-c3cccc(NC(=O)c4ccccc4)c3)cc2)no1	1	O=C(Nc1cccc(-c2ccc(C(=O)Nc3ccon3)cc2)c1)c1ccccc1	0.3909285	0.3909	1.0000000	0.0000	0.4447102	7.2300	1.0000000	1.0000	6
17.9923	29.1211	33.8825	0.4922155	O=S(=O)(CC1CC1)Nc1cc(F)c(Oc2ccc(Cl)cc2)cc1F	1	O=S(=O)(CC1CC1)Nc1ccc(Oc2ccccc2)cc1	0.8069829	0.8070	1.0000000	0.0000	0.2148858	5.9244	1.0000000	1.0000	6
22.6780	21.8677	25.1103	0.3670157	O=C(Nc1cccc(Cc2n[nH]c(=O)c3c2CCCC3)c1)C1CC1	1	O=C(Nc1cccc(Cc2n[nH]c(=O)c3c2CCCC3)c1)C1CC1	0.9079290	0.9079	1.0000000	0.0000	0.0952272	4.7622	1.0000000	1.0000	6
23.0687	26.3393	22.8510	0.3842998	Cc1ccc(CNC(=O)CSc2ncnc3cc(C(F)(F)F)ccc23)cc1	1	O=C(CSc1ncnc2ccccc12)NCc1ccccc1	0.5185242	0.5185	1.0000000	0.0000	0.1721177	5.5900	1.0000000	1.0000	6
22.1538	31.3194	21.0846	0.4094065	c1ccn2c(-c3csc(Nc4ccc5c(c4)OCCO5)n3)cnc2c1	1	c1ccn2c(-c3csc(Nc4ccc5c(c4)OCCO5)n3)cnc2c1	0.6056647	0.6057	1.0000000	0.0000	0.1756904	5.6202	1.0000000	1.0000	6
18.6583	45.4237	12.4249	0.4519422	CCCS(=O)(=O)Nc1cccc(-c2nc(C(C)C)sc2-c2ccnc(Nc3ccccc3)n2)c1	1	c1ccc(Nc2nccc(-c3scnc3-c3ccccc3)n2)cc1	0.2845340	0.2845	1.0000000	0.0000	0.4268046	7.1414	1.0000000	1.0000	6
24.2164	27.3299	57.9566	0.6663012	COc1ccc(-c2cnc3c(c2)c(C2CCN(C)CC2)cn3C)cn1	1	c1cncc(-c2cnc3[nH]cc(C4CCNCC4)c3c2)c1	0.7346230	0.7346	1.0000000	0.0000	0.4859294	7.4315	1.0000000	1.0000	6
15.8551	52.8033	14.0321	0.5221517	CCN1CCN(c2ncc3ncnc(Nc4cc(C(=O)Nc5cc(N(C)CCN(C)C)cc(C(F)(F)F)c5)ccc4C)c3n2)CC1	1	O=C(Nc1ccccc1)c1cccc(Nc2ncnc3cnc(N4CCNCC4)nc23)c1	0.2502832	0.2503	1.0000000	0.0000	0.6765174	8.3972	1.0000000	1.0000	6
23.7986	39.0195	17.6142	0.4424507	Cc1ccc(NC(=O)c2ccc(C(C)(C)C)s2)cc1-n1cc(-c2cncc(N(C)c3cccnc3)n2)nn1	1	O=C(Nc1cccc(-n2cc(-c3cncc(Nc4cccnc4)n3)nn2)c1)c1cccs1	0.2991583	0.2992	1.0000000	0.0000	0.3883159	6.9474	1.0000000	1.0000	6
25.9895	37.0085	23.2116	0.4704695	Cc1cc(NC(=O)c2cc(C(C)(C)C)on2)cc2c1CN(C1CCC1)CC2	1	O=C(Nc1ccc2c(c1)CCN(C1CCC1)C2)c1ccon1	0.8710049	0.8710	1.0000000	0.0000	0.1803558	5.6590	1.0000000	1.0000	6
14.8874	42.9420	29.3434	0.5647302	CNC(=O)c1cc(Oc2ccc3c(c2)nc(Nc2cc(C(F)(F)F)ccc2F)n3C)ccn1	1	c1ccc(Nc2nc3cc(Oc4ccncc4)ccc3[nH]2)cc1	0.4097989	0.4098	1.0000000	0.0000	0.5363030	7.6769	1.0000000	1.0000	6
32.4707	56.6364	-55.6746	0.0075136	CN1CCC(n2cc(-c3cccc(C(=O)Nc4cc(C(C)(C)C)on4)c3)c3ccncc32)C(=O)C1	1	O=C(Nc1ccon1)c1cccc(-c2cn(C3CCNCC3=O)c3cnccc23)c1	0.4642867	0.4643	0.0000000	1.0000	0.4993292	7.4967	1.0000000	1.0000	6
19.9862	37.0786	16.1218	0.4156280	CC(=O)Nc1nc(-c2cccc(NC(=O)C3CC3)c2C)cs1	1	O=C(Nc1cccc(-c2cscn2)c1)C1CC1	0.9077985	0.9078	1.0000000	0.0000	0.1288269	5.1757	1.0000000	1.0000	6
15.9909	20.3436	33.9459	0.4241373	O=C(Nc1ccc(OC(F)(F)F)cc1)c1cccc(C(F)(F)F)c1	1	O=C(Nc1ccccc1)c1ccccc1	0.8042479	0.8042	1.0000000	0.0000	0.1501299	5.3919	1.0000000	1.0000	6
14.9019	39.3700	39.8563	0.6189550	Cc1ccc(C(=O)Nc2cc(C(C)(C)C)on2)cc1-n1cc(-c2cncc(N3CCNCC3)c2)nn1	1	O=C(Nc1ccon1)c1cccc(-n2cc(-c3cncc(N4CCNCC4)c3)nn2)c1	0.4399995	0.4400	1.0000000	0.0000	0.6304369	8.1495	1.0000000	1.0000	6
25.4835	54.7297	13.6708	0.5343790	CC(C)(C)c1cc(NC(=O)c2ccc(Nc3cc(-c4nnc(-c5cccnc5)o4)ccn3)cc2)no1	1	O=C(Nc1ccon1)c1ccc(Nc2cc(-c3nnc(-c4cccnc4)o3)ccn2)cc1	0.3236002	0.3236	1.0000000	0.0000	0.5741895	7.8635	1.0000000	1.0000	6
22.2727	40.6378	-39.8519	0.0061397	Cc1ccnc2c(-c3ccc4c(c3)CCC4NC(=O)Nc3cccc(C(F)(F)F)c3)c(-c3ccncc3)nn12	1	O=C(Nc1ccccc1)NC1CCc2cc(-c3c(-c4ccncc4)nn4cccnc34)ccc21	0.2755320	0.2755	0.0000000	1.0000	0.4782411	7.3941	1.0000000	1.0000	6
10.5405	34.4629	53.1145	0.6841984	Cc1ccc(NC(=O)c2cccc(C(F)(F)F)c2)cc1-c1cc(N(C)C)nc(N2CCOCC2)c1	1	O=C(Nc1cccc(-c2ccnc(N3CCOCC3)c2)c1)c1ccccc1	0.5375385	0.5375	1.0000000	0.0000	0.6773380	8.4018	1.0000000	1.0000	6
15.8051	28.8471	42.3386	0.5561388	Cn1c(=O)[nH]c2nccc(Oc3ccc4c(c3)C(=NO)CC4)c21	1	N=C1CCc2ccc(Oc3ccnc4[nH]c(=O)[nH]c34)cc21	0.5602655	0.5603	1.0000000	0.0000	0.3952043	6.9826	1.0000000	1.0000	6
25.5353	40.3729	23.9944	0.5028699	CCCS(=O)(=O)Nc1ccc(F)c(C(=O)c2c[nH]c3cc(NC)n4ncnc4c23)c1F	1	O=C(c1ccccc1)c1c[nH]c2ccn3ncnc3c12	0.3739607	0.3740	1.0000000	0.0000	0.4376359	7.1951	1.0000000	1.0000	6
27.0233	29.7398	47.0882	0.6002192	Cn1cnc2ccc(NC(=O)Nc3ccc4c(c3)NC(=O)CC4)cc2c1=O	1	O=C1CCc2ccc(NC(=O)Nc3ccc4nc[nH]c(=O)c4c3)cc2N1	0.6502689	0.6503	1.0000000	0.0000	0.4186159	7.1006	1.0000000	1.0000	6
16.0591	27.2011	51.3739	0.6138675	CCCS(=O)(=O)Nc1cc(F)cc(C(=O)Nc2cnc3[nH]ccc3c2)c1F	1	O=C(Nc1cnc2[nH]ccc2c1)c1ccccc1	0.5969493	0.5969	1.0000000	0.0000	0.4757488	7.3819	1.0000000	1.0000	6
26.8318	40.3087	-40.3087	0.0000000	O=C(c1cccnc1Nc1ccc(F)c(F)c1)N1CCCN(c2ccc(C(F)(F)F)cn2)CCC1	1	O=C(c1cccnc1Nc1ccccc1)N1CCCN(c2ccccn2)CCC1	0.0000000	0.0000	0.0000000	0.0000	0.0000000	0.0000	0.0000000	0.0000	6
19.8142	29.3245	40.5921	0.5462238	Cc1ccc(Cl)cc1NC(=O)c1ccc(C)c(-n2cc(-c3ccncc3)nn2)c1	1	O=C(Nc1ccccc1)c1cccc(-n2cc(-c3ccncc3)nn2)c1	0.5281737	0.5282	1.0000000	0.0000	0.3979290	6.9964	1.0000000	1.0000	6
12.2201	37.1792	35.2741	0.5660411	Cc1ccc(C(=O)Nc2cc(C(C)(C)C)on2)cc1-n1cc(-c2cncc(N3CCN(CC4CC4)CC3)c2)nn1	1	O=C(Nc1ccon1)c1cccc(-n2cc(-c3cncc(N4CCN(CC5CC5)CC4)c3)nn2)c1	0.3594668	0.3595	1.0000000	0.0000	0.6034447	8.0105	1.0000000	1.0000	6
13.8235	28.0043	63.0818	0.7116101	Cc1ccc(NC(=O)c2cccc(C(F)(F)F)c2)cc1-c1cc(N2CCOCC2=O)nc(N2CCOCC2)n1	1	O=C(Nc1cccc(-c2cc(N3CCOCC3=O)nc(N3CCOCC3)n2)c1)c1ccccc1	0.5231189	0.5231	1.0000000	0.0000	0.7627094	8.9198	1.0000000	1.0000	6
26.4977	58.8447	-7.5206	0.4009694	Cc1cccc(NC(=O)Nc2nc3ccc(Oc4ccnc(NC(=O)c5cccnc5)c4)c(C#N)c3s2)c1	1	O=C(Nc1ccccc1)Nc1nc2ccc(Oc3ccnc(NC(=O)c4cccnc4)c3)cc2s1	0.2503672	0.2504	1.0000000	0.0000	0.3561494	6.7800	1.0000000	1.0000	6
18.1940	23.2389	28.9970	0.4080930	O=c1[nH]c(Nc2cccc(F)c2)cc2ccccc12	1	O=c1[nH]c(Nc2ccccc2)cc2ccccc12	0.7356899	0.7357	1.0000000	0.0000	0.1475579	5.3672	1.0000000	1.0000	6
19.5751	45.1402	23.6844	0.5376918	Cc1ccc(NC(=O)c2cccc(C(F)(F)F)c2)cc1Nc1ncnc2c1c(N)nn2C(C)C	1	O=C(Nc1cccc(Nc2ncnc3[nH]ncc23)c1)c1ccccc1	0.3652362	0.3652	1.0000000	0.0000	0.5254337	7.6238	1.0000000	1.0000	6
28.8257	43.6375	9.1466	0.4123759	Cc1ccc(C(=O)Nc2cc(N3CCCN(C)CC3)cc(C(F)(F)F)c2)cc1NC(=O)c1ccc(N=c2ncc(-c3ccccc3)c[nH]2)cc1	1	O=C(Nc1cccc(C(=O)Nc2cccc(N3CCCNCC3)c2)c1)c1ccc(N=c2ncc(-c3ccccc3)c[nH]2)cc1	0.1677496	0.1677	1.0000000	0.0000	0.5373879	7.6822	1.0000000	1.0000	6
20.5803	27.3674	44.9876	0.5652739	O=C(Nc1cccc(OC(F)(F)F)c1)c1cccc(NC(=O)C2CC2)c1	1	O=C(Nc1ccccc1)c1cccc(NC(=O)C2CC2)c1	0.8361501	0.8362	1.0000000	0.0000	0.2917135	6.4213	1.0000000	1.0000	6
10.9031	29.7914	-29.7914	0.0000000	Cn1cc(-c2ccc(C(=O)N3N=C(c4cccnc4)CC3c3ccccc3O)s2)cn1	1	O=C(c1ccc(-c2cn[nH]c2)s1)N1N=C(c2cccnc2)CC1c1ccccc1	0.0000000	0.0000	0.0000000	0.0000	0.0000000	0.0000	0.0000000	0.0000	6
13.1641	28.6580	-27.5658	0.0085333	Cc1ccc2nc(C3C4Oc5ccc(Oc6ccnc7c6CCC(=O)N7)cc5C43)[nH]c2c1	1	O=C1CCc2c(Oc3ccc4c(c3)C3C(O4)C3c3nc4ccccc4[nH]3)ccnc2N1	0.5023319	0.5023	0.0000000	3.0000	0.6357609	8.1773	1.0000000	1.0000	6
34.8596	78.8477	-9.6024	0.5409794	CNc1cc(C2(C(=O)Nc3cc(C(C)(C)C)cc(Oc4ncnc5c(OC)cn(C)c45)c3F)CC2)ncn1	1	O=C(Nc1cccc(Oc2ncnc3cc[nH]c23)c1)C1(c2ccncn2)CC1	0.3607680	0.3608	1.0000000	0.0000	0.5389261	7.6897	1.0000000	1.0000	6
12.4421	19.9074	73.0796	0.7264609	Cc1ccc(NC(=O)c2cccc(C(F)(F)F)c2)cc1-c1ccnc(N2CCOCC2)c1	1	O=C(Nc1cccc(-c2ccnc(N3CCOCC3)c2)c1)c1ccccc1	0.6074429	0.6074	1.0000000	0.0000	0.7055224	8.5625	1.0000000	1.0000	6
17.4193	26.5677	16.3919	0.3356219	Cc1ccc(-n2nc(C(F)(F)F)cc2-c2ccc3c(c2)Cc2ccccc2-3)cc1	1	c1ccc(-n2nccc2-c2ccc3c(c2)Cc2ccccc2-3)cc1	0.3392243	0.3392	1.0000000	0.0000	0.1782105	5.6413	1.0000000	1.0000	6
30.6908	45.5786	14.3905	0.4685089	CNC(=O)c1nc2ccc(Nc3ncccc3-c3nccc(-c4ccc(F)cc4)n3)cc2s1	1	c1ccc(-c2ccnc(-c3cccnc3Nc3ccc4ncsc4c3)n2)cc1	0.3841633	0.3842	1.0000000	0.0000	0.3601174	6.8010	1.0000000	1.0000	6
27.0042	29.8433	27.6366	0.4490616	c1csc(-c2ccc(-c3ccncc3)cc2-c2ccncc2)c1	1	c1csc(-c2ccc(-c3ccncc3)cc2-c2ccncc2)c1	0.4960080	0.4960	1.0000000	0.0000	0.2609816	6.2343	1.0000000	1.0000	6
37.6330	39.5913	-38.7238	0.0067774	COc1ccc(NC(=O)C(CO)c2cccnc2)cc1-c1ccncc1Br	1	O=C(Cc1cccnc1)Nc1cccc(-c2ccncc2)c1	0.6266859	0.6267	0.0000000	1.0000	0.3005856	6.4731	1.0000000	1.0000	6
18.0661	55.4818	4.9678	0.4722623	CCN1CCN(c2cc(NC(=O)c3ccc(C)c(Nc4ncnc5cnc(NCc6cccnc6)nc45)c3)cc(C(F)(F)F)c2)CC1	1	O=C(Nc1cccc(N2CCNCC2)c1)c1cccc(Nc2ncnc3cnc(NCc4cccnc4)nc23)c1	0.1793072	0.1793	1.0000000	0.0000	0.7055117	8.5624	1.0000000	1.0000	6
20.3837	49.3623	26.2400	0.5906431	Cc1ccc(C(=O)NCc2cccc(F)c2)cc1Nc1ncnc2cnc(N3CCOCC3)nc12	1	O=C(NCc1ccccc1)c1cccc(Nc2ncnc3cnc(N4CCOCC4)nc23)c1	0.4392279	0.4392	1.0000000	0.0000	0.5635242	7.8107	1.0000000	1.0000	6
13.6384	38.6748	15.7927	0.4255272	CNC(=O)c1cc(Oc2ccc(NC(=O)Nc3cc(C(C)(C)C)nn3-c3ccccc3)c(SC)c2)ccn1	1	O=C(Nc1ccc(Oc2ccncc2)cc1)Nc1ccnn1-c1ccccc1	0.2497782	0.2498	1.0000000	0.0000	0.4122924	7.0689	1.0000000	1.0000	6
31.4016	44.4034	-43.6511	0.0058770	O=C(Nc1ccc2[nH]ncc2c1)C1C(c2cc3ccccc3cn2)C12C(=O)Nc1ccc(Cl)cc12	1	O=C(Nc1ccc2[nH]ncc2c1)C1C(c2cc3ccccc3cn2)C12C(=O)Nc1ccccc12	0.3385432	0.3385	0.0000000	3.0000	0.3604557	6.8027	1.0000000	1.0000	6
11.0556	22.2032	33.4680	0.4349318	O=C(Nc1ccc(Oc2ccnc3[nH]c(=O)cnc23)cc1F)Nc1cc(C(F)(F)F)ccc1F	1	O=C(Nc1ccccc1)Nc1ccc(Oc2ccnc3[nH]c(=O)cnc23)cc1	0.3566095	0.3566	1.0000000	0.0000	0.3204163	6.5857	1.0000000	1.0000	6
12.0178	25.3536	27.3208	0.4115189	Cc1cc(NC(=O)Nc2cccc(C(F)(F)F)c2)ccc1Oc1ccnc2[nH]c(=O)[nH]c12	1	O=C(Nc1ccccc1)Nc1ccc(Oc2ccnc3[nH]c(=O)[nH]c23)cc1	0.3550233	0.3550	1.0000000	0.0000	0.2811979	6.3587	1.0000000	1.0000	6
16.4934	31.1425	36.7696	0.5305628	COc1ccnc2[nH]cc(C(=O)c3c(F)ccc(NS(=O)(=O)c4cccnc4)c3F)c12	1	O=C(c1cccc(NS(=O)(=O)c2cccnc2)c1)c1c[nH]c2ncccc12	0.4414019	0.4414	1.0000000	0.0000	0.4324456	7.1694	1.0000000	1.0000	6
16.5455	48.5928	24.2002	0.5686951	Cc1ccc(C(=O)Nc2ccc(Cl)c(F)c2)cc1Nc1ncccc1-c1ncnc2[nH]cnc12	1	O=C(Nc1ccccc1)c1cccc(Nc2ncccc2-c2ncnc3[nH]cnc23)c1	0.3102860	0.3103	1.0000000	0.0000	0.6923724	8.4865	1.0000000	1.0000	6
20.0479	19.3107	8.2126	0.2150259	CC(C)(C)c1ccc(S(N)(=O)=O)cc1	1	c1ccccc1	0.7704095	0.7704	1.0000000	0.0000	0.0299228	3.2697	1.0000000	1.0000	6
31.3217	55.0688	-1.0583	0.4219565	Cc1ccc2[nH]c(C(F)(F)F)cc2c1Nc1ccc2c(Nc3cccc(Cl)c3)ncc(-c3cccnc3)c2c1	1	c1ccc(Nc2ncc(-c3cccnc3)c3cc(Nc4cccc5[nH]ccc45)ccc23)cc1	0.2026166	0.2026	1.0000000	0.0000	0.4832972	7.4187	1.0000000	1.0000	6
15.2917	57.4568	6.0477	0.4961287	CC(=O)N1CCN(c2ccc(Nc3nccc(-c4sc(C(C)C)nc4-c4cccc(NS(C)(=O)=O)c4F)n3)cn2)CC1	1	c1ccc(-c2ncsc2-c2ccnc(Nc3ccc(N4CCNCC4)nc3)n2)cc1	0.2910380	0.2910	1.0000000	0.0000	0.5250502	7.6219	1.0000000	1.0000	6
40.4002	47.2496	9.0975	0.4402114	COc1ccccc1C1=C(S(=O)(=O)O)CCc2c1c1ccccc1[nH]c2=O	1	O=c1[nH]c2ccccc2c2c1CCC=C2c1ccccc1	0.6775663	0.6776	1.0000000	0.0000	0.1903287	5.7393	1.0000000	1.0000	6
17.7896	50.4414	-50.4414	0.0000000	COC(=O)NC(C)CNc1nccc(-c2sc(C(C)(C)C)nc2-c2ccc(F)c(C)c2)n1	1	c1ccc(-c2ncsc2-c2ccncn2)cc1	0.0000000	0.0000	0.0000000	0.0000	0.0000000	0.0000	0.0000000	0.0000	6
10.0854	62.9387	16.0030	0.6167326	CC1(C)CN(CCNc2nccc(-c3c(-c4cccc(O)c4)nc4sccn34)n2)S(=O)(=O)N1	1	O=S1(=O)NCCN1CCNc1nccc(-c2c(-c3ccccc3)nc3sccn23)n1	0.3833019	0.3833	1.0000000	0.0000	0.7033965	8.5501	1.0000000	1.0000	6
13.1782	29.6082	-28.7398	0.0067849	CCN1C2CCC1CC(c1ccnc3c(-c4ccccc4OC)c(-c4ccncc4)nn13)C2	1	c1ccc(-c2c(-c3ccncc3)nn3c(C4CC5CCC(C4)N5)ccnc23)cc1	0.4279416	0.4279	0.0000000	2.0000	0.4179616	7.0973	1.0000000	1.0000	6
26.5189	25.5647	-25.5647	0.0000000	O=C(O)c1cn(C2CC2)c2ccc(Oc3ccc(F)c(F)c3)cc2c1=O	1	O=c1ccn(C2CC2)c2ccc(Oc3ccccc3)cc12	0.0000000	0.0000	0.0000000	0.0000	0.0000000	0.0000	0.0000000	0.0000	6
24.2939	49.7935	22.8332	0.5673964	CN1CCN(Cc2ccc(-c3cc(C(=O)Nc4cc(C(C)(C)C)on4)sc3N)cc2)CC1	1	O=C(Nc1ccon1)c1cc(-c2ccc(CN3CCNCC3)cc2)cs1	0.5994768	0.5995	1.0000000	0.0000	0.3915406	6.9639	1.0000000	1.0000	6
15.0081	54.5149	9.3093	0.4986265	O=C(Nc1cc(C(F)(F)F)ccn1)c1ccc(C(F)(F)F)c(Nc2ncnc3cnc(N4CCCC4)nc23)c1	1	O=C(Nc1ccccn1)c1cccc(Nc2ncnc3cnc(N4CCCC4)nc23)c1	0.3172832	0.3173	1.0000000	0.0000	0.4935791	7.4688	1.0000000	1.0000	6
28.1689	45.9257	-44.8890	0.0080994	CN1C=Cc2[nH]c(C3C4Oc5ccc(Oc6ncnc7c6C6CNC7C6)cc5C43)c3cccc1c23	1	C1=Cc2[nH]c(C3C4Oc5ccc(Oc6ncnc7c6C6CNC7C6)cc5C43)c3cccc(c23)N1	0.4500079	0.4500	0.0000000	5.0000	0.6154594	8.0719	1.0000000	1.0000	6
23.3111	26.0272	-26.0272	0.0000000	COc1c(N2CCN3CCC3C2)c(F)cc2c(=O)c(C(=O)O)cn(C3CC3)c12	1	O=c1ccn(C2CC2)c2cc(N3CCN4CCC4C3)ccc12	0.0000000	0.0000	0.0000000	0.0000	0.0000000	0.0000	0.0000000	0.0000	6
17.7291	64.2323	12.7950	0.6017754	Cc1ccc(C(=O)Nc2cc(C(C)(C)C)nn2C)cc1Nc1ncnc2cnc(NC3CC3)nc12	1	O=C(Nc1ccn[nH]1)c1cccc(Nc2ncnc3cnc(NC4CC4)nc23)c1	0.3797600	0.3798	1.0000000	0.0000	0.6679769	8.3501	1.0000000	1.0000	6
16.9350	30.4537	37.7935	0.5331816	Fc1ccc(Nc2ncnc3[nH]cc(-c4ccccc4)c23)c(F)c1	1	c1ccc(Nc2ncnc3[nH]cc(-c4ccccc4)c23)cc1	0.5772475	0.5772	1.0000000	0.0000	0.3477311	6.7351	1.0000000	1.0000	6
17.5942	29.1276	13.3438	0.3318084	CC(C)(C#N)c1ccc(F)c(C(=O)c2ccc(N)cc2)c1F	1	O=C(c1ccccc1)c1ccccc1	0.6956323	0.6956	1.0000000	0.0000	0.0936578	4.7399	1.0000000	1.0000	6
12.9041	26.2079	26.1743	0.4092356	Cc1cc(NC(=O)Nc2ccc(C(F)(F)F)cc2)ccc1Oc1ccnc2[nH]c(=O)[nH]c12	1	O=C(Nc1ccccc1)Nc1ccc(Oc2ccnc3[nH]c(=O)[nH]c23)cc1	0.3550233	0.3550	1.0000000	0.0000	0.2774238	6.3359	1.0000000	1.0000	6
20.8228	29.4993	15.2058	0.3492580	C=CS(=O)(=O)Nc1ccc(F)c(NCc2cccc(C(F)(F)F)c2)c1F	1	c1ccc(CNc2ccccc2)cc1	0.7129898	0.7130	1.0000000	0.0000	0.1038549	4.8793	1.0000000	1.0000	6
15.7842	33.1097	11.7159	0.3501999	Cc1ccc(NCCNc2cc(Oc3c(C)cc(C#N)cc3C)ccn2)cc1	1	c1ccc(NCCNc2cc(Oc3ccccc3)ccn2)cc1	0.5582701	0.5583	1.0000000	0.0000	0.1289227	5.1768	1.0000000	1.0000	6
19.6712	43.7665	18.5587	0.4869151	Cc1ccc(C(=O)Nc2cc(OC(C)C)cc(C(F)(F)F)c2)cc1Nc1ncnc2cnc(N3CCC(F)(F)CC3)nc12	1	O=C(Nc1ccccc1)c1cccc(Nc2ncnc3cnc(N4CCCCC4)nc23)c1	0.2239157	0.2239	1.0000000	0.0000	0.6280992	8.1373	1.0000000	1.0000	6
18.0915	44.2826	-44.2826	0.0000000	COC(=O)NC(C)CNc1nccc(-c2ccc(-c3ccc(C)cc3)cc2)n1	1	c1ccc(-c2ccc(-c3ccncn3)cc2)cc1	0.0000000	0.0000	0.0000000	0.0000	0.0000000	0.0000	0.0000000	0.0000	6
24.5604	56.4771	6.7617	0.4940527	Cc1ncc(NC(=O)c2cccc(C(C)(C)C#N)c2)cc1-c1ccc2nc(NCCCN3CCOCC3)ncc2c1	1	O=C(Nc1cncc(-c2ccc3nc(NCCCN4CCOCC4)ncc3c2)c1)c1ccccc1	0.2742275	0.2742	1.0000000	0.0000	0.5469221	7.7289	1.0000000	1.0000	6
27.4271	49.6068	-48.7776	0.0064783	CN1CCCC1CCNc1ncc(-c2ccnnc2)c2scc(-c3cncnc3)c12	1	c1ncc(-c2csc3c(-c4ccnnc4)cnc(NCCC4CCCN4)c23)cn1	0.5056696	0.5057	0.0000000	1.0000	0.3237674	6.6044	1.0000000	1.0000	6
21.3624	25.6207	19.3027	0.3509645	N=C(N)c1ccc(NC(=O)C(=O)c2c[nH]c3ccc(C(=N)N)cc23)cc1	1	O=C(Nc1ccccc1)C(=O)c1c[nH]c2ccccc12	0.1785203	0.1785	1.0000000	0.0000	0.3443894	6.7171	1.0000000	1.0000	6
31.0318	37.4544	-37.4544	0.0000000	O=C(O)c1cccc(C(=O)c2nc(Oc3ccc4c(c3)CCC4)ccc2O)n1	1	O=C(c1ccccn1)c1cccc(Oc2ccc3c(c2)CCC3)n1	0.0000000	0.0000	0.0000000	0.0000	0.0000000	0.0000	0.0000000	0.0000	6
21.9842	52.5045	13.1457	0.5128922	CNc1ncc2ncnc(Nc3cc(C(=O)Nc4ccc(OC)c(C(F)(F)F)c4)ccc3Cl)c2c1C	1	O=C(Nc1ccccc1)c1cccc(Nc2ncnc3cnccc23)c1	0.2865231	0.2865	1.0000000	0.0000	0.5768587	7.8768	1.0000000	1.0000	6
33.9053	44.5416	4.2628	0.3812847	CN(C)C(C)(C)c1ccc(-c2ccn3c(-c4cccc(NC(=O)Nc5cc(C(F)(F)F)ccc5F)c4)ccnc23)cc1	1	O=C(Nc1ccccc1)Nc1cccc(-c2ccnc3c(-c4ccccc4)ccn23)c1	0.2004630	0.2005	1.0000000	0.0000	0.3813210	6.9115	1.0000000	1.0000	6
26.9774	34.0511	9.9889	0.3440627	COc1ccc(-c2cn(CCCNc3cc4c(cc3F)n(C)c(=O)n4C)nn2)cc1	1	O=c1[nH]c2ccc(NCCCn3cc(-c4ccccc4)nn3)cc2[nH]1	0.4741966	0.4742	1.0000000	0.0000	0.1420499	5.3131	1.0000000	1.0000	6
27.2359	47.8649	-47.0341	0.0064904	CCN1CCCC(Nc2cc(-c3c(-c4cccc(N)c4)nc4sccn34)ncn2)C1	1	c1ccc(-c2nc3sccn3c2-c2cc(NC3CCCNC3)ncn2)cc1	0.4758410	0.4758	0.0000000	1.0000	0.3426434	6.7077	1.0000000	1.0000	6
16.3493	41.8597	30.6734	0.5666653	Cc1ccc(-c2cc3c(Nc4ccc(Cl)c(O)c4)ncnc3cc2C)cc1	1	c1ccc(Nc2ncnc3ccc(-c4ccccc4)cc23)cc1	0.4595912	0.4596	1.0000000	0.0000	0.4901532	7.4521	1.0000000	1.0000	6
29.3755	43.9590	13.7102	0.4505412	Fc1ccc(C2(CNCc3ccnc(Nc4ccc(C(F)(F)F)cc4)c3)CCC2)cc1F	1	c1ccc(Nc2cc(CNCC3(c4ccccc4)CCC3)ccn2)cc1	0.4155686	0.4156	1.0000000	0.0000	0.3061591	6.5051	1.0000000	1.0000	6
23.2163	27.7046	14.9901	0.3335522	CC(C)(CCN1CCN(c2ccccn2)CC1)c1ccc(F)cc1	1	c1ccc(CCCN2CCN(c3ccccn3)CC2)cc1	0.8343993	0.8344	1.0000000	0.0000	0.0811639	4.5492	1.0000000	1.0000	6
18.4724	43.8644	-43.0960	0.0060036	CC1(c2cc(C(=O)NC3CCc4ccc(Oc5cccc6c5CCC(=O)N6)cc4C3)cc(C(F)(F)F)c2)CC1	1	O=C1CCc2c(cccc2Oc2ccc3c(c2)CC(NC(=O)c2cccc(C4CC4)c2)CC3)N1	0.3819082	0.3819	0.0000000	1.0000	0.3423409	6.7061	1.0000000	1.0000	6
22.3602	39.5534	1.6018	0.3215248	O=C(Nc1ccc(Cl)c(C(F)(F)F)c1)Nc1ccc(Oc2ccnc3[nH]c(=O)cnc23)cc1NS(=O)(=O)c1cccc(Br)c1	1	O=C(Nc1ccccc1)Nc1ccc(Oc2ccnc3[nH]c(=O)cnc23)cc1NS(=O)(=O)c1ccccc1	0.1420125	0.1420	1.0000000	0.0000	0.3386979	6.6864	1.0000000	1.0000	7
19.4431	32.4498	31.4782	0.4994378	Cc1ccc(NS(=O)(=O)c2ccccc2F)cc1C(=O)Nc1ccc(Cl)c(C(F)(F)F)c1	1	O=C(Nc1ccccc1)c1cccc(NS(=O)(=O)c2ccccc2)c1	0.4435073	0.4435	1.0000000	0.0000	0.3718750	6.8626	1.0000000	1.0000	7
16.4916	40.1801	-40.1801	0.0000000	CCn1nc(C#Cc2cc(C(=O)Nc3ccc(Cl)c(C(F)(F)F)c3)ccc2C)c2c(N)ncnc21	1	O=C(Nc1ccccc1)c1cccc(C#Cc2n[nH]c3ncncc23)c1	0.0000000	0.0000	0.0000000	0.0000	0.0000000	0.0000	0.0000000	0.0000	7
31.1034	38.6956	-38.6956	0.0000000	CSc1cccc(N2C(=O)c3[nH]c4ccccc4c3C2c2cc(O)c3c(c2)OCO3)c1	1	O=C1c2[nH]c3ccccc3c2C(c2ccc3c(c2)OCO3)N1c1ccccc1	0.0000000	0.0000	0.0000000	0.0000	0.0000000	0.0000	0.0000000	0.0000	7
15.7806	64.4448	-63.4767	0.0075632	Cc1ccc(NC(=O)c2cccc(C(F)(F)F)c2)cc1Nc1ncnc2c(N)nc(N3CC4CC3CN4C)nc12	1	O=C(Nc1cccc(Nc2ncnc3cnc(N4CC5CC4CN5)nc23)c1)c1ccccc1	0.3355958	0.3356	0.0000000	2.0000	0.6701308	8.3619	1.0000000	1.0000	7
12.8510	22.7625	68.0875	0.7097658	Cc1ncc(NC(=O)c2cccc(C(F)(F)F)c2)cc1-c1cc(N2CCOCC2)c(=O)n(C)c1	1	O=C(Nc1cncc(-c2c[nH]c(=O)c(N3CCOCC3)c2)c1)c1ccccc1	0.6242062	0.6242	1.0000000	0.0000	0.6514114	8.2603	1.0000000	1.0000	7
32.5838	44.1472	14.8969	0.4612818	CC(=O)Nc1ccc(F)c(Oc2cccc(-c3nc(=Nc4ccccc4)[nH]cc3CN3CCN(C)CC3)c2)c1	1	c1ccc(N=c2nc(-c3cccc(Oc4ccccc4)c3)c(CN3CCNCC3)c[nH]2)cc1	0.3561451	0.3561	1.0000000	0.0000	0.3700309	6.8530	1.0000000	1.0000	7
23.0284	31.9265	13.1177	0.3519077	CSc1nnc(-c2cnn3c(N)cc(-c4ccccc4)cc23)o1	1	c1ccc(-c2ccn3ncc(-c4nnco4)c3c2)cc1	0.5821830	0.5822	1.0000000	0.0000	0.1258483	5.1431	1.0000000	1.0000	7
18.5661	54.6008	3.3402	0.4526641	Cc1ccc(C(=O)Nc2cccc(C(C)(C)C)c2)cc1Nc1ncnc2c(Nc3ccc(Cl)c(Cl)c3)nccc12	1	O=C(Nc1ccccc1)c1cccc(Nc2ncnc3c(Nc4ccccc4)nccc23)c1	0.1889150	0.1889	1.0000000	0.0000	0.6086541	8.0371	1.0000000	1.0000	7
29.6195	57.7638	4.0344	0.4827990	COCCNc1ncc2nc(NC(=O)C3CC3)cc(-c3ccc(-c4cccnc4)cc3)c2n1	1	O=C(Nc1cc(-c2ccc(-c3cccnc3)cc2)c2ncncc2n1)C1CC1	0.3967185	0.3967	1.0000000	0.0000	0.3768442	6.8884	1.0000000	1.0000	7
24.0962	28.2974	26.9490	0.4316125	O=C(Nc1ccc2[nH]c(-c3ccc(Br)cc3)nc2c1)c1cc2ccccc2o1	1	O=C(Nc1ccc2[nH]c(-c3ccccc3)nc2c1)c1cc2ccccc2o1	0.3679544	0.3680	1.0000000	0.0000	0.3061796	6.5052	1.0000000	1.0000	7
17.4225	64.6143	3.4159	0.5314859	CNS(=O)(=O)c1cccc(NC(=O)c2ccc(C)c(Nc3ncnc4cnc(N(C)CCCN(C)C)nc34)c2)c1	1	O=C(Nc1ccccc1)c1cccc(Nc2ncnc3cncnc23)c1	0.2489182	0.2489	1.0000000	0.0000	0.7095822	8.5863	1.0000000	1.0000	7
26.3582	33.8895	31.0012	0.5069590	Cc1ccccc1-c1c(CO)[nH]c2c(O)c3cccnc3c(O)c12	1	c1ccc(-c2c[nH]c3cc4cccnc4cc23)cc1	0.4248944	0.4249	1.0000000	0.0000	0.4000569	7.0072	1.0000000	1.0000	7
11.5132	43.6287	18.5139	0.4854892	O=S(=O)(Nc1ccc(F)c(Nc2ncccc2-c2ncnc3[nH]cnc23)c1F)c1ccc(F)cc1	1	O=S(=O)(Nc1cccc(Nc2ncccc2-c2ncnc3[nH]cnc23)c1)c1ccccc1	0.3179587	0.3180	1.0000000	0.0000	0.4617468	7.3136	1.0000000	1.0000	7
31.4958	50.3795	19.7254	0.5476942	Cc1ccc(C(=O)N(C)CCN(C)C)cc1-c1ccc2cnc(NCCC3(N)CCOCC3)nc2c1	1	c1ccc(-c2ccc3cnc(NCCC4CCOCC4)nc3c2)cc1	0.4734768	0.4735	1.0000000	0.0000	0.4398824	7.2062	1.0000000	1.0000	7
11.9084	31.4621	-31.4621	0.0000000	O=C(c1ccc(-c2ccc3c(c2)CNC3)s1)N1N=C(c2cccnc2)CC1c1ccccc1O	1	O=C(c1ccc(-c2ccc3c(c2)CNC3)s1)N1N=C(c2cccnc2)CC1c1ccccc1	0.0000000	0.0000	0.0000000	0.0000	0.0000000	0.0000	0.0000000	0.0000	7
20.0477	59.1668	14.7471	0.5774523	CCCc1nc(N)c2ncnc(Nc3cc(C(=O)Nc4cc(C(F)(F)F)ccn4)ccc3C)c2n1	1	O=C(Nc1ccccn1)c1cccc(Nc2ncnc3cncnc23)c1	0.3612138	0.3612	1.0000000	0.0000	0.6307889	8.1513	1.0000000	1.0000	7
26.8850	47.8827	28.0899	0.5935359	CC(=O)N1CC(C)(C)c2ncc(-c3cncc(Nc4ccnc(NC(=O)C5CC5)c4)c3)cc21	1	O=C(Nc1cc(Nc2cncc(-c3cnc4c(c3)NCC4)c2)ccn1)C1CC1	0.6119471	0.6119	1.0000000	0.0000	0.4291573	7.1531	1.0000000	1.0000	7
27.2255	35.7572	13.6037	0.3856320	CC(=O)Nc1cccc(-c2ccc3c(=O)n(-c4ccc(C(N)=O)c(NC5CC5)c4)ncc3c2)c1	1	O=c1c2ccc(-c3ccccc3)cc2cnn1-c1cccc(NC2CC2)c1	0.4114342	0.4114	1.0000000	0.0000	0.2116368	5.9008	1.0000000	1.0000	7
26.3142	44.1215	37.3591	0.6365675	CCn1cc(-c2ccc3c(c2)-c2nc(N4CCOCC4)ncc2CO3)nc(N2CCOCC2)c1=O	1	O=c1[nH]cc(-c2ccc3c(c2)-c2nc(N4CCOCC4)ncc2CO3)nc1N1CCOCC1	0.5599325	0.5599	1.0000000	0.0000	0.5489162	7.7387	1.0000000	1.0000	7
20.5398	29.0311	34.1709	0.4937658	Cn1cnc2cc(Nc3ncccc3C(F)(F)F)ccc21	1	c1ccc(Nc2ccc3[nH]cnc3c2)nc1	0.7822754	0.7823	1.0000000	0.0000	0.2223822	5.9777	1.0000000	1.0000	7
20.6646	73.5754	-18.0798	0.4335593	Cc1ccc(C(=O)Nc2cc(C(F)(F)F)cc(NS(C)(=O)=O)c2F)cc1Nc1ncnc2cnc(NCC(F)(F)F)nc12	1	O=C(Nc1ccccc1)c1cccc(Nc2ncnc3cncnc23)c1	0.1916147	0.1916	1.0000000	0.0000	0.5415112	7.7024	1.0000000	1.0000	7
21.7206	24.1480	34.2855	0.4565116	O=C1Nc2ccc(-c3cccc(C(F)(F)F)c3)cc2C1=O	1	O=C1Nc2ccc(-c3ccccc3)cc2C1=O	0.8172336	0.8172	1.0000000	0.0000	0.1770460	5.6316	1.0000000	1.0000	7
24.9140	42.7145	10.7738	0.4178774	COc1nnc2cccc(Nc3cc(C(=O)Nc4ccc(OC)c(C(F)(F)F)c4)ccc3F)c2n1	1	O=C(Nc1ccccc1)c1cccc(Nc2cccc3nncnc23)c1	0.3611030	0.3611	1.0000000	0.0000	0.2876493	6.3973	1.0000000	1.0000	7
19.8928	20.8576	30.3292	0.3998975	c1csc(-c2cccc3ncnn23)c1	1	c1csc(-c2cccc3ncnn23)c1	0.6050504	0.6051	1.0000000	0.0000	0.1660885	5.5378	1.0000000	1.0000	7
22.1028	40.4902	48.4994	0.6952311	CS(=O)(=O)CCNc1nccc(-c2[nH]c(C3CC3)nc2-c2cc(Cl)ccc2F)n1	1	c1ccc(-c2nc(C3CC3)[nH]c2-c2ccncn2)cc1	0.5869691	0.5870	1.0000000	0.0000	0.6530243	8.2690	1.0000000	1.0000	7
12.0355	48.0672	14.0101	0.4849786	Cc1ccc(C(=O)Nc2ccc(N(C)CCN(C)C)c(C(F)(F)F)c2)cc1Nc1ncnc2cnc(N3CCC(F)(F)CC3)nc12	1	O=C(Nc1ccccc1)c1cccc(Nc2ncnc3cnc(N4CCCCC4)nc23)c1	0.2135545	0.2136	1.0000000	0.0000	0.6478309	8.2412	1.0000000	1.0000	7
19.2200	24.2338	25.4146	0.3878783	CC(C)(C)c1ccccc1Oc1ncccc1NC(=O)Nc1ccc(F)c(C(F)(F)F)c1	1	O=C(Nc1ccccc1)Nc1cccnc1Oc1ccccc1	0.4245512	0.4246	1.0000000	0.0000	0.2089463	5.8811	1.0000000	1.0000	7
25.1826	49.7683	7.1358	0.4445636	O=C(Nc1cccc(Nc2ncnc3cnc(NC(CO)CO)nc23)c1)C1CC1	1	O=C(Nc1cccc(Nc2ncnc3cncnc23)c1)C1CC1	0.3805631	0.3806	1.0000000	0.0000	0.3196073	6.5812	1.0000000	1.0000	7
16.8296	28.0067	20.2689	0.3771532	Nc1cccc2c(Oc3ccc(NC(=O)Nc4cc(C(F)(F)F)ccc4F)c(F)c3)ccnc12	1	O=C(Nc1ccccc1)Nc1ccc(Oc2ccnc3ccccc23)cc1	0.2311719	0.2312	1.0000000	0.0000	0.3286562	6.6314	1.0000000	1.0000	7
15.1025	29.1014	44.9295	0.5783668	CCCS(=O)(=O)Nc1ccc(F)c(C(=O)c2c[nH]c3ncc(-c4cnc(C5CC5)nc4)cc23)c1F	1	O=C(c1ccccc1)c1c[nH]c2ncc(-c3cnc(C4CC4)nc3)cc12	0.3447984	0.3448	1.0000000	0.0000	0.6589714	8.3010	1.0000000	1.0000	7
21.9625	21.4261	15.1444	0.2857071	Cc1ccc(S(=O)(=O)N2CCN(C3CCN(C)CC3)CC2)cc1	1	O=S(=O)(c1ccccc1)N1CCN(C2CCNCC2)CC1	0.8361599	0.8362	1.0000000	0.0000	0.0556256	4.0564	1.0000000	1.0000	7
19.7172	75.2817	-1.2823	0.5781197	COCC(C)(C)Nc1ncc2ncnc(Nc3cc(C(=O)Nc4cc(C(C)(C)C)on4)ccc3C)c2n1	1	O=C(Nc1ccon1)c1cccc(Nc2ncnc3cncnc23)c1	0.3049943	0.3050	1.0000000	0.0000	0.7312716	8.7173	1.0000000	1.0000	7
17.5477	24.5596	53.7726	0.6119704	CN1CCN(c2nc(-c3cccc(NC(=O)c4cccc(C(F)(F)F)c4)c3)cc(N3CCOCC3)n2)CC1	1	O=C(Nc1cccc(-c2cc(N3CCOCC3)nc(N3CCNCC3)n2)c1)c1ccccc1	0.5388512	0.5389	1.0000000	0.0000	0.5155005	7.5754	1.0000000	1.0000	7
18.9962	55.1307	16.9692	0.5632805	Nc1ncc2cc(-c3c(F)ccc(NC(=O)c4cc(F)ccc4F)c3F)ccc2n1	1	O=C(Nc1cccc(-c2ccc3ncncc3c2)c1)c1ccccc1	0.4787223	0.4787	1.0000000	0.0000	0.4664779	7.3367	1.0000000	1.0000	7
22.3008	35.0312	12.4444	0.3709032	CCn1cnc(-c2nc(NC(=O)Nc3ccc(Oc4ccnc(C(=O)NC)c4)cc3)cs2)c1	1	O=C(Nc1ccc(Oc2ccncc2)cc1)Nc1csc(-c2c[nH]cn2)n1	0.3771325	0.3771	1.0000000	0.0000	0.2074549	5.8701	1.0000000	1.0000	7
24.2856	28.2058	-27.3844	0.0064174	Fc1ccc(OC2CCN(c3nc4cncnc4[nH]c3=NCC(F)F)C2)c(F)c1	1	N=c1[nH]c2ncncc2nc1N1CCC(Oc2ccccc2)C1	0.6564867	0.6565	0.0000000	1.0000	0.2529907	6.1834	1.0000000	1.0000	7
33.3098	54.7378	13.6777	0.5344962	CN1C(=O)CCc2cc(Nc3nccc4c3cc(C(=O)Nc3cnccn3)n4C)ccc21	1	O=C1CCc2cc(Nc3nccc4[nH]c(C(=O)Nc5cnccn5)cc34)ccc2N1	0.5179501	0.5180	1.0000000	0.0000	0.3838753	6.9247	1.0000000	1.0000	7
27.0752	50.2015	3.0130	0.4157383	CC(=O)Nc1cc(Br)cc(N=c2nc(N)nc(-n3cc(C(F)(F)F)nn3)[nH]2)c1	1	c1ccc(N=c2ncnc(-n3ccnn3)[nH]2)cc1	0.5483511	0.5484	1.0000000	0.0000	0.1985826	5.8034	1.0000000	1.0000	7
23.6459	54.0962	18.0363	0.5635349	CCC(=O)Nc1ccc2ncnc(Nc3cc(C(=O)NCCN4CCCC4)ccc3C)c2n1	1	O=C(NCCN1CCCC1)c1cccc(Nc2ncnc3cccnc23)c1	0.4858584	0.4859	1.0000000	0.0000	0.4611045	7.3104	1.0000000	1.0000	7
17.0757	47.7902	14.4661	0.4863773	Cc1ccc(C(=O)Nc2cc(N(C)CCN(C)C)cc(C(F)(F)F)c2)cc1Nc1ncnc2nc(NCCO)ncc12	1	O=C(Nc1ccccc1)c1cccc(Nc2ncnc3ncncc23)c1	0.2042978	0.2043	1.0000000	0.0000	0.6776334	8.4034	1.0000000	1.0000	7
12.5066	46.6822	-45.8308	0.0066515	Cc1ccc(C(=O)Nc2cc(N(C)CCN(C)C)cc(C(F)(F)F)c2)cc1Nc1ncnc2cnc(N3CC(C)NC(C)C3)nc12	1	O=C(Nc1ccccc1)c1cccc(Nc2ncnc3cnc(N4CCNCC4)nc23)c1	0.2338427	0.2338	0.0000000	2.0000	0.6685879	8.3534	1.0000000	1.0000	7
20.5801	40.6427	6.5778	0.3689101	Cc1cc(NC(=O)Nc2ccc(Cl)c(C(F)(F)F)c2)ccc1Oc1ccnc(NC(=O)c2ccc(C(C)(C)C)cc2)c1	1	O=C(Nc1ccccc1)Nc1ccc(Oc2ccnc(NC(=O)c3ccccc3)c2)cc1	0.2069630	0.2070	1.0000000	0.0000	0.3424626	6.7067	1.0000000	1.0000	7
26.2452	30.4297	-30.0192	0.0032066	CC(=O)NC(C)C(=O)Nc1cccc(-c2ccc(N3CCCC3)nn2)c1	1	c1ccc(-c2ccc(N3CCCC3)nn2)cc1	0.8604606	0.8605	0.0000000	1.0000	0.0372069	3.5439	1.0000000	1.0000	7
51.3700	61.2207	-60.5249	0.0054362	CNC(=O)c1cc2c(s1)C(N1CC(F)CC1C(=O)Nc1csc(C(=O)Nc3cc(C(F)(F)F)ccc3Cl)c1Cl)CCC2	1	O=C(Nc1ccccc1)c1cc(NC(=O)C2CCCN2C2CCCc3ccsc32)cs1	0.2441067	0.2441	0.0000000	3.0000	0.3947882	6.9805	1.0000000	1.0000	7
22.2663	35.5723	13.1797	0.3808749	Nc1c(O)cccc1N1C(=O)c2ccc(Oc3ccc4c(c3)CCC4=NO)cc2C1=O	1	N=C1CCc2cc(Oc3ccc4c(c3)C(=O)N(c3ccccc3)C4=O)ccc21	0.1969341	0.1969	1.0000000	0.0000	0.3861604	6.9364	1.0000000	1.0000	7
19.4374	32.3682	31.7162	0.5006598	CC(C)n1cc(-c2ccc(N)cc2)c2c(N(C)C)ncnc21	1	c1ccc(-c2c[nH]c3ncncc23)cc1	0.7529429	0.7529	1.0000000	0.0000	0.2376570	6.0826	1.0000000	1.0000	7
15.0362	42.2865	34.3017	0.5983451	C=CC(=O)Nc1ccc(C)c(Nc2ncccc2-c2ncnc3[nH]cnc23)c1	1	c1ccc(Nc2ncccc2-c2ncnc3[nH]cnc23)cc1	0.4627113	0.4627	1.0000000	0.0000	0.5561455	7.7743	1.0000000	1.0000	7
20.6593	33.0142	-32.1206	0.0069812	O=C1NCc2cc(-c3cccc(O)c3)ccc2N1c1cccc2c1CC(O)CC2	1	O=C1NCc2cc(-c3ccccc3)ccc2N1c1cccc2c1CCCC2	0.6158303	0.6158	0.0000000	1.0000	0.3278842	6.6272	1.0000000	1.0000	7
23.6427	26.7212	-26.1739	0.0042758	CC1(c2ccccc2)NC(=O)N(CCc2cc(C(F)(F)F)cc(C(F)(F)F)c2)C1=O	1	O=C1NC(c2ccccc2)C(=O)N1CCc1ccccc1	0.5631959	0.5632	0.0000000	1.0000	0.1076224	4.9278	1.0000000	1.0000	7
26.4632	54.6110	-54.6110	0.0000000	c1cc(-c2n3c(c(NC(=O)C4CC4)ccn3)c(Nc3cc(S(=O)(=O)NC)ccc3)nc2)ccn1	0		0.0000000	0.0000	0.0000000	0.0000	0.0000000	0.0000	0.0000000	0.0000	7
20.9353	63.1534	2.5466	0.5132815	Cc1cnc(CN2CCN(c3ncc4ncnc(Nc5cc(C(=O)Nc6cc(C(C)(C)C)on6)ccc5C)c4n3)CC2)cn1	1	O=C(Nc1ccon1)c1cccc(Nc2ncnc3cnc(N4CCN(Cc5cnccn5)CC4)nc23)c1	0.2746277	0.2746	1.0000000	0.0000	0.5993136	7.9896	1.0000000	1.0000	7
17.1279	40.0924	26.1974	0.5178897	O=S(=O)(Nc1cccc(Nc2ncccc2-c2ncnc3[nH]cnc23)c1F)c1ccccc1	1	O=S(=O)(Nc1cccc(Nc2ncccc2-c2ncnc3[nH]cnc23)c1)c1ccccc1	0.3475642	0.3476	1.0000000	0.0000	0.5004992	7.5024	1.0000000	1.0000	7
23.9587	55.7943	20.0061	0.5921906	Cc1ccc(C(=O)Nc2cccc(C(F)(F)F)n2)cc1Nc1ncnc2cnc(N3CCCN(C)CC3)nc12	1	O=C(Nc1ccccn1)c1cccc(Nc2ncnc3cnc(N4CCCNCC4)nc23)c1	0.3852763	0.3853	1.0000000	0.0000	0.6345397	8.1709	1.0000000	1.0000	7
19.7405	34.1051	-34.1051	0.0000000	FC1(F)Oc2ccc(Nc3c(-c4cnccn4)oc4cnccc34)cc2O1	1	c1cnc(-c2oc3cnccc3c2Nc2ccc3c(c2)OCO3)cn1	0.0000000	0.0000	0.0000000	0.0000	0.0000000	0.0000	0.0000000	0.0000	7
17.3636	22.2614	35.9491	0.4547700	O=C(Nc1cccc(Nc2ccc3c(c2)OCc2ccccc2C3=O)c1)c1ccccc1	1	O=C(Nc1cccc(Nc2ccc3c(c2)OCc2ccccc2C3=O)c1)c1ccccc1	0.4374631	0.4375	1.0000000	0.0000	0.2997005	6.4679	1.0000000	1.0000	7
30.9746	48.7902	24.8055	0.5749671	CCCS(=O)(=O)Nc1ccc(F)c(-n2ncc3c(NCCN)cc(NC)c(C)c3c2=O)c1F	1	O=c1c2ccccc2cnn1-c1ccccc1	0.3701268	0.3701	1.0000000	0.0000	0.6113095	8.0506	1.0000000	1.0000	7
20.5746	45.9773	22.5656	0.5354916	Cc1ccc(NC(=O)c2cccc(C(F)(F)F)c2)cc1-c1nc2ncccn2c1-c1ccnc(N)c1	1	O=C(Nc1cccc(-c2nc3ncccn3c2-c2ccncc2)c1)c1ccccc1	0.3422131	0.3422	1.0000000	0.0000	0.5500862	7.7444	1.0000000	1.0000	7
22.6627	52.4593	-9.9738	0.3319178	CN(C)CCCNc1cc(C(F)(F)F)cc2c(Nc3c(F)ccc(NS(=O)(=O)c4cccs4)c3F)ccnc12	1	O=S(=O)(Nc1cccc(Nc2ccnc3ccccc23)c1)c1cccs1	0.1455510	0.1456	1.0000000	0.0000	0.3582647	6.7912	1.0000000	1.0000	7
25.2137	30.6823	31.7121	0.4874568	CCOc1ccc(-c2cc3ccc(NC(C)=O)cc3oc2=O)cc1OCC	1	O=c1oc2ccccc2cc1-c1ccccc1	0.6602926	0.6603	1.0000000	0.0000	0.2492540	6.1592	1.0000000	1.0000	7
8.2972	29.1621	35.8879	0.5082032	CCCS(=O)(=O)Nc1ccc(F)c(C(=O)c2c[nH]c3ncc(-c4ccc(Cl)cc4)cc23)c1F	1	O=C(c1ccccc1)c1c[nH]c2ncc(-c3ccccc3)cc12	0.3330906	0.3331	1.0000000	0.0000	0.4958189	7.4797	1.0000000	1.0000	7
13.4803	39.8217	38.0626	0.6084715	CCCS(=O)(=O)Nc1cccc(Nc2ncccc2-c2ncnc3[nH]cnc23)c1F	1	c1ccc(Nc2ncccc2-c2ncnc3[nH]cnc23)cc1	0.4123443	0.4123	1.0000000	0.0000	0.6394242	8.1966	1.0000000	1.0000	7
14.5396	31.2664	44.0326	0.5882732	Cc1ccc(NC(=O)c2cc(C(C)(C)C)on2)cc1-n1cc(-c2cncc(N3CCOCC3)c2)nn1	1	O=C(Nc1cccc(-n2cc(-c3cncc(N4CCOCC4)c3)nn2)c1)c1ccon1	0.4494852	0.4495	1.0000000	0.0000	0.5471152	7.7299	1.0000000	1.0000	7
21.3637	31.8966	40.3474	0.5644064	Cc1ccc(C(=O)Nc2ccc(N(C)C)nc2)cc1NC(=O)c1ccccc1	1	O=C(Nc1cccc(C(=O)Nc2cccnc2)c1)c1ccccc1	0.7088524	0.7089	1.0000000	0.0000	0.3348253	6.6653	1.0000000	1.0000	7
29.0835	43.5255	26.3990	0.5462855	CC(=O)c1ccc2c(-c3cccc(NC(=O)Cc4ccc(Cl)cc4)c3F)n[nH]c2n1	1	O=C(Cc1ccccc1)Nc1cccc(-c2n[nH]c3ncccc23)c1	0.4520044	0.4520	1.0000000	0.0000	0.4548800	7.2799	1.0000000	1.0000	7
16.0662	25.8787	58.3941	0.6583811	Cc1ccc(NC(=O)c2cccc(C(F)(F)F)c2)cc1-c1ccnc(N(C)C)n1	1	O=C(Nc1cccc(-c2ccncn2)c1)c1ccccc1	0.6842513	0.6843	1.0000000	0.0000	0.5016525	7.5080	1.0000000	1.0000	7
16.2741	36.4439	-36.4439	0.0000000	CC1(CC(=O)O)CC(c2ccncc2)=C(c2cc(Cl)cc(NS(=O)(=O)c3c(F)cccc3F)c2F)C1=O	1	O=C1CCC(c2ccncc2)=C1c1cccc(NS(=O)(=O)c2ccccc2)c1	0.0000000	0.0000	0.0000000	0.0000	0.0000000	0.0000	0.0000000	0.0000	7
18.4689	61.5916	-4.8642	0.4431827	COc1ccc(NC(=O)c2cc(NC(=O)c3ccc(C)c(Nc4ncnc5cnc(N6CCCN(C)CC6)nc45)c3)ccc2C)cc1C(F)(F)F	1	O=C(Nc1ccccc1)c1cccc(NC(=O)c2cccc(Nc3ncnc4cnc(N5CCCNCC5)nc34)c2)c1	0.1656814	0.1657	1.0000000	0.0000	0.6469861	8.2367	1.0000000	1.0000	7
24.8933	53.9157	-1.1633	0.4121280	COc1ccc(C(=O)Nc2cc(OC)c(OC)c(-c3ccc(C(C)(C)C)s3)c2)cc1Nc1ncnc2c1ncn2C	1	O=C(Nc1cccc(-c2cccs2)c1)c1cccc(Nc2ncnc3[nH]cnc23)c1	0.2193506	0.2194	1.0000000	0.0000	0.4263990	7.1394	1.0000000	1.0000	7
10.8565	31.5995	57.7392	0.6979589	Cc1ccc(NC(=O)c2cccc(C(F)(F)F)c2)cc1-c1cc(N2CCOCC2)nc(N2CCCC2=O)n1	1	O=C(Nc1cccc(-c2cc(N3CCOCC3)nc(N3CCCC3=O)n2)c1)c1ccccc1	0.5204065	0.5204	1.0000000	0.0000	0.7309108	8.7151	1.0000000	1.0000	7
38.4818	45.5268	-45.5268	0.0000000	CN(C)Nc1c(N2CCCC2)[nH]c(Nc2ccc(C#N)cc2)nc1=Nc1cc(Cl)ccc1Cl	1	c1ccc(N=c2cc(N3CCCC3)[nH]c(Nc3ccccc3)n2)cc1	0.0000000	0.0000	0.0000000	0.0000	0.0000000	0.0000	0.0000000	0.0000	7
14.4191	39.8822	29.9693	0.5457149	COc1ccc(NC(=O)c2ccc(C)c(Nc3ncnc4cc(N5CCN(C)CC5)cnc34)c2)cc1C(F)(F)F	1	O=C(Nc1ccccc1)c1cccc(Nc2ncnc3cc(N4CCNCC4)cnc23)c1	0.3416003	0.3416	1.0000000	0.0000	0.5768253	7.8767	1.0000000	1.0000	7
15.8679	27.2059	-1.6160	0.1999209	CCC(CC)CNc1ncccn1	1	c1cncnc1	0.7534339	0.7534	1.0000000	0.0000	0.0255549	3.0724	1.0000000	1.0000	7
35.1034	54.3894	-1.1037	0.4162950	O=C(Nc1cccnc1)c1c(Cl)ccc(NC(=O)C2(c3cccnc3N3CCCCC3)CC2)c1Cl	1	O=C(Nc1cccnc1)c1cccc(NC(=O)C2(c3cccnc3N3CCCCC3)CC2)c1	0.4446740	0.4447	1.0000000	0.0000	0.2384334	6.0878	1.0000000	1.0000	7
14.8996	39.7751	-39.7751	0.0000000	O=S(=O)(Nc1ccc(F)c(C#Cc2cnc3[nH]nc(-c4ccc(Cl)cc4)c3c2)c1F)c1cccc(F)c1	1	O=S(=O)(Nc1cccc(C#Cc2cnc3[nH]nc(-c4ccccc4)c3c2)c1)c1ccccc1	0.0000000	0.0000	0.0000000	0.0000	0.0000000	0.0000	0.0000000	0.0000	7
20.1977	30.7701	-30.7701	0.0000000	Clc1ccc2c(c1)[nH]c1c(-c3ccc4c(c3)OCO4)c(-c3ccncc3)nnc12	1	c1ccc2c(c1)[nH]c1c(-c3ccc4c(c3)OCO4)c(-c3ccncc3)nnc12	0.0000000	0.0000	0.0000000	0.0000	0.0000000	0.0000	0.0000000	0.0000	7
20.8591	48.6228	22.4598	0.5553325	COCCNc1ccnc(-c2cccnc2Nc2cc(C)ccc2Cl)n1	1	c1ccc(Nc2ncccc2-c2ncccn2)cc1	0.6047473	0.6047	1.0000000	0.0000	0.3688512	6.8468	1.0000000	1.0000	7
9.8044	34.3550	28.0310	0.4873900	COc1cc(-c2ccc3nccc(Nc4cccc(O)c4)c3c2)ccc1O	1	c1ccc(Nc2ccnc3ccc(-c4ccccc4)cc23)cc1	0.4750931	0.4751	1.0000000	0.0000	0.3303945	6.6410	1.0000000	1.0000	7
20.0059	31.9290	34.8912	0.5220328	CCCS(=O)(=O)Nc1cccc(C(=O)Nc2ccc3nc(NC4CCN(C)CC4)cn3c2)c1F	1	O=C(Nc1ccc2nc(NC3CCNCC3)cn2c1)c1ccccc1	0.4487294	0.4487	1.0000000	0.0000	0.4099282	7.0570	1.0000000	1.0000	7
27.2452	32.1407	25.3657	0.4492681	COc1ccc(NC(=O)Nc2ccc(Cl)c(C(F)(F)F)c2)cc1-c1ncnc2[nH]c(C3=CCN(S(C)(=O)=O)CC3)cc12	1	O=C(Nc1ccccc1)Nc1cccc(-c2ncnc3[nH]c(C4=CCNCC4)cc23)c1	0.2425388	0.2425	1.0000000	0.0000	0.4824089	7.4144	1.0000000	1.0000	7
22.9167	44.2800	28.3115	0.5671214	Cc1ccncc1-c1cc2cnccc2nc1Nc1cnc2[nH]ncc2c1	1	c1cncc(-c2cc3cnccc3nc2Nc2cnc3[nH]ncc3c2)c1	0.5089364	0.5089	1.0000000	0.0000	0.4500035	7.2560	1.0000000	1.0000	7
14.0923	23.2284	47.1328	0.5496968	COc1n[nH]c2ncc(NC(=O)c3c(F)ccc(NS(=O)(=O)c4ccc(F)cc4)c3F)cc12	1	O=C(Nc1cnc2[nH]ncc2c1)c1cccc(NS(=O)(=O)c2ccccc2)c1	0.3906777	0.3907	1.0000000	0.0000	0.5232874	7.6134	1.0000000	1.0000	7
11.7007	32.8850	44.1727	0.6020137	CCCS(=O)(=O)Nc1ccc(F)c(Nc2ncccc2-c2ncnc3[nH]cnc23)c1F	1	c1ccc(Nc2ncccc2-c2ncnc3[nH]cnc23)cc1	0.3968684	0.3969	1.0000000	0.0000	0.6438366	8.2200	1.0000000	1.0000	7
13.5647	79.2940	-78.2552	0.0081160	CC(C)(C)c1cc(NC(=O)c2ccc(F)c(Nc3ncnc4cnc(NC5CCOC5)nc34)c2)no1	1	O=C(Nc1ccon1)c1cccc(Nc2ncnc3cnc(NC4CCOC4)nc23)c1	0.3611130	0.3611	0.0000000	1.0000	0.7469212	8.8161	1.0000000	1.0000	7
19.4832	23.2652	1.4570	0.1931423	CCCCSc1nc2c(Br)c(Br)c(Br)c(Br)c2[nH]1	1	c1ccc2[nH]cnc2c1	0.2151335	0.2151	1.0000000	0.0000	0.0688124	4.3322	1.0000000	1.0000	7
25.5775	31.4853	33.0573	0.5042391	NC(=O)c1c(Nc2ccc(Cl)c(C(F)(F)F)c2)oc2c(F)cccc2c1=O	1	O=c1cc(Nc2ccccc2)oc2ccccc12	0.6361155	0.6361	1.0000000	0.0000	0.2794019	6.3479	1.0000000	1.0000	7
26.8866	29.9177	27.6766	0.4499559	Cc1cc(C)cc(Sc2c3c(cc(=O)n2C)CCC3)c1	1	O=c1cc2c(c(Sc3ccccc3)[nH]1)CCC2	0.8400969	0.8401	1.0000000	0.0000	0.1669395	5.5453	1.0000000	1.0000	7
17.8080	25.4932	46.8858	0.5654615	COc1n[nH]c2ncc(NC(=O)c3c(F)ccc(NS(=O)(=O)c4ccccc4F)c3F)cc12	1	O=C(Nc1cnc2[nH]ncc2c1)c1cccc(NS(=O)(=O)c2ccccc2)c1	0.3906777	0.3907	1.0000000	0.0000	0.5604836	7.7956	1.0000000	1.0000	7
23.8549	40.3297	25.5670	0.5148185	COc1ccc(NC(=O)c2cccnc2NCCc2cc(F)ccc2F)cc1C(F)(F)F	1	O=C(Nc1ccccc1)c1cccnc1NCCc1ccccc1	0.4792271	0.4792	1.0000000	0.0000	0.3745873	6.8767	1.0000000	1.0000	7
17.2968	47.1555	29.8655	0.6017260	CC1(C)OC(c2ccnc(N)n2)=C(c2cc(Cl)cc(NS(=O)(=O)CCC(F)(F)F)c2F)C1=O	1	O=C1COC(c2ccncn2)=C1c1ccccc1	0.5686657	0.5687	1.0000000	0.0000	0.4724728	7.3660	1.0000000	1.0000	7
18.4252	31.0351	37.5311	0.5356735	CCCS(=O)(=O)Nc1ccc(F)c(NC(=O)Nc2ccc(F)c(C(F)(F)F)c2)c1F	1	O=C(Nc1ccccc1)Nc1ccccc1	0.5407859	0.5408	1.0000000	0.0000	0.3719204	6.8628	1.0000000	1.0000	7
20.1223	53.9317	0.3861	0.4243579	C=CC(=O)Nc1cccc(Oc2cc(NC(=O)C3CC3)nc(Nc3ccc(Cl)c(Cl)c3)n2)c1	1	O=C(Nc1cc(Oc2ccccc2)nc(Nc2ccccc2)n1)C1CC1	0.3496711	0.3497	1.0000000	0.0000	0.3069517	6.5097	1.0000000	1.0000	7
15.9351	44.3701	-43.3093	0.0082878	Cc1ccc(C(=O)Nc2cccc(N(C)C)c2)cc1Nc1ncnc2cnc(N3CCC(F)C3)nc12	1	O=C(Nc1ccccc1)c1cccc(Nc2ncnc3cnc(N4CCCC4)nc23)c1	0.4153722	0.4154	0.0000000	1.0000	0.6970442	8.5133	1.0000000	1.0000	7
15.3462	26.1411	45.6665	0.5609965	CCCS(=O)(=O)Nc1ccc(F)c(C(=O)c2c[nH]c3ncc(-c4ccc(C)nc4)cc23)c1F	1	O=C(c1ccccc1)c1c[nH]c2ncc(-c3cccnc3)cc12	0.3844374	0.3844	1.0000000	0.0000	0.5574366	7.7806	1.0000000	1.0000	7
27.5802	45.6767	-45.6767	0.0000000	CC(C)(C)c1cccc(C(=O)Nc2cccc(Nc3cc4c(cc3Cl)C(=O)NC3C4CCN3C(=O)C3CCC3)c2)c1	1	O=C(Nc1cccc(Nc2ccc3c(c2)C2CCN(C(=O)C4CCC4)C2NC3=O)c1)c1ccccc1	0.0000000	0.0000	0.0000000	0.0000	0.0000000	0.0000	0.0000000	0.0000	7
37.5920	49.6180	9.8989	0.4649754	Cc1cccc(S(=O)(=O)NCCNC(=O)c2cccnc2Nc2ccc3ncncc3c2Cl)c1	1	O=C(NCCNS(=O)(=O)c1ccccc1)c1cccnc1Nc1ccc2ncncc2c1	0.3188361	0.3188	1.0000000	0.0000	0.4148046	7.0815	1.0000000	1.0000	7
17.1009	28.7457	22.1907	0.3979407	CC(C)(C)c1cc(NC(=O)Nc2ccc(Cl)c(Cl)c2)no1	1	O=C(Nc1ccccc1)Nc1ccon1	0.8218006	0.8218	1.0000000	0.0000	0.1262373	5.1474	1.0000000	1.0000	7
20.5496	54.0766	17.7321	0.5610050	Cc1ccc(C(=O)Nc2ccc(N(C)C)nc2)cc1Nc1ncccc1-c1ncnc2[nH]cnc12	1	O=C(Nc1cccnc1)c1cccc(Nc2ncccc2-c2ncnc3[nH]cnc23)c1	0.3410952	0.3411	1.0000000	0.0000	0.6176467	8.0832	1.0000000	1.0000	7
19.5494	36.6500	-35.7354	0.0071456	Cc1ccc(C(=O)Nc2cc(C(F)(F)F)n(C)n2)cc1-n1cc(-c2cncc(N3CC4CC3CN4)c2)nn1	1	O=C(Nc1cc[nH]n1)c1cccc(-n2cc(-c3cncc(N4CC5CC4CN5)c3)nn2)c1	0.4139875	0.4140	0.0000000	2.0000	0.4876412	7.4399	1.0000000	1.0000	7
25.1853	32.8578	12.2711	0.3525700	CN1CCN(CCOc2ccc3[nH]c(-c4ccc(N5CCOCC5)cc4)nc3c2)CC1	1	c1cc2[nH]c(-c3ccc(N4CCOCC4)cc3)nc2cc1OCCN1CCNCC1	0.6605646	0.6606	1.0000000	0.0000	0.1134518	4.9999	1.0000000	1.0000	7
13.1428	21.1978	71.2390	0.7221627	Cc1ccc(NC(=O)c2cccc(C(F)(F)F)c2)cc1-c1cc(N2CCOCC2)nc(N2CCOCC2)n1	1	O=C(Nc1cccc(-c2cc(N3CCOCC3)nc(N3CCOCC3)n2)c1)c1ccccc1	0.5271477	0.5271	1.0000000	0.0000	0.7852879	9.0769	1.0000000	1.0000	8
17.3263	29.5476	24.9255	0.4255717	Cn1ncc2cnc(NCc3ccncc3)cc21	1	c1cc(CNc2cc3[nH]ncc3cn2)ccn1	0.7589084	0.7589	1.0000000	0.0000	0.1590848	5.4753	1.0000000	1.0000	8
26.0844	40.3452	-39.5356	0.0063245	Cc1cc(NS(=O)(=O)c2cccc(C(F)(F)F)c2)c(F)c(-c2n[nH]c(C3CCCN3)n2)c1	1	O=S(=O)(Nc1cccc(-c2n[nH]c(C3CCCN3)n2)c1)c1ccccc1	0.4875056	0.4875	0.0000000	1.0000	0.3151419	6.5561	1.0000000	1.0000	8
16.8107	32.0011	34.6099	0.5203983	C=CC(=O)Nc1cccc2c(Oc3ccnc4[nH]c(=O)n(C)c34)cccc12	1	O=c1[nH]c2nccc(Oc3cccc4ccccc34)c2[nH]1	0.5464402	0.5464	1.0000000	0.0000	0.3436092	6.7129	1.0000000	1.0000	8
10.3188	35.7676	23.8821	0.4660129	CN1CCN(Cc2cc(NC(=O)Nc3ccc(Oc4ccnc(NC(=O)C5CC5)c4)c(F)c3)cc(C(F)(F)F)c2)CC1	1	O=C(Nc1ccc(Oc2ccnc(NC(=O)C3CC3)c2)cc1)Nc1cccc(CN2CCNCC2)c1	0.2900761	0.2901	1.0000000	0.0000	0.4522565	7.2671	1.0000000	1.0000	8
21.8316	28.1773	23.9846	0.4075147	CCN(c1ncccn1)c1sc2ncncc2c1C	1	c1cnc(Nc2cc3cncnc3s2)nc1	0.7327478	0.7327	1.0000000	0.0000	0.1475565	5.3672	1.0000000	1.0000	8
13.6038	26.6262	61.6161	0.6893930	Cc1ccc(NC(=O)c2ccnc(C(C)(C)C#N)c2)cc1-c1cc(N2CCOCC2)nc(N2CCOCC2)n1	1	O=C(Nc1cccc(-c2cc(N3CCOCC3)nc(N3CCOCC3)n2)c1)c1ccncc1	0.5133739	0.5134	1.0000000	0.0000	0.7176372	8.6343	1.0000000	1.0000	8
16.0215	52.3399	24.3166	0.5988791	CN1CCC(CS(=O)(=O)Nc2ccc(F)c(Nc3ncccc3-c3ncnc4[nH]cnc34)c2F)CC1	1	O=S(=O)(CC1CCNCC1)Nc1cccc(Nc2ncccc2-c2ncnc3[nH]cnc23)c1	0.3417626	0.3418	1.0000000	0.0000	0.7226316	8.6644	1.0000000	1.0000	8
18.7500	45.3308	34.6001	0.6244603	CNc1nc2nccc(Oc3ccc(NC(=O)c4cccc(C(C)(C)C#N)c4)cc3F)c2n1C	1	O=C(Nc1ccc(Oc2ccnc3nc[nH]c23)cc1)c1ccccc1	0.4215501	0.4216	1.0000000	0.0000	0.6682313	8.3515	1.0000000	1.0000	8
21.6016	33.5314	14.7500	0.3771984	O=C(Nc1ccccc1)Nc1ccc(-c2cccn3c(-c4ccc(C(=O)NC5CC5)cc4)cnc23)cc1	1	O=C(Nc1ccccc1)Nc1ccc(-c2cccn3c(-c4ccc(C(=O)NC5CC5)cc4)cnc23)cc1	0.2662986	0.2663	1.0000000	0.0000	0.2912128	6.4183	1.0000000	1.0000	8
19.4604	19.4140	-19.4140	0.0000000	O=C(O)CC1CCc2cc(OCCCOc3ccc4c(c3)CCC4)ccc21	1	c1cc2c(cc1OCCCOc1ccc3c(c1)CCC3)CCC2	0.0000000	0.0000	0.0000000	0.0000	0.0000000	0.0000	0.0000000	0.0000	8
16.3222	25.8800	16.7348	0.3329287	COc1ccc(C(F)(F)F)cc1NC(=O)Nc1cccc(Oc2cccc3[nH]c(=O)[nH]c23)c1	1	O=C(Nc1ccccc1)Nc1cccc(Oc2cccc3[nH]c(=O)[nH]c23)c1	0.3246167	0.3246	1.0000000	0.0000	0.1814766	5.6682	1.0000000	1.0000	8
24.7574	31.4774	14.3440	0.3579794	CC1(C)CC2=C(Cc3ccccc32)CN1O	1	c1ccc2c(c1)CC1=C2CCNC1	0.7190022	0.7190	1.0000000	0.0000	0.1094750	4.9511	1.0000000	1.0000	8
19.1635	29.1530	44.0870	0.5721878	CCCS(=O)(=O)Nc1ccc(F)c(C(=O)Nc2cnc3c(c2)NC(=O)CC3)c1F	1	O=C1CCc2ncc(NC(=O)c3ccccc3)cc2N1	0.6590988	0.6591	1.0000000	0.0000	0.3684260	6.8446	1.0000000	1.0000	8
19.0745	29.0979	24.9176	0.4219964	CNc1nccc(-c2ccc(C)nc2C)n1	1	c1cncc(-c2ccncn2)c1	0.8322053	0.8322	1.0000000	0.0000	0.1440156	5.3326	1.0000000	1.0000	8
27.5442	63.3445	-13.2147	0.3916390	Cc1cccc(S(=O)(=O)NCCCNc2nccc(-c3[nH]c(-c4cccnc4)nc3-c3ccc(C)c(N)c3)n2)c1	1	O=S(=O)(NCCCNc1nccc(-c2[nH]c(-c3cccnc3)nc2-c2ccccc2)n1)c1ccccc1	0.1446761	0.1447	1.0000000	0.0000	0.5382132	7.6862	1.0000000	1.0000	8
18.1221	26.2396	29.9615	0.4390713	Cc1ccc(NC(=O)c2cccc(C(F)(F)F)c2)cc1-c1ccc2nnc(C)n2n1	1	O=C(Nc1cccc(-c2ccc3nncn3n2)c1)c1ccccc1	0.5314276	0.5314	1.0000000	0.0000	0.2329187	6.0506	1.0000000	1.0000	8
28.6395	53.4085	23.6344	0.6018974	Cc1c[nH]c2ncnc(Nc3cc(F)c(Nc4ncc(F)c(N5CCOCC5)n4)c4c3OCCO4)c12	1	c1cc(N2CCOCC2)nc(Nc2ccc(Nc3ncnc4[nH]ccc34)c3c2OCCO3)n1	0.3787628	0.3788	1.0000000	0.0000	0.6698136	8.3601	1.0000000	1.0000	8
20.1913	29.1881	25.6611	0.4285091	O=C(Nc1ccc(Oc2ccnc3[nH]c(=O)[nH]c23)nc1)Nc1cc(C(F)(F)F)ccc1Cl	1	O=C(Nc1ccccc1)Nc1ccc(Oc2ccnc3[nH]c(=O)[nH]c23)nc1	0.3465260	0.3465	1.0000000	0.0000	0.3167385	6.5651	1.0000000	1.0000	8
14.7241	33.3663	33.8753	0.5253249	Cc1ccc(C(=O)Nc2cccc(C(F)(F)F)c2)cc1Nc1ncnc2[nH]cnc12	1	O=C(Nc1ccccc1)c1cccc(Nc2ncnc3[nH]cnc23)c1	0.4525453	0.4525	1.0000000	0.0000	0.4132246	7.0736	1.0000000	1.0000	8
27.1553	71.7598	-2.8059	0.5387027	COc1nc(NC2CCCC2)nc(-c2cccnc2Nc2cc(C(=O)Nc3cc(C(C)(C)C)on3)ccc2C)n1	1	O=C(Nc1ccon1)c1cccc(Nc2ncccc2-c2ncnc(NC3CCCC3)n2)c1	0.2469001	0.2469	1.0000000	0.0000	0.7383432	8.7615	1.0000000	1.0000	8
14.8685	19.7208	71.5267	0.7128708	Cn1cc(-c2ccc3c(c2)CCC3=NO)c(-c2ccncc2)n1	1	N=C1CCc2cc(-c3c[nH]nc3-c3ccncc3)ccc21	0.5835493	0.5835	1.0000000	0.0000	0.6974791	8.5158	1.0000000	1.0000	8
13.2751	38.3574	33.0499	0.5578693	Cc1ccc(C(=O)Nc2cc(N(C)CCN(C)C)cc(C(F)(F)F)c2)cc1Nc1ncnc2cnc(N(C)C)nc12	1	O=C(Nc1ccccc1)c1cccc(Nc2ncnc3cncnc23)c1	0.2951313	0.2951	1.0000000	0.0000	0.6897771	8.4717	1.0000000	1.0000	8
15.0486	46.7305	26.3832	0.5712011	Cc1ccc(C(=O)Nc2ccc(Cl)c(C(F)(F)F)c2)cc1Nc1ncnc2c(N)nccc12	1	O=C(Nc1ccccc1)c1cccc(Nc2ncnc3cnccc23)c1	0.3576304	0.3576	1.0000000	0.0000	0.6196056	8.0933	1.0000000	1.0000	8
31.6622	45.9505	31.5849	0.6057452	COCC(=O)Nc1ccc(-c2cc(NC(=O)c3cc(C(C)(C)C)on3)ccc2C)c2c1OCC(=O)N2	1	O=C1COc2cccc(-c3cccc(NC(=O)c4ccon4)c3)c2N1	0.4716448	0.4716	1.0000000	0.0000	0.5636820	7.8114	1.0000000	1.0000	8
25.5630	34.2515	29.3433	0.4968342	CCn1cnc2c(Oc3ccc(NC(=O)Nc4ccc(F)c(Cl)c4)c(OC)c3)ncnc21	1	O=C(Nc1ccccc1)Nc1ccc(Oc2ncnc3[nH]cnc23)cc1	0.4189067	0.4189	1.0000000	0.0000	0.3855914	6.9335	1.0000000	1.0000	8
13.3610	46.9198	22.4106	0.5416441	Cc1ccc(C(=O)Nc2cccc(C(F)(F)F)c2)cc1Nc1ncnc2c(N)nc(N3CCN(CC4CCN(C)CC4)CC3)nc12	1	O=C(Nc1ccccc1)c1cccc(Nc2ncnc3cnc(N4CCN(CC5CCNCC5)CC4)nc23)c1	0.2611669	0.2612	1.0000000	0.0000	0.7130007	8.6066	1.0000000	1.0000	8
13.7983	34.9012	42.6219	0.6056497	CNc1cncc(-c2cn(-c3cc(C(=O)Nc4ccnc(C(C)(C)C)c4)ccc3C)nn2)c1	1	O=C(Nc1ccncc1)c1cccc(-n2cc(-c3cccnc3)nn2)c1	0.4688282	0.4688	1.0000000	0.0000	0.5663664	7.8247	1.0000000	1.0000	8
21.6341	32.2306	30.4790	0.4899187	COc1ccc(C(=O)Nc2ccc(N3CCOCC3)nc2)c(C)c1NS(C)(=O)=O	1	O=C(Nc1ccc(N2CCOCC2)nc1)c1ccccc1	0.7339132	0.7339	1.0000000	0.0000	0.2304654	6.0339	1.0000000	1.0000	8
21.4881	41.7830	17.0915	0.4599568	CN(C)c1nccc(-c2[nH]c(C(C)(C)C)nc2-c2cccc(NC(=O)Nc3ccc(Cl)c(C(F)(F)F)c3)c2)n1	1	O=C(Nc1ccccc1)Nc1cccc(-c2nc[nH]c2-c2ccncn2)c1	0.2406276	0.2406	1.0000000	0.0000	0.5142326	7.5692	1.0000000	1.0000	8
16.9469	32.6685	25.6344	0.4554915	O=C(Nc1cnc2[nH]c(-c3ccc(Br)cc3)nc2c1)c1c(F)ccc(F)c1F	1	O=C(Nc1cnc2[nH]c(-c3ccccc3)nc2c1)c1ccccc1	0.4318654	0.4319	1.0000000	0.0000	0.3041960	6.4939	1.0000000	1.0000	8
22.8264	32.6053	11.7745	0.3467175	CCNc1cc(Oc2ccc(NC)cc2)ccc1F	1	c1ccc(Oc2ccccc2)cc1	0.8490492	0.8490	1.0000000	0.0000	0.0878441	4.6542	1.0000000	1.0000	8
20.1592	32.9236	48.0416	0.6325409	O=C(Nc1ccc(-c2ccnc(N3CCOCC3)c2)cc1F)c1ccnc(C(F)(F)F)c1	1	O=C(Nc1ccc(-c2ccnc(N3CCOCC3)c2)cc1)c1ccncc1	0.6024937	0.6025	1.0000000	0.0000	0.5076234	7.5371	1.0000000	1.0000	8
24.4424	36.2449	22.3462	0.4577424	O=C(Nc1cc(Oc2cncc3ccc(-c4cnn(CCN5CCOCC5)c4)cc23)ccn1)C1CC1	1	O=C(Nc1cc(Oc2cncc3ccc(-c4cnn(CCN5CCOCC5)c4)cc23)ccn1)C1CC1	0.4044444	0.4044	1.0000000	0.0000	0.3256660	6.6149	1.0000000	1.0000	8
27.3848	37.8072	23.2393	0.4769258	CCC(=O)Nc1cc(Oc2cc(Nc3ccc(C#N)cc3)ncn2)ccc1C#N	1	c1ccc(Nc2cc(Oc3ccccc3)ncn2)cc1	0.6552798	0.6553	1.0000000	0.0000	0.2379268	6.0845	1.0000000	1.0000	8
29.7035	47.5204	-46.7161	0.0062836	Cn1cncc1C(c1ccc(Cl)cc1)c1nn(C(C)(C)C)c(N)c1-c1cccc2[nH]ncc12	1	c1ccc(C(c2cnc[nH]2)c2n[nH]cc2-c2cccc3[nH]ncc23)cc1	0.3796873	0.3797	0.0000000	1.0000	0.3843389	6.9270	1.0000000	1.0000	8
19.0468	25.7012	47.3190	0.5704704	CC(C)(C)c1cccc(NCc2csc(-c3ccncc3)n2)c1	1	c1ccc(NCc2csc(-c3ccncc3)n2)cc1	0.7243380	0.7243	1.0000000	0.0000	0.3373223	6.6789	1.0000000	1.0000	8
28.5317	33.7246	-33.7246	0.0000000	O=C1N(c2ccc(Cl)cc2)c2cccc3ncnc(c23)N1C1OCC(O)C1O	1	O=C1N(c2ccccc2)c2cccc3ncnc(c23)N1C1CCCO1	0.0000000	0.0000	0.0000000	0.0000	0.0000000	0.0000	0.0000000	0.0000	8
13.7969	41.0706	28.7565	0.5455242	Cc1ccc(NC(=O)c2cccc(C(C)(C)C#N)c2)cc1Nc1ncccc1-c1ncnc2[nH]cnc12	1	O=C(Nc1cccc(Nc2ncccc2-c2ncnc3[nH]cnc23)c1)c1ccccc1	0.2865560	0.2866	1.0000000	0.0000	0.6700127	8.3612	1.0000000	1.0000	8
20.1594	32.6301	49.3786	0.6406927	CCCS(=O)(=O)Nc1ccc(F)c(-c2cc(N3CCOCC3)nc(-c3cccnc3)n2)c1F	1	c1ccc(-c2cc(N3CCOCC3)nc(-c3cccnc3)n2)cc1	0.5588404	0.5588	1.0000000	0.0000	0.5585288	7.7860	1.0000000	1.0000	8
25.0055	47.6901	6.8876	0.4263881	CS(=O)(=O)Nc1ccc(F)c(-c2[nH]nc3cnc(NCC4CCOCC4)nc23)c1F	1	c1ccc(-c2[nH]nc3cnc(NCC4CCOCC4)nc23)cc1	0.5405141	0.5405	1.0000000	0.0000	0.2137852	5.9164	1.0000000	1.0000	8
9.7537	27.4141	44.9564	0.5653939	CCCS(=O)(=O)Nc1ccc(F)c(C(=O)Nc2cnc3[nH]c(-c4cccnc4)nc3c2)c1F	1	O=C(Nc1cnc2[nH]c(-c3cccnc3)nc2c1)c1ccccc1	0.3760723	0.3761	1.0000000	0.0000	0.5789220	7.8871	1.0000000	1.0000	8
25.2917	30.6720	29.3733	0.4691037	O=C(c1cncc(-c2ccccc2)c1)N1CCC(c2nccn2C2CC2)CC1	1	O=C(c1cncc(-c2ccccc2)c1)N1CCC(c2nccn2C2CC2)CC1	0.6860371	0.6860	1.0000000	0.0000	0.2197488	5.9591	1.0000000	1.0000	8
13.1252	30.8544	35.4119	0.5177048	Cc1ccc(NC(=O)c2cc(C)n(C(C)(C)C)n2)cc1-n1cc(-c2ccncc2)nn1	1	O=C(Nc1cccc(-n2cc(-c3ccncc3)nn2)c1)c1cc[nH]n1	0.5406793	0.5407	1.0000000	0.0000	0.3424025	6.7064	1.0000000	1.0000	8
18.6819	38.2202	-37.1741	0.0081731	CN1CC2CC1CN2c1ccc(-c2ccnc3c(-c4ccc(F)c5[nH]ncc45)c(-c4ccncc4)nn23)c(F)c1	1	c1cc(-c2c(-c3ccncc3)nn3c(-c4ccc(N5CC6CC5CN6)cc4)ccnc23)c2cn[nH]c2c1	0.3362469	0.3362	0.0000000	2.0000	0.8076571	9.2448	1.0000000	1.0000	8
14.4727	39.8253	36.5717	0.5968515	CCN(CC)c1ncc2ncnc(Nc3cc(NC(=O)c4cccc(C(C)(C)C#N)c4)ccc3C)c2n1	1	O=C(Nc1cccc(Nc2ncnc3cncnc23)c1)c1ccccc1	0.3353553	0.3354	1.0000000	0.0000	0.7284255	8.6998	1.0000000	1.0000	8
18.6031	31.1478	33.1391	0.5022416	CCCS(=O)(=O)Nc1ccc(F)c(C(=O)c2cnn3ccc(-c4ccnc(F)c4)cc23)c1F	1	O=C(c1ccccc1)c1cnn2ccc(-c3ccncc3)cc12	0.3202093	0.3202	1.0000000	0.0000	0.4983779	7.4921	1.0000000	1.0000	8
31.7157	43.1927	23.8643	0.5238827	CC(=O)Nc1cc(Oc2ccnc3[nH]c(=O)cnc23)ccc1NC(=O)N(C)CCC#N	1	O=c1cnc2c(Oc3ccccc3)ccnc2[nH]1	0.5522967	0.5523	1.0000000	0.0000	0.3460469	6.7260	1.0000000	1.0000	8
22.5606	32.5560	43.2536	0.5922619	O=c1cc(Nc2cccc(O)c2)c(Br)c[nH]1	1	O=c1cc(Nc2ccccc2)cc[nH]1	0.7923126	0.7923	1.0000000	0.0000	0.3421319	6.7050	1.0000000	1.0000	8
26.1656	39.0627	33.9532	0.5704361	Cc1ccc(NC(=O)C2CC2)cc1-c1ccnc2c(-c3ccc(Cl)c(O)c3)c(-c3ccncc3)nn12	1	O=C(Nc1cccc(-c2ccnc3c(-c4ccccc4)c(-c4ccncc4)nn23)c1)C1CC1	0.3052380	0.3052	1.0000000	0.0000	0.7074074	8.5735	1.0000000	1.0000	8
26.5983	65.5963	-64.6764	0.0071863	Cc1ccc(NC(=O)C2CC2(Cl)Cl)cc1Nc1ncnc2cnc(NC3CCOC3)nc12	1	O=C(Nc1cccc(Nc2ncnc3cnc(NC4CCOC4)nc23)c1)C1CC1	0.4626174	0.4626	0.0000000	2.0000	0.4495282	7.2537	1.0000000	1.0000	8
18.1606	58.8321	-57.8488	0.0076817	Cc1ccc(C(=O)Nc2cccc(C(C)F)c2)cc1Nc1ncnc2c(N)nc(N3CCN(C)CC3)nc12	1	O=C(Nc1ccccc1)c1cccc(Nc2ncnc3cnc(N4CCNCC4)nc23)c1	0.3481113	0.3481	0.0000000	1.0000	0.6743990	8.3854	1.0000000	1.0000	8
12.8065	25.5029	43.1040	0.5359912	CCCS(=O)(=O)Nc1ccc(F)c(C(=O)Nc2cnc3[nH]c(-c4ccc(OC)cc4)nc3c2)c1F	1	O=C(Nc1cnc2[nH]c(-c3ccccc3)nc2c1)c1ccccc1	0.3302421	0.3302	1.0000000	0.0000	0.5684201	7.8349	1.0000000	1.0000	8
17.0892	62.1674	9.9225	0.5632019	Cc1ccc(C(=O)Nc2cccc(C(F)(F)F)c2)cc1Nc1ncnc2cnc(NCCN(C)C)nc12	1	O=C(Nc1ccccc1)c1cccc(Nc2ncnc3cncnc23)c1	0.3127274	0.3127	1.0000000	0.0000	0.6717146	8.3706	1.0000000	1.0000	8
11.8913	23.3273	33.9873	0.4477703	O=C(Nc1ccc(Sc2ccnc3[nH]c(=O)[nH]c23)cc1)Nc1ccc(Cl)c(C(F)(F)F)c1	1	O=C(Nc1ccccc1)Nc1ccc(Sc2ccnc3[nH]c(=O)[nH]c23)cc1	0.3004433	0.3004	1.0000000	0.0000	0.3982858	6.9983	1.0000000	1.0000	8
19.9752	43.4724	33.2371	0.5992925	CCOc1ccc(NC(=O)c2ccc(C)c(Nc3ncnc4cnc(N5CCOCC5)nc34)c2)cc1C(F)(F)F	1	O=C(Nc1ccccc1)c1cccc(Nc2ncnc3cnc(N4CCOCC4)nc23)c1	0.3271190	0.3271	1.0000000	0.0000	0.7515304	8.8459	1.0000000	1.0000	8
17.2338	46.8951	29.3914	0.5959886	CNC(=O)c1cccc(-c2ccc3ncnc(Nc4cc(O)c(F)cc4F)c3c2)c1	1	c1ccc(Nc2ncnc3ccc(-c4ccccc4)cc23)cc1	0.4681326	0.4681	1.0000000	0.0000	0.5453687	7.7213	1.0000000	1.0000	8
19.2785	26.7543	-25.9536	0.0062562	CC1(c2cc(NC(=O)c3ccnc(C(F)(F)F)c3)cc(C(F)(F)F)c2)CCSC(=N)N1	1	N=C1NC(c2cccc(NC(=O)c3ccncc3)c2)CCS1	0.5449867	0.5450	0.0000000	1.0000	0.2789746	6.3453	1.0000000	1.0000	8
23.1118	26.6134	-26.6134	0.0000000	CCOC(=O)N1CCN(C2CCN(C)CC2O)CC1	1	C1CC(N2CCNCC2)CCN1	0.0000000	0.0000	0.0000000	0.0000	0.0000000	0.0000	0.0000000	0.0000	8
11.1494	40.0831	25.1231	0.5094231	O=S(=O)(Nc1ccc(F)c(Nc2ncccc2-c2ncnc3[nH]cnc23)c1F)c1ccccc1	1	O=S(=O)(Nc1cccc(Nc2ncccc2-c2ncnc3[nH]cnc23)c1)c1ccccc1	0.3326214	0.3326	1.0000000	0.0000	0.4993172	7.4967	1.0000000	1.0000	8
26.3277	43.8637	15.9748	0.4674877	CC(C)(C)c1ccc(C(=O)Nc2ccc(-c3ncnc4[nH]cnc34)c(F)c2F)cc1F	1	O=C(Nc1ccc(-c2ncnc3[nH]cnc23)cc1)c1ccccc1	0.4845978	0.4846	1.0000000	0.0000	0.2935530	6.4321	1.0000000	1.0000	8
16.8519	33.1547	-32.1137	0.0081329	Cc1cc(N2CC3CC2CN3C)ccc1-c1ccnc2c(-c3ccccn3)c(-c3ccncc3)nn12	1	c1ccc(-c2c(-c3ccncc3)nn3c(-c4ccc(N5CC6CC5CN6)cc4)ccnc23)nc1	0.3763973	0.3764	0.0000000	2.0000	0.7245108	8.6758	1.0000000	1.0000	8
23.4139	34.8733	28.6984	0.4966538	Cc1cc(=Nc2cc(=NC(=O)C3CC3)[nH]cc2F)[nH]c(C2(C(F)(F)F)CC2)n1	1	O=C(N=c1cc(N=c2ccnc(C3CC3)[nH]2)cc[nH]1)C1CC1	0.7834073	0.7834	1.0000000	0.0000	0.2252748	5.9980	1.0000000	1.0000	8
13.7715	30.0059	41.3477	0.5574502	O=C(Nc1ccc(Oc2ccnc(NC(=O)C3CC3)c2)cc1)Nc1cccc(C(F)(F)F)c1	1	O=C(Nc1ccccc1)Nc1ccc(Oc2ccnc(NC(=O)C3CC3)c2)cc1	0.4316099	0.4316	1.0000000	0.0000	0.4970753	7.4858	1.0000000	1.0000	8
12.4606	40.5407	18.8652	0.4641086	O=S(=O)(Nc1ccc(F)c(Nc2ncccc2-c2ncnc3[nH]cnc23)c1F)c1c(F)cccc1F	1	O=S(=O)(Nc1cccc(Nc2ncccc2-c2ncnc3[nH]cnc23)c1)c1ccccc1	0.2841285	0.2841	1.0000000	0.0000	0.4558036	7.2845	1.0000000	1.0000	8
14.8789	75.5602	-74.6212	0.0073365	Nc1nccc(-c2sc(C3CCCCN3)nc2-c2cccc(NS(=O)(=O)c3ccccc3)c2F)n1	1	O=S(=O)(Nc1cccc(-c2nc(C3CCCCN3)sc2-c2ccncn2)c1)c1ccccc1	0.3462751	0.3463	0.0000000	1.0000	0.6058996	8.0230	1.0000000	1.0000	8
25.6544	47.4696	-47.4696	0.0000000	Cc1ccc(C(=O)Nc2cc(C(C)(C)C)n[nH]2)cc1-n1cc(-c2cncc(NCCCNC(=O)OC(C)(C)C)c2)nn1	1	O=C(Nc1ccn[nH]1)c1cccc(-n2cc(-c3cccnc3)nn2)c1	0.0000000	0.0000	0.0000000	0.0000	0.0000000	0.0000	0.0000000	0.0000	8
17.9045	50.1547	24.6489	0.5844035	O=C(Nc1nccs1)c1ccc(F)c(Nc2ncccc2-c2ncnc3[nH]cnc23)c1	1	O=C(Nc1nccs1)c1cccc(Nc2ncccc2-c2ncnc3[nH]cnc23)c1	0.3836152	0.3836	1.0000000	0.0000	0.6167458	8.0785	1.0000000	1.0000	8
12.8766	25.1754	63.2633	0.6909279	CCOc1ncc(-c2cc(NC(=O)c3cccc(C(F)(F)F)c3)ccc2C)cc1N1CCOCC1	1	O=C(Nc1cccc(-c2cncc(N3CCOCC3)c2)c1)c1ccccc1	0.4951574	0.4952	1.0000000	0.0000	0.7442169	8.7987	1.0000000	1.0000	8
22.1473	26.8838	22.9574	0.3893843	COc1cc(OC)cc(-n2c(=O)n(CCN3CCOCC3)c3cccnc32)c1	1	O=c1n(CCN2CCOCC2)c2cccnc2n1-c1ccccc1	0.6420821	0.6421	1.0000000	0.0000	0.1479542	5.3711	1.0000000	1.0000	8
41.0646	55.3175	2.0797	0.4484156	Cc1cc(C)c(-c2cc(N3CCC(CC#N)(n4cnc5ncnc(Cl)c5c4=O)CC3)c(=O)n(C)c2)cc1C(=O)Nc1cccc(C(F)(F)F)c1	1	O=C(Nc1ccccc1)c1cccc(-c2c[nH]c(=O)c(N3CCC(n4cnc5ncncc5c4=O)CC3)c2)c1	0.2126925	0.2127	1.0000000	0.0000	0.5373954	7.6822	1.0000000	1.0000	8
14.2760	24.8524	56.4031	0.6348080	CNS(=O)(=O)c1ccc(-c2ccc3cnc(N4CCOCC4)nc3c2)cc1	1	c1ccc(-c2ccc3cnc(N4CCOCC4)nc3c2)cc1	0.7410717	0.7411	1.0000000	0.0000	0.4287966	7.1513	1.0000000	1.0000	8
25.3213	58.1008	3.7293	0.4830478	CN(C)CCN(C)c1nc(N)c2ncnc(Nc3cccc(NC(=O)c4cccc(N(C)C)c4)c3)c2n1	1	O=C(Nc1cccc(Nc2ncnc3cncnc23)c1)c1ccccc1	0.3153160	0.3153	1.0000000	0.0000	0.4594029	7.3021	1.0000000	1.0000	8
15.1289	53.9904	-53.9904	0.0000000	CCCS(=O)(=O)Nc1cccc(-c2nn(C(C)C)cc2-c2ccnc(NCC(C)NC(=O)OC)n2)c1F	1	c1ccc(-c2n[nH]cc2-c2ccncn2)cc1	0.0000000	0.0000	0.0000000	0.0000	0.0000000	0.0000	0.0000000	0.0000	8
25.6161	52.8083	2.0238	0.4283765	Cc1ccc(C(=O)Nc2ccc(F)c(C(F)(F)F)c2)cc1Nc1ncc2cnn(-c3ccc(C(=O)NCCN4CCCC4)cc3)c2n1	1	O=C(NCCN1CCCC1)c1ccc(-n2ncc3cnc(Nc4cccc(C(=O)Nc5ccccc5)c4)nc32)cc1	0.1657457	0.1657	1.0000000	0.0000	0.5955411	7.9705	1.0000000	1.0000	8
27.6123	37.0365	29.6907	0.5213067	Cc1ccc(NC(=O)c2cc(N)ccc2Oc2ccc(O)c(C(C)(C)C)c2)cc1C	1	O=C(Nc1ccccc1)c1ccccc1Oc1ccccc1	0.4703374	0.4703	1.0000000	0.0000	0.3924032	6.9683	1.0000000	1.0000	8
22.9527	51.8563	-51.1358	0.0056288	CN(C)CCCNC(=O)c1ccc(Nc2ncnc3cnc(N(C)CC4CCOC4)nc23)cc1	1	c1ccc(Nc2ncnc3cnc(NCC4CCOC4)nc23)cc1	0.4370044	0.4370	0.0000000	1.0000	0.2607948	6.2331	1.0000000	1.0000	8
26.4337	31.1742	-30.3678	0.0062998	Cc1cc2c(cc1Cl)S(=O)(=O)N(C)C(C(=O)NCc1ccc(C(F)(F)F)cc1F)C2	1	O=C(NCc1ccccc1)C1Cc2ccccc2S(=O)(=O)N1	0.7048364	0.7048	0.0000000	1.0000	0.2275884	6.0140	1.0000000	1.0000	8
24.8774	37.1920	-37.1920	0.0000000	c12c(NCCN=c3nc(N4CCCC4)nc(N)c3C#N)cccc1cccc2	0		0.0000000	0.0000	0.0000000	0.0000	0.0000000	0.0000	0.0000000	0.0000	8
17.4118	31.5273	41.9660	0.5741667	CCCS(=O)(=O)Nc1ccc(F)c(-c2ncnc3ncn(C)c(=O)c23)c1F	1	O=c1[nH]cnc2ncnc(-c3ccccc3)c12	0.7062468	0.7062	1.0000000	0.0000	0.3501647	6.7481	1.0000000	1.0000	8
27.1261	37.6676	-36.6430	0.0080046	CN1CC2CC(C1=O)C(c1cccc(F)c1)NC2c1ccccc1O	1	O=C1NCC2CC1C(c1ccccc1)NC2c1ccccc1	0.8835685	0.8836	0.0000000	4.0000	0.3354400	6.6686	1.0000000	1.0000	8
16.6597	37.5648	10.8069	0.3779037	Cc1ccc(-n2nc(C(C)(C)C)cc2NC(=O)Nc2ccc(Oc3ccnc4[nH]c(=O)[nH]c34)cc2)cc1	1	O=C(Nc1ccc(Oc2ccnc3[nH]c(=O)[nH]c23)cc1)Nc1ccnn1-c1ccccc1	0.2554975	0.2555	1.0000000	0.0000	0.3031059	6.4876	1.0000000	1.0000	8
27.7483	38.3705	42.9089	0.6349957	CCCS(=O)(=O)Nc1cc(F)cc(-c2ccc(NCCF)c3ncncc23)c1Cl	1	c1ccc(-c2cccc3ncncc23)cc1	0.5334930	0.5335	1.0000000	0.0000	0.5687277	7.8364	1.0000000	1.0000	8
17.4810	38.6934	6.9036	0.3562268	CNc1nccc(Nc2ccc3[nH]ncc3c2)n1	1	c1cc(Nc2ccc3[nH]ncc3c2)ncn1	0.6533415	0.6533	1.0000000	0.0000	0.1174322	5.0473	1.0000000	1.0000	8
14.5527	49.2068	28.9447	0.6105586	COc1cc(NC(=O)c2ccc(F)c(Nc3ncnc4cnc(N5CCOCC5)nc34)c2)cc(C(F)(F)F)c1	1	O=C(Nc1ccccc1)c1cccc(Nc2ncnc3cnc(N4CCOCC4)nc23)c1	0.3412995	0.3413	1.0000000	0.0000	0.7582161	8.8898	1.0000000	1.0000	8
20.7812	56.9907	19.0343	0.5939447	COc1ncc2ncnc(Nc3cc(C(=O)Nc4cc(C(C)(C)C#N)ccc4OC)ccc3C)c2n1	1	O=C(Nc1ccccc1)c1cccc(Nc2ncnc3cncnc23)c1	0.3881333	0.3881	1.0000000	0.0000	0.6350796	8.1738	1.0000000	1.0000	8
14.4352	38.0430	41.6776	0.6228170	Cc1ccc(C(=O)Nc2cc(C(F)(F)F)ccn2)cc1-n1cc(-c2cncc(N3CCOCC3)c2)cn1	1	O=C(Nc1ccccn1)c1cccc(-n2cc(-c3cncc(N4CCOCC4)c3)cn2)c1	0.4191226	0.4191	1.0000000	0.0000	0.6672633	8.3462	1.0000000	1.0000	8
28.0594	39.8641	28.0600	0.5306567	COc1cc(N)cc(NC(=O)Nc2cc(NC3CCOCC3)cc(C(F)(F)F)c2)c1	1	O=C(Nc1ccccc1)Nc1cccc(NC2CCOCC2)c1	0.5289489	0.5289	1.0000000	0.0000	0.3704796	6.8553	1.0000000	1.0000	8
14.5521	60.1710	17.8675	0.6096753	COCCN(C)c1ncc2ncnc(Nc3cc(C(=O)Nc4cc(C(C)(C)C)no4)ccc3C)c2n1	1	O=C(Nc1ccno1)c1cccc(Nc2ncnc3cncnc23)c1	0.3721053	0.3721	1.0000000	0.0000	0.7016126	8.5397	1.0000000	1.0000	8
38.1118	52.0308	-6.4847	0.3558289	Cc1ccc(C(=O)Nc2ccc(Cl)c(C(F)(F)F)c2)cc1NC(=O)c1c[nH]c2ccc(-c3ccc(C(=O)Nc4cc(C(C)(C)C)on4)cn3)cc12	1	O=C(Nc1ccccc1)c1cccc(NC(=O)c2c[nH]c3ccc(-c4ccc(C(=O)Nc5ccon5)cn4)cc23)c1	0.1298899	0.1299	1.0000000	0.0000	0.4676809	7.3426	1.0000000	1.0000	8
19.0144	28.4565	36.8953	0.5105609	Cc1ccc(NC(=O)c2cccc(C(C)(C)C#N)c2)cc1C(=O)Nc1cnc2[nH]c(=O)[nH]c2c1	1	O=C(Nc1cccc(C(=O)Nc2cnc3[nH]c(=O)[nH]c3c2)c1)c1ccccc1	0.3619082	0.3619	1.0000000	0.0000	0.4670000	7.3393	1.0000000	1.0000	8
25.1964	37.2613	17.3860	0.4269325	Cc1ccc(-n2ncc3c(Oc4cccc(NC(=O)Nc5ccc(F)c(C)c5)c4)ncnc32)cc1	1	O=C(Nc1ccccc1)Nc1cccc(Oc2ncnc3c2cnn3-c2ccccc2)c1	0.3295645	0.3296	1.0000000	0.0000	0.3277139	6.6262	1.0000000	1.0000	8
34.2735	32.8429	18.2651	0.3992812	O=C(CSc1nc2nc(-c3ccccc3)[nH]c2c(=O)[nH]1)Nc1ccc(OC(F)F)cc1	1	O=C(CSc1nc2nc(-c3ccccc3)[nH]c2c(=O)[nH]1)Nc1ccccc1	0.2969385	0.2969	1.0000000	0.0000	0.3045632	6.4960	1.0000000	1.0000	8
24.4502	36.7824	-35.9827	0.0062471	Cc1ccc(-c2cc(C3(c4cccc(C)c4)NC(=O)NC3=O)ccc2O)cc1	1	O=C1NC(=O)C(c2ccccc2)(c2cccc(-c3ccccc3)c2)N1	0.6127387	0.6127	0.0000000	1.0000	0.2514265	6.1733	1.0000000	1.0000	8
25.3202	50.3827	2.0032	0.4092645	Cc1ccc(C(=O)Nc2cccc(C(F)(F)F)c2)cc1Nc1cccc2c(NC(=O)c3cccnc3)c(C)ccc12	1	O=C(Nc1ccccc1)c1cccc(Nc2cccc3c(NC(=O)c4cccnc4)cccc23)c1	0.1979778	0.1980	1.0000000	0.0000	0.4577459	7.2940	1.0000000	1.0000	8
12.3499	21.9230	62.0048	0.6556860	CCCS(=O)(=O)Nc1ccc(F)c(C(=O)Nc2cnc3[nH]nc(OC)c3c2)c1F	1	O=C(Nc1cnc2[nH]ncc2c1)c1ccccc1	0.5342854	0.5343	1.0000000	0.0000	0.6140025	8.0644	1.0000000	1.0000	8
19.7546	21.5353	-21.1715	0.0028421	CN1CCCC(OCCCc2ccccc2)C1	1	c1ccc(CCCOC2CCCNC2)cc1	0.7250793	0.7251	0.0000000	1.0000	0.0321416	3.3595	1.0000000	1.0000	8
13.0152	34.1327	40.3678	0.5820356	Cc1ccc(C(=O)Nc2cc(C(C)(C)C)nn2C)cc1-n1cc(-c2cncc(N3CCCOCC3)c2)nn1	1	O=C(Nc1ccn[nH]1)c1cccc(-n2cc(-c3cncc(N4CCCOCC4)c3)nn2)c1	0.4267970	0.4268	1.0000000	0.0000	0.5573350	7.7801	1.0000000	1.0000	8
27.7243	43.1806	-43.1806	0.0000000	CN1CC2CC2CN1c1ccc(-c2ccnn3c(-c4ccc5[nH]ccc5c4)cnc23)c(F)c1	1	c1cc(-c2ccc(N3CC4CC4CN3)cc2)c2ncc(-c3ccc4[nH]ccc4c3)n2n1	0.0000000	0.0000	0.0000000	0.0000	0.0000000	0.0000	0.0000000	0.0000	8
33.9225	71.2628	-10.9290	0.4713575	Cc1ccc2[nH]ncc2c1-c1nc2ncnc(N)c2nc1Nc1cccc(C(=O)NCCN2CCOCC2)c1F	1	O=C(NCCN1CCOCC1)c1cccc(Nc2nc3cncnc3nc2-c2cccc3[nH]ncc23)c1	0.2407676	0.2408	1.0000000	0.0000	0.5454653	7.7218	1.0000000	1.0000	8
24.4301	44.0932	22.7901	0.5225256	Cc1nn2c(-c3ccc(C(=O)N4CCOCC4)c(F)c3)cnc(NC(=O)c3ccccc3)c2c1C	1	O=C(Nc1ncc(-c2ccc(C(=O)N3CCOCC3)cc2)n2nccc12)c1ccccc1	0.4860822	0.4861	1.0000000	0.0000	0.3836531	6.9235	1.0000000	1.0000	9
14.2197	42.7161	31.9947	0.5836783	Cc1ccc(C(=O)Nc2cccc(C(F)(F)F)c2)cc1Nc1ncnc2cnc(N3CCCC3)nc12	1	O=C(Nc1ccccc1)c1cccc(Nc2ncnc3cnc(N4CCCC4)nc23)c1	0.3872999	0.3873	1.0000000	0.0000	0.6098710	8.0433	1.0000000	1.0000	9
21.2123	27.8101	6.3666	0.2670059	CNC(=O)c1c(F)cc(C)c(Nc2cncnc2)c1F	1	c1ccc(Nc2cncnc2)cc1	0.9025886	0.9026	1.0000000	0.0000	0.0441994	3.7621	1.0000000	1.0000	9
11.9333	37.4648	39.5929	0.6020137	CCCS(=O)(=O)Nc1ccc(F)c(Nc2ncccc2-c2ncnc3[nH]cnc23)c1F	1	c1ccc(Nc2ncccc2-c2ncnc3[nH]cnc23)cc1	0.3968684	0.3969	1.0000000	0.0000	0.6438366	8.2200	1.0000000	1.0000	9
19.1184	42.3817	31.3809	0.5762701	Cc1ccc(C(=O)Nc2cc(N3CCN(C)CC3)c(F)c(C(F)(F)F)c2)cc1Nc1ncnc2cnc(N3CCOCC3)nc12	1	O=C(Nc1cccc(N2CCNCC2)c1)c1cccc(Nc2ncnc3cnc(N4CCOCC4)nc23)c1	0.2979655	0.2980	1.0000000	0.0000	0.7402498	8.7735	1.0000000	1.0000	9
19.8484	65.9026	11.0859	0.6014724	CC(C)CNc1ncc2ncnc(Nc3cccc(C(=O)NCCN4CCCC4)c3F)c2n1	1	O=C(NCCN1CCCC1)c1cccc(Nc2ncnc3cncnc23)c1	0.4543335	0.4543	1.0000000	0.0000	0.5721217	7.8533	1.0000000	1.0000	9
12.8367	44.0093	33.4229	0.6049388	O=S(=O)(CC1CC1)Nc1ccc(F)c(Nc2ncccc2-c2ncnc3[nH]cnc23)c1F	1	O=S(=O)(CC1CC1)Nc1cccc(Nc2ncccc2-c2ncnc3[nH]cnc23)c1	0.3871942	0.3872	1.0000000	0.0000	0.6653873	8.3359	1.0000000	1.0000	9
20.0770	49.1142	28.4523	0.6059884	CCC(=O)Nc1ccc(C)c(Oc2ccc3nc(NC(=O)C4CC4)sc3c2F)c1	1	O=C(Nc1nc2ccc(Oc3ccccc3)cc2s1)C1CC1	0.5796101	0.5796	1.0000000	0.0000	0.4728521	7.3678	1.0000000	1.0000	9
28.2957	36.5528	30.7091	0.5254832	Nc1c(F)cccc1C(=O)Nc1ccc(C(=O)N2CCc3ccc(F)cc32)cc1	1	O=C(Nc1ccc(C(=O)N2CCc3ccccc32)cc1)c1ccccc1	0.6606753	0.6607	1.0000000	0.0000	0.2989875	6.4638	1.0000000	1.0000	9
40.6559	48.3659	9.0315	0.4484172	CCc1c(C(=O)N(c2cccc(O)c2)c2cc(CO)ccc2C)c2ccccc2c(=O)n1Cc1ccccc1	1	O=C(c1cn(Cc2ccccc2)c(=O)c2ccccc12)N(c1ccccc1)c1ccccc1	0.2728874	0.2729	1.0000000	0.0000	0.4340385	7.1773	1.0000000	1.0000	9
28.6310	53.9673	-1.1973	0.4122655	Nc1ncc2c(Oc3ccc(F)c(NC(=O)Nc4ccc(C(F)(F)F)cc4)c3)cc(-c3cccnc3)cc2n1	1	O=C(Nc1ccccc1)Nc1cccc(Oc2cc(-c3cccnc3)cc3ncncc23)c1	0.2121209	0.2121	1.0000000	0.0000	0.4391814	7.2027	1.0000000	1.0000	9
15.1843	52.8897	9.4704	0.4871887	CNS(=O)(=O)c1ccc(OCC(F)(F)F)c(Nc2ncnc3[nH]c(-c4cccc(C(F)(F)F)c4)cc23)c1	1	c1ccc(Nc2ncnc3[nH]c(-c4ccccc4)cc23)cc1	0.2744248	0.2744	1.0000000	0.0000	0.5283258	7.6379	1.0000000	1.0000	9
25.2846	27.0950	40.3685	0.5270593	COc1ccc(CCn2cc(NC(=O)c3cc(C)oc3C)cn2)cc1OC	1	O=C(Nc1cnn(CCc2ccccc2)c1)c1ccoc1	0.6882998	0.6883	1.0000000	0.0000	0.2907794	6.4158	1.0000000	1.0000	9
20.8945	29.4227	23.7427	0.4153550	CN1C(=O)N(c2ccc(NC(=O)c3ccccc3)c(F)c2)C(=O)C1(C)C	1	O=C(Nc1ccc(N2C(=O)CNC2=O)cc1)c1ccccc1	0.8594500	0.8595	1.0000000	0.0000	0.1347990	5.2392	1.0000000	1.0000	9
22.7418	26.1736	37.0248	0.4937374	CS(=O)(=O)c1ccc(-n2nc(C(N)=O)c3c2-c2cc(NC(=O)c4cccc(F)c4)ccc2CC3)cc1	1	O=C(Nc1ccc2c(c1)-c1c(cnn1-c1ccccc1)CC2)c1ccccc1	0.4303223	0.4303	1.0000000	0.0000	0.3711283	6.8587	1.0000000	1.0000	9
23.0521	41.5884	11.8618	0.4175795	N#Cc1c(CO)nc(N)c2cc(-c3cccnc3)[nH]c12	1	c1cncc(-c2cc3cnccc3[nH]2)c1	0.6507783	0.6508	1.0000000	0.0000	0.1733215	5.6002	1.0000000	1.0000	9
11.0333	60.3646	15.8442	0.5953812	CC(C)(C)c1cc(NC(=O)c2ccc(Cl)c(Nc3ncnc4cnc(N5CCCCC5)nc34)c2)no1	1	O=C(Nc1ccon1)c1cccc(Nc2ncnc3cnc(N4CCCCC4)nc23)c1	0.3686308	0.3686	1.0000000	0.0000	0.6676776	8.3484	1.0000000	1.0000	9
22.5509	25.5509	40.3339	0.5147252	N#Cc1c(N)[nH]c2c(F)cccc2c1=O	1	O=c1cc[nH]c2ccccc12	0.6725502	0.6726	1.0000000	0.0000	0.2800301	6.3517	1.0000000	1.0000	9
22.5677	35.5011	13.1287	0.3799199	N#CCCNC(=O)Nc1cccc(-c2cnc3cc(Nc4cccc5[nH]ncc45)ccn23)c1	1	c1ccc(-c2cnc3cc(Nc4cccc5[nH]ncc45)ccn23)cc1	0.2884538	0.2885	1.0000000	0.0000	0.2767220	6.3317	1.0000000	1.0000	9
40.7175	57.5290	4.9308	0.4879674	CC(=O)Nc1cc2ccc(OC(F)(F)F)cc2cc1Nc1nc(N(C)CCN)c(C)cc1-c1cc[nH]n1	1	c1cnc(Nc2ccc3ccccc3c2)c(-c2cc[nH]n2)c1	0.2636536	0.2637	1.0000000	0.0000	0.5488981	7.7386	1.0000000	1.0000	9
16.1845	24.4956	36.7270	0.4783012	O=C(Nc1ccc(C(F)(F)F)cc1)Nc1ccc(Nc2ccccc2)c(Cl)c1	1	O=C(Nc1ccccc1)Nc1ccc(Nc2ccccc2)cc1	0.4495281	0.4495	1.0000000	0.0000	0.3309550	6.6441	1.0000000	1.0000	9
13.1986	44.1174	17.8820	0.4843707	COc1ccc(NC(=O)c2ccc(C)c(Nc3ncccc3-c3ncnc4[nH]cnc34)c2)cc1C(F)(F)F	1	O=C(Nc1ccccc1)c1cccc(Nc2ncccc2-c2ncnc3[nH]cnc23)c1	0.2615964	0.2616	1.0000000	0.0000	0.5427562	7.7085	1.0000000	1.0000	9
27.1934	56.5295	-55.6000	0.0072615	CC1CN(C(=O)c2cccc(-c3ncc(F)nc3Nc3cccc(N)n3)c2)CC(C)O1	1	O=C(c1cccc(-c2nccnc2Nc2ccccn2)c1)N1CCOCC1	0.6646501	0.6647	0.0000000	2.0000	0.3379363	6.6822	1.0000000	1.0000	9
24.4433	31.9394	46.3008	0.6112519	COc1ncc(-c2cnc3[nH]c(=N)nc(N)c3c2)cc1Cl	1	N=c1ncc2cc(-c3cccnc3)cnc2[nH]1	0.6669876	0.6670	1.0000000	0.0000	0.4281310	7.1480	1.0000000	1.0000	9
16.9794	22.5950	34.8576	0.4488485	N#Cc1cccc(NCc2nc(-c3ccncc3)c(-c3ccncc3)[nH]2)c1	1	c1ccc(NCc2nc(-c3ccncc3)c(-c3ccncc3)[nH]2)cc1	0.5660715	0.5661	1.0000000	0.0000	0.2327684	6.0496	1.0000000	1.0000	9
34.6721	47.5814	-47.5814	0.0000000	Cc1cnc(CNCC2Cn3nc(-c4ccncc4)c(-c4ccc5c(c4)OCO5)c32)c(O)c1O	1	c1ccc(CNCC2Cn3nc(-c4ccncc4)c(-c4ccc5c(c4)OCO5)c32)nc1	0.0000000	0.0000	0.0000000	0.0000	0.0000000	0.0000	0.0000000	0.0000	9
26.3170	39.6591	16.0192	0.4349867	COc1ccc(C(F)(F)F)cc1CNc1ncc(C(=O)Nc2ccc(F)c(C(F)(F)F)c2)cn1	1	O=C(Nc1ccccc1)c1cnc(NCc2ccccc2)nc1	0.4468465	0.4468	1.0000000	0.0000	0.2641663	6.2543	1.0000000	1.0000	9
17.0434	18.4463	17.3346	0.2795378	OC1CCN(c2nccnc2C2CN(c3ccc4ccccc4n3)C2)CC1	1	c1ccc2nc(N3CC(c4nccnc4N4CCCCC4)C3)ccc2c1	0.7735387	0.7735	1.0000000	0.0000	0.0563934	4.0740	1.0000000	1.0000	9
20.0305	42.9172	38.5043	0.6361060	Cc1ccc(N(C)c2ncnc3cnc(N4CCOCC4)nc23)cc1NC(=O)c1cccc(C(C)(C)C#N)c1	1	O=C(Nc1cccc(Nc2ncnc3cnc(N4CCOCC4)nc23)c1)c1ccccc1	0.3930549	0.3931	1.0000000	0.0000	0.7421109	8.7853	1.0000000	1.0000	9
28.4198	32.4906	20.8960	0.4170827	O=C(Nc1cccc(Cl)c1)Nc1cnn(-c2cccc(C(=O)Nc3cccc4cccnc34)c2)c1	1	O=C(Nc1ccccc1)Nc1cnn(-c2cccc(C(=O)Nc3cccc4cccnc34)c2)c1	0.2870024	0.2870	1.0000000	0.0000	0.3486197	6.7398	1.0000000	1.0000	9
16.0187	47.8742	20.5977	0.5349363	Cc1ccc(NC(=O)c2cccc(C(C)(C)C#N)c2)cc1Nc1ncnc2cnc(N3CCN(CCCN4CCCC4)CC3)nc12	1	O=C(Nc1cccc(Nc2ncnc3cnc(N4CCN(CCCN5CCCC5)CC4)nc23)c1)c1ccccc1	0.2469460	0.2469	1.0000000	0.0000	0.7257535	8.6834	1.0000000	1.0000	9
10.1218	56.4661	21.0409	0.6055232	CC(C)(C)c1nc(-c2cccc(NS(=O)(=O)c3c(F)cccc3F)c2F)c(-c2ccnc(N)n2)s1	1	O=S(=O)(Nc1cccc(-c2ncsc2-c2ccncn2)c1)c1ccccc1	0.3670492	0.3670	1.0000000	0.0000	0.6982043	8.5200	1.0000000	1.0000	9
18.5092	64.7289	3.4373	0.5325489	CNc1ncc2ncnc(Nc3cc(C(=O)Nc4cc(C(C)=O)ccc4N)ccc3C)c2n1	1	O=C(Nc1ccccc1)c1cccc(Nc2ncnc3cncnc23)c1	0.2597429	0.2597	1.0000000	0.0000	0.6874865	8.4587	1.0000000	1.0000	9
36.9722	33.9577	-33.9577	0.0000000	CC(C)CC(CS)NC(=O)C1CN1C(=O)CCC(N)C(=O)O	1	C1CN1	0.0000000	0.0000	0.0000000	0.0000	0.0000000	0.0000	0.0000000	0.0000	9
23.4036	49.7807	5.8945	0.4349629	O=S(=O)(Nc1cccc(-c2nc(C3CC3)[nH]c2-c2ccnc(Nc3ccc(N4CCNCC4)nc3)n2)c1)c1ccc(F)cc1F	1	O=S(=O)(Nc1cccc(-c2nc(C3CC3)[nH]c2-c2ccnc(Nc3ccc(N4CCNCC4)nc3)n2)c1)c1ccccc1	0.1765618	0.1766	1.0000000	0.0000	0.5854265	7.9196	1.0000000	1.0000	9
25.8049	41.8650	-40.8163	0.0081931	CNCc1cc2[nH]c(C3C4Oc5ccc(Oc6ccnc7c6CCC(=O)N7)cc5C43)nc2cc1F	1	O=C1CCc2c(Oc3ccc4c(c3)C3C(O4)C3c3nc4ccccc4[nH]3)ccnc2N1	0.4046169	0.4046	0.0000000	3.0000	0.6932694	8.4916	1.0000000	1.0000	9
25.0702	33.4611	-33.4611	0.0000000	Cc1ccc(NC(=O)c2ccc(C(=O)O)[nH]2)cc1-n1cc(-c2cncc(N3CCOCC3)c2)nn1	1	O=C(Nc1cccc(-n2cc(-c3cncc(N4CCOCC4)c3)nn2)c1)c1ccc[nH]1	0.0000000	0.0000	0.0000000	0.0000	0.0000000	0.0000	0.0000000	0.0000	9
14.0857	26.9838	56.1199	0.6492470	Cc1ccc(NC(=O)c2ccc(Cl)c(C(F)(F)F)c2)cc1-c1cc(N2CCOCC2)c(=O)n(C)n1	1	O=C(Nc1cccc(-c2cc(N3CCOCC3)c(=O)[nH]n2)c1)c1ccccc1	0.5629922	0.5630	1.0000000	0.0000	0.5731645	7.8585	1.0000000	1.0000	9
20.0358	26.5338	30.9890	0.4493972	Cn1ncc2c(N3CCOCC3)nc(-c3cccc4[nH]ncc34)nc21	1	c1cc(-c2nc(N3CCOCC3)c3cn[nH]c3n2)c2cn[nH]c2c1	0.6005769	0.6006	1.0000000	0.0000	0.2219148	5.9744	1.0000000	1.0000	9
20.4117	24.9435	25.6809	0.3955031	COc1cccc(CCNCc2cccnc2N(C)C)c1	1	c1ccc(CCNCc2cccnc2)cc1	0.7931631	0.7932	1.0000000	0.0000	0.1282066	5.1690	1.0000000	1.0000	9
17.3664	38.3131	27.5814	0.5148010	Cc1ccc(C(=O)Nc2ccc(Cl)c(C(F)(F)F)c2)cc1NC(=O)C1(c2cc(NCCO)ncn2)CC1	1	O=C(Nc1ccccc1)c1cccc(NC(=O)C2(c3ccncn3)CC2)c1	0.3309329	0.3309	1.0000000	0.0000	0.5144548	7.5703	1.0000000	1.0000	9
24.3183	51.2772	-50.4318	0.0066042	Cc1ccc(NC(=O)c2cc(N(C)CCN(C)C)cc(C(F)(F)F)c2)cc1Nc1ncnc2cnc(N3CC(C)OC(C)C3)nc12	1	O=C(Nc1cccc(Nc2ncnc3cnc(N4CCOCC4)nc23)c1)c1ccccc1	0.2490892	0.2491	0.0000000	2.0000	0.6224580	8.1080	1.0000000	1.0000	9
14.4465	37.0046	49.1347	0.6729636	CCCS(=O)(=O)Nc1ccc(F)c(Nc2ncccc2-c2ccnn2C)c1F	1	c1ccc(Nc2ncccc2-c2ccn[nH]2)cc1	0.6240549	0.6241	1.0000000	0.0000	0.5725173	7.8552	1.0000000	1.0000	9
23.3276	36.7710	37.0603	0.5768069	NS(=O)(=O)c1cccc(Nc2c[nH]c3ncc(-c4ccc(N5CCOCC5)nc4)cc23)c1	1	c1ccc(Nc2c[nH]c3ncc(-c4ccc(N5CCOCC5)nc4)cc23)cc1	0.4267018	0.4267	1.0000000	0.0000	0.5453577	7.7212	1.0000000	1.0000	9
12.3888	52.9461	27.7858	0.6307178	Cc1ccc(C(=O)Nc2cc(C(C)(C)C)on2)cc1Nc1ncnc2cnc(N3CCN(C)CC3)nc12	1	O=C(Nc1ccon1)c1cccc(Nc2ncnc3cnc(N4CCNCC4)nc23)c1	0.4174099	0.4174	1.0000000	0.0000	0.6904260	8.4754	1.0000000	1.0000	9
22.9140	39.3296	22.7749	0.4851919	CCCS(=O)(=O)Nc1ccc(F)c(-c2nc(N3CC(C)(C)C3)cc(C(F)(F)F)n2)c1F	1	c1ccc(-c2nccc(N3CCC3)n2)cc1	0.6402151	0.6402	1.0000000	0.0000	0.2530608	6.1838	1.0000000	1.0000	9
15.8817	27.4145	45.7394	0.5715146	CC(C)n1cc(-c2cc[nH]n2)c(-c2cc(Cl)cc(NS(C)(=O)=O)c2F)n1	1	c1ccc(-c2n[nH]cc2-c2cc[nH]n2)cc1	0.6862884	0.6863	1.0000000	0.0000	0.3548630	6.7731	1.0000000	1.0000	9
23.5388	31.0797	-31.0797	0.0000000	Cc1nc(-c2cccc(NC(=O)c3ccc(C)c(C#Cc4cnc(N5CCOCC5)nc4)c3)c2)cs1	1	O=C(Nc1cccc(-c2cscn2)c1)c1cccc(C#Cc2cnc(N3CCOCC3)nc2)c1	0.0000000	0.0000	0.0000000	0.0000	0.0000000	0.0000	0.0000000	0.0000	9
25.4946	33.7475	-33.0550	0.0054104	FC(F)(F)c1n[nH]c2cccc(-c3ccc4c(c3)C3CC3C4)c12	1	c1cc(-c2ccc3c(c2)C2CC2C3)c2cn[nH]c2c1	0.6791628	0.6792	0.0000000	2.0000	0.1623423	5.5046	1.0000000	1.0000	9
20.6792	25.5537	34.7139	0.4708405	COCCN(CCOC)c1nc2cc(O)ccc2nc1-c1ccccc1	1	c1ccc(-c2cnc3ccccc3n2)cc1	0.6711238	0.6711	1.0000000	0.0000	0.2259464	6.0027	1.0000000	1.0000	9
29.9909	47.0516	-46.1020	0.0074184	CC(C)(N)CN1CC2C(C1)C2c1cc(C2(C)CC2)ncc1-c1ncnc2[nH]cnc12	1	c1nc(-c2cnc(C3CC3)cc2C2C3CNCC32)c2nc[nH]c2n1	0.6799515	0.6800	0.0000000	2.0000	0.3490725	6.7423	1.0000000	1.0000	9
22.2198	41.6311	25.7905	0.5267317	Cc1nc(=O)c2c(C)nn(-c3cc(N4CCOCC4)nc(NC4CC4)n3)c2[nH]1	1	O=c1nc[nH]c2c1cnn2-c1cc(N2CCOCC2)nc(NC2CC2)n1	0.6849092	0.6849	1.0000000	0.0000	0.2915722	6.4205	1.0000000	1.0000	9
15.0371	27.6364	60.2488	0.6866025	Cc1ccc(NC(=O)c2ccnc(C(F)(F)F)c2)cc1-c1cncc(N2CCOCC2)c1	1	O=C(Nc1cccc(-c2cncc(N3CCOCC3)c2)c1)c1ccncc1	0.6417855	0.6418	1.0000000	0.0000	0.5868428	7.9267	1.0000000	1.0000	9
15.5379	30.4758	46.9963	0.6052509	O=C1CCc2c(Nc3cccc(C(F)(F)F)c3)ccnc2N1	1	O=C1CCc2c(Nc3ccccc3)ccnc2N1	0.8886317	0.8886	1.0000000	0.0000	0.3268642	6.6215	1.0000000	1.0000	9
20.6880	37.7508	-37.7508	0.0000000	CC(C(=O)Nc1ccc(C(=O)O)cc1)n1cc(-c2cccc(NC(=O)Nc3ccc(Cl)c(C(F)(F)F)c3)c2)nn1	1	O=C(Cn1cc(-c2cccc(NC(=O)Nc3ccccc3)c2)nn1)Nc1ccccc1	0.0000000	0.0000	0.0000000	0.0000	0.0000000	0.0000	0.0000000	0.0000	9
21.9503	33.5984	23.6818	0.4475017	Cc1ccc(-n2cc(-c3ccc4[nH]c(=O)n(C)c4c3)nn2)cc1NC(=O)c1cccc(C(C)(C)C)c1	1	O=C(Nc1cccc(-n2cc(-c3ccc4[nH]c(=O)[nH]c4c3)nn2)c1)c1ccccc1	0.3793776	0.3794	1.0000000	0.0000	0.3256310	6.6147	1.0000000	1.0000	9
23.0206	32.9856	-32.9856	0.0000000	CCOC(=O)c1cnc2ccc(-c3cc(Cl)c(O)c(Cl)c3)cc2c1Nc1ccc(Br)cc1	1	c1ccc(Nc2ccnc3ccc(-c4ccccc4)cc23)cc1	0.0000000	0.0000	0.0000000	0.0000	0.0000000	0.0000	0.0000000	0.0000	9
22.9204	33.9500	42.0364	0.5936439	Cc1ccc(NC(=O)c2cscn2)cc1NC(=O)c1cccc(C(C)(C)C#N)c1	1	O=C(Nc1cccc(NC(=O)c2cscn2)c1)c1ccccc1	0.6409945	0.6410	1.0000000	0.0000	0.4126152	7.0705	1.0000000	1.0000	9
24.8874	61.7054	-61.7054	0.0000000	Cc1ccc(C(=O)Nc2cc(NC(=O)C3CC3)ccc2Cl)cc1Nc1ncnc2cnc(N3CCCCCCC3)nc12	1	O=C(Nc1cccc(NC(=O)C2CC2)c1)c1cccc(Nc2ncnc3cnc(N4CCCCCCC4)nc23)c1	0.0000000	0.0000	0.0000000	0.0000	0.0000000	0.0000	0.0000000	0.0000	9
25.5748	39.8006	30.1116	0.5461897	Cc1ccc(NC(=O)c2ccn[nH]2)cc1Nc1ncccc1-c1ncnc2[nH]cnc12	1	O=C(Nc1cccc(Nc2ncccc2-c2ncnc3[nH]cnc23)c1)c1ccn[nH]1	0.3475228	0.3475	1.0000000	0.0000	0.5695906	7.8407	1.0000000	1.0000	9
16.2833	25.4054	31.3077	0.4430712	CCCS(=O)(=O)Nc1cc(C(F)(F)F)ccc1Cl	1	c1ccccc1	0.9247638	0.9248	1.0000000	0.0000	0.1480990	5.3725	1.0000000	1.0000	9
22.8833	52.1409	11.5489	0.4975772	COc1cc(NC(=O)c2ccc(C)c(NC(=O)C3(c4cc(NC5CCOCC5)ncn4)CC3)c2)ccc1C(F)(F)F	1	O=C(Nc1ccccc1)c1cccc(NC(=O)C2(c3cc(NC4CCOCC4)ncn3)CC2)c1	0.3362295	0.3362	1.0000000	0.0000	0.4672451	7.3404	1.0000000	1.0000	9
22.4619	43.2235	-9.6422	0.2623538	O=C(Cc1cccc(C(F)(F)F)c1)Nc1cc(-n2cc(-c3cc(C(F)(F)F)cc(C(F)(F)F)c3)nn2)ccc1C(F)(F)F	1	O=C(Cc1ccccc1)Nc1cccc(-n2cc(-c3ccccc3)nn2)c1	0.2274918	0.2275	1.0000000	0.0000	0.1380061	5.2723	1.0000000	1.0000	9
19.4662	54.9727	15.9939	0.5544270	CCN1CCN(c2ncc3ncnc(Nc4cc(C(=O)Nc5ccc(Br)cc5F)ccc4C)c3n2)CC1	1	O=C(Nc1ccccc1)c1cccc(Nc2ncnc3cnc(N4CCNCC4)nc23)c1	0.3453152	0.3453	1.0000000	0.0000	0.5939131	7.9623	1.0000000	1.0000	9
18.9883	32.5937	-32.5937	0.0000000	CN1CCN(c2cc(-c3cn(CCN4CCC4)c(C4CCN(C(=O)OC(C)(C)C)CC4)n3)ccn2)CC1	1	c1cc(-c2cn(CCN3CCC3)c(C3CCNCC3)n2)cc(N2CCNCC2)n1	0.0000000	0.0000	0.0000000	0.0000	0.0000000	0.0000	0.0000000	0.0000	9
26.6003	33.3931	-32.9663	0.0033341	NC(=O)c1cc(C2C3CCC(C3)CN2C(=O)c2cc(C(F)(F)F)cc(C(F)(F)F)c2)on1	1	O=C(c1ccccc1)N1CC2CCC(C2)C1c1ccno1	0.6855572	0.6856	0.0000000	3.0000	0.0496969	3.9117	1.0000000	1.0000	9
14.8183	51.1637	-50.3351	0.0064739	COc1cc(-c2ncccn2)cc2cnc(Nc3ccc(C(C)NC(C)=O)cc3)nc12	1	c1ccc(Nc2ncc3cc(-c4ncccn4)ccc3n2)cc1	0.4908977	0.4909	0.0000000	1.0000	0.3315568	6.6474	1.0000000	1.0000	9
15.9237	48.2417	23.6307	0.5615029	Cc1ccc(C(=O)Nc2cc(C(F)(F)F)ccn2)cc1Nc1ncccc1-c1ncnc2[nH]cnc12	1	O=C(Nc1ccccn1)c1cccc(Nc2ncccc2-c2ncnc3[nH]cnc23)c1	0.3121454	0.3121	1.0000000	0.0000	0.6678697	8.3495	1.0000000	1.0000	9
21.9953	25.5077	13.6663	0.3060467	CCCCNS(=O)(=O)c1ccc(C)c(Br)c1	1	c1ccccc1	0.8503427	0.8503	1.0000000	0.0000	0.0647958	4.2538	1.0000000	1.0000	9
16.7290	52.2260	-52.2260	0.0000000	COC(=O)NC(C)CNc1nccc(-c2nc(C3CC3)[nH]c2-c2cccc(NS(C)(=O)=O)c2)n1	1	c1ccc(-c2[nH]c(C3CC3)nc2-c2ccncn2)cc1	0.0000000	0.0000	0.0000000	0.0000	0.0000000	0.0000	0.0000000	0.0000	9
21.7359	29.5149	28.3407	0.4519969	Cc1cc(F)ccc1-c1cccc(C(=O)NCCCN2CCCC2=O)n1	1	O=C(NCCCN1CCCC1=O)c1cccc(-c2ccccc2)n1	0.8106331	0.8106	1.0000000	0.0000	0.1740293	5.6062	1.0000000	1.0000	9
34.7314	35.5594	-35.5594	0.0000000	c1cc2c3c(c1)CCN(C)C3Cc1c-2[nH]c(=O)c(=N)c1C(=O)OCC	0		0.0000000	0.0000	0.0000000	0.0000	0.0000000	0.0000	0.0000000	0.0000	9
13.0927	30.3847	40.7584	0.5558054	CCCS(=O)(=O)Nc1cc(F)c(C(=O)c2c[nH]c3ncc(Cl)cc23)c(F)c1	1	O=C(c1ccccc1)c1c[nH]c2ncccc12	0.5997439	0.5997	1.0000000	0.0000	0.3722560	6.8646	1.0000000	1.0000	9
29.7259	33.7316	-32.6430	0.0085043	Cc1c(-c2cc3cnc(OC4CCOC4)nc3n(C)c2=O)cnc2[nH]ccc12	1	O=c1[nH]c2nc(OC3CCOC3)ncc2cc1-c1cnc2[nH]ccc2c1	0.5888687	0.5889	0.0000000	1.0000	0.5502193	7.7451	1.0000000	1.0000	9
20.3688	24.9913	38.8125	0.4984670	Cc1ccc(Nc2oc(-c3ccccc3)nc2-c2ccc(O)cc2)cc1	1	c1ccc(Nc2oc(-c3ccccc3)nc2-c2ccccc2)cc1	0.4944169	0.4944	1.0000000	0.0000	0.3372051	6.6782	1.0000000	1.0000	9
13.1534	68.9349	-5.7387	0.4937206	COc1c(CN2CCCC2)cc(C(F)(F)F)cc1NC(=O)c1ccc(C)c(Nc2ncnc3cnc(NC4CC4)nc23)c1	1	O=C(Nc1cccc(CN2CCCC2)c1)c1cccc(Nc2ncnc3cnc(NC4CC4)nc23)c1	0.2176937	0.2177	1.0000000	0.0000	0.6655152	8.3366	1.0000000	1.0000	9
26.0358	26.1430	-25.8348	0.0024082	CC(C)C(N)C(=O)NCC(C)(C)CN(C)C	1		0.7037657	0.7038	0.0000000	1.0000	0.0220522	2.8888	1.0000000	1.0000	9
23.7084	30.0785	30.6929	0.4747766	CCOCCN1CCN(c2cncc(-c3cn(-c4cc(C(=O)Nc5cccnc5)ccc4C)nn3)c2)CC1	1	O=C(Nc1cccnc1)c1cccc(-n2cc(-c3cncc(N4CCNCC4)c3)nn2)c1	0.3405194	0.3405	1.0000000	0.0000	0.4124321	7.0696	1.0000000	1.0000	9
11.2129	32.2359	-31.2746	0.0075103	Cc1ccc(C(=O)Nc2cc(C(F)(F)F)ccn2)cc1-n1cc(-c2cncc(N(C)C3CCOC3)c2)nn1	1	O=C(Nc1ccccn1)c1cccc(-n2cc(-c3cncc(NC4CCOC4)c3)nn2)c1	0.3966374	0.3966	0.0000000	1.0000	0.5708777	7.8471	1.0000000	1.0000	9
22.8955	42.7644	32.0982	0.5848641	Cc1ccc(NS(C)(=O)=O)cc1-c1cc2cnc(NCC(C)(C)O)nc2n(C)c1=O	1	O=c1[nH]c2ncncc2cc1-c1ccccc1	0.5436695	0.5437	1.0000000	0.0000	0.4582813	7.2966	1.0000000	1.0000	9
17.7600	46.2390	20.5551	0.5218283	COc1ccnc(NC(=O)c2ccc(C)c(-n3cc(-c4cncc(NC5CCOCC5)c4)nn3)c2)c1	1	O=C(Nc1ccccn1)c1cccc(-n2cc(-c3cncc(NC4CCOCC4)c3)nn2)c1	0.4051272	0.4051	1.0000000	0.0000	0.4470394	7.2414	1.0000000	1.0000	9
20.5400	23.0566	-22.1859	0.0068029	O=C(Nc1cccc(C(F)(F)F)c1)C1CCCN(C(=O)c2ccc(Cl)cc2)C1	1	O=C(Nc1ccccc1)C1CCCN(C(=O)c2ccccc2)C1	0.7859646	0.7860	0.0000000	1.0000	0.2498174	6.1629	1.0000000	1.0000	9
21.6936	36.6016	48.0129	0.6610509	COc1cc(C(=O)NC2CCN(C)CC2)ccc1N=c1[nH]c(C)cc(N)c1Cl	1	O=C(NC1CCNCC1)c1ccc(N=c2cccc[nH]2)cc1	0.7307094	0.7307	1.0000000	0.0000	0.4788702	7.3972	1.0000000	1.0000	9
18.1897	46.4499	22.7196	0.5403864	CCS(=O)(=O)c1cccc(Nc2ncnc3cnc(NCCc4ccccc4)cc23)c1	1	c1ccc(CCNc2cc3c(Nc4ccccc4)ncnc3cn2)cc1	0.4293952	0.4294	1.0000000	0.0000	0.4629641	7.3195	1.0000000	1.0000	9
29.4630	41.8414	-41.8414	0.0000000	CC(=O)Nc1ccc(OCCCOc2cccc(-c3cc(C(C)(C)C(=O)O)ccc3Cl)c2C)c(Cl)c1	1	c1ccc(OCCCOc2cccc(-c3ccccc3)c2)cc1	0.0000000	0.0000	0.0000000	0.0000	0.0000000	0.0000	0.0000000	0.0000	9
27.8271	62.1670	0.6703	0.4909171	Cc1cc2ccc(Oc3ccnc(NC(=O)C4CC4)c3)cc2nc1OCC(=O)Nc1ccccc1Cl	1	O=C(COc1ccc2ccc(Oc3ccnc(NC(=O)C4CC4)c3)cc2n1)Nc1ccccc1	0.3178305	0.3178	1.0000000	0.0000	0.4745487	7.3761	1.0000000	1.0000	9
22.1093	26.0699	42.6272	0.5366965	COc1cccc(OC)c1C(=O)Nc1sc(C(C)(C)C)cc1C#N	1	O=C(Nc1cccs1)c1ccccc1	0.9026748	0.9027	1.0000000	0.0000	0.2408480	6.1040	1.0000000	1.0000	9
11.8079	27.9989	-26.9500	0.0081949	O=C1CCc2c(Oc3ccc4c(c3)C3C(O4)C3c3nc4ccccc4[nH]3)ccnc2N1	1	O=C1CCc2c(Oc3ccc4c(c3)C3C(O4)C3c3nc4ccccc4[nH]3)ccnc2N1	0.5263438	0.5263	0.0000000	3.0000	0.5536417	7.7619	1.0000000	1.0000	9
24.3129	37.7958	14.8041	0.4109369	O=C(Nc1cccc(SC(F)(F)F)c1)Nc1ccc(Oc2nc(-c3ccncn3)cc(N3CCOCC3)n2)c(F)c1	1	O=C(Nc1ccccc1)Nc1ccc(Oc2nc(-c3ccncn3)cc(N3CCOCC3)n2)cc1	0.1997741	0.1998	1.0000000	0.0000	0.4587363	7.2988	1.0000000	1.0000	9
19.3245	21.9253	-20.9961	0.0072596	Cn1cnc2cc(-c3ccncc3)nc(N3CCC(CO)C3)c2c1=O	1	O=c1[nH]cnc2cc(-c3ccncc3)nc(N3CCCC3)c12	0.7732712	0.7733	0.0000000	1.0000	0.2966276	6.4501	1.0000000	1.0000	9
17.3762	25.1591	-24.3420	0.0063831	N=C1COCC(c2cc(NC(=O)Nc3ccc(Cl)c(C(F)(F)F)c3)ccc2Cl)(C(F)F)N1	1	N=C1COCC(c2cccc(NC(=O)Nc3ccccc3)c2)N1	0.4083910	0.4084	0.0000000	1.0000	0.3750996	6.8793	1.0000000	1.0000	9
21.6223	26.1625	-25.4274	0.0057430	Clc1ccc(NC2=Nc3ccc(Cl)cc3C(c3ccccc3)S2)cc1	1	c1ccc(NC2=Nc3ccccc3C(c3ccccc3)S2)cc1	0.5172764	0.5173	0.0000000	1.0000	0.2369867	6.0781	1.0000000	1.0000	9
29.4664	47.3216	-46.4830	0.0065513	CCNC(=O)Nc1cnc2cc(OC3CCOC3)c(Nc3ccc4c(c3)CCC4=NO)cc2c1	1	N=C1CCc2cc(Nc3cc4cccnc4cc3OC3CCOC3)ccc21	0.3190849	0.3191	0.0000000	1.0000	0.4936840	7.4693	1.0000000	1.0000	9
18.4185	32.8439	-32.8439	0.0000000	COc1ccccc1C1=NN(C(=O)c2ccc(-c3cnn(C)c3)s2)C(c2ccccc2O)C1	1	O=C(c1ccc(-c2cn[nH]c2)s1)N1N=C(c2ccccc2)CC1c1ccccc1	0.0000000	0.0000	0.0000000	0.0000	0.0000000	0.0000	0.0000000	0.0000	9
13.6818	25.9838	38.8654	0.5066347	CNC(=O)c1cc(Oc2ccc(NC(=O)Nc3cc(C(F)(F)F)ccc3Cl)c(F)c2)ccn1	1	O=C(Nc1ccccc1)Nc1ccc(Oc2ccncc2)cc1	0.4073596	0.4074	1.0000000	0.0000	0.4141285	7.0781	1.0000000	1.0000	9
21.5060	25.6067	22.1972	0.3734675	Cc1ccc(-c2nn(-c3ccccc3)cc2-c2nc3ccccc3s2)c(C)c1	1	c1ccc(-c2nn(-c3ccccc3)cc2-c2nc3ccccc3s2)cc1	0.3602815	0.3603	1.0000000	0.0000	0.2193848	5.9566	1.0000000	1.0000	9
24.7942	30.3081	41.3604	0.5599103	Oc1cc2ncnc(Nc3cccc(F)c3)c2cc1O	1	c1ccc(Nc2ncnc3ccccc23)cc1	0.6244987	0.6245	1.0000000	0.0000	0.3660550	6.8322	1.0000000	1.0000	9
23.0057	57.2614	7.4256	0.5053669	CCN1CCN(c2ccc(C(C)(C)C)cc2NC(=O)c2ccc(C)c(Nc3ncnc4cnc(N5CCCCC5)nc34)c2)CC1	1	O=C(Nc1ccccc1N1CCNCC1)c1cccc(Nc2ncnc3cnc(N4CCCCC4)nc23)c1	0.2559644	0.2560	1.0000000	0.0000	0.6130031	8.0593	1.0000000	1.0000	9
9.6973	55.9959	22.4887	0.6131607	COCCN(C)c1ncc2ncnc(Nc3cc(C(=O)Nc4cc(C(C)(C)C)on4)ccc3Cl)c2n1	1	O=C(Nc1ccon1)c1cccc(Nc2ncnc3cncnc23)c1	0.3503646	0.3504	1.0000000	0.0000	0.7490664	8.8299	1.0000000	1.0000	9
24.2358	32.6449	32.7350	0.5107802	CC(C)N=c1cc(-c2cccs2)[nH]c(Nc2cccc3[nH]ncc23)c1C#N	1	N=c1cc(Nc2cccc3[nH]ncc23)[nH]c(-c2cccs2)c1	0.4893332	0.4893	1.0000000	0.0000	0.3609763	6.8055	1.0000000	1.0000	9
18.9270	56.9320	-56.9320	0.0000000	COC(=O)NC(C)CNc1nccc(-c2cn(C(C)C)nc2-c2cccc(NS(=O)(=O)C3CC3)c(=O)c2)n1	1	O=c1cc(-c2n[nH]cc2-c2ccncn2)cccc1NS(=O)(=O)C1CC1	0.0000000	0.0000	0.0000000	0.0000	0.0000000	0.0000	0.0000000	0.0000	10
17.4196	20.2245	-19.2964	0.0072507	N=C1COCC(c2cc(NC(=O)c3cccc(C(F)(F)F)c3)ccc2F)(C(F)F)N1	1	N=C1COCC(c2cccc(NC(=O)c3ccccc3)c2)N1	0.6370855	0.6371	0.0000000	1.0000	0.3491683	6.7428	1.0000000	1.0000	10
17.6760	30.9865	28.7239	0.4664871	Cn1c(=O)[nH]c2cccc(Oc3cccc(NC(=O)c4cccc(C(C)(C)C#N)c4)c3)c21	1	O=C(Nc1cccc(Oc2cccc3[nH]c(=O)[nH]c23)c1)c1ccccc1	0.4825153	0.4825	1.0000000	0.0000	0.2931092	6.4295	1.0000000	1.0000	10
15.5781	36.7599	29.7751	0.5198043	Cc1cc(NC(=O)Nc2cc(C(F)(F)F)ccc2F)ccc1Oc1ccnc(NC(=O)C2CCC2)c1	1	O=C(Nc1ccccc1)Nc1ccc(Oc2ccnc(NC(=O)C3CCC3)c2)cc1	0.3263217	0.3263	1.0000000	0.0000	0.5330547	7.6610	1.0000000	1.0000	10
29.1597	36.5794	-35.5342	0.0081654	CC1(C)CN(c2ccc(-c3cc(C4=NOC(C)(C(F)(F)F)C4)ccc3F)cn2)CCO1	1	c1cc(C2=NOCC2)cc(-c2ccc(N3CCOCC3)nc2)c1	0.6379873	0.6380	0.0000000	1.0000	0.4654001	7.3314	1.0000000	1.0000	10
16.7761	45.7271	20.9315	0.5207704	O=S(=O)(Nc1ccc(F)c(Nc2ncccc2-c2n[nH]c3ncccc23)c1F)c1cccnc1	1	O=S(=O)(Nc1cccc(Nc2ncccc2-c2n[nH]c3ncccc23)c1)c1cccnc1	0.3326214	0.3326	1.0000000	0.0000	0.5267594	7.6303	1.0000000	1.0000	10
19.6695	26.3031	26.4490	0.4121263	N#CNC(=Nc1ccc(Cl)c(C(F)(F)F)c1)Nc1cccc(C(F)(F)F)c1	1	C(=Nc1ccccc1)Nc1ccccc1	0.2259607	0.2260	1.0000000	0.0000	0.4156805	7.0859	1.0000000	1.0000	10
28.2794	55.3510	11.1002	0.5191506	Cc1ccc(NC(=O)C2CC2)cc1Nc1cc(C(=O)Nc2cccnc2)cc(NS(C)(=O)=O)c1C#N	1	O=C(Nc1cccnc1)c1cccc(Nc2cccc(NC(=O)C3CC3)c2)c1	0.3618461	0.3618	1.0000000	0.0000	0.4863821	7.4337	1.0000000	1.0000	10
15.5917	22.9498	59.8903	0.6471883	O=C(Nc1cccc(-c2ccnc(N3CCOCC3)c2)c1)c1cccc(C(F)(F)F)c1	1	O=C(Nc1cccc(-c2ccnc(N3CCOCC3)c2)c1)c1ccccc1	0.6464798	0.6465	1.0000000	0.0000	0.5051914	7.5253	1.0000000	1.0000	10
10.0305	19.6116	44.0585	0.4974231	CNC(=O)c1cc(Oc2ccc(NC(=O)Nc3ccc(Cl)c(C(F)(F)F)c3)cc2)ccn1	1	O=C(Nc1ccccc1)Nc1ccc(Oc2ccncc2)cc1	0.4613395	0.4613	1.0000000	0.0000	0.3560079	6.7792	1.0000000	1.0000	10
36.7370	39.4945	16.9222	0.4407549	CCc1cc2c(-c3cc(O)cc(O)c3)c(C(=O)Nc3ccc(O)cc3O)oc2cc1O	1	O=C(Nc1ccccc1)c1oc2ccccc2c1-c1ccccc1	0.2110765	0.2111	1.0000000	0.0000	0.5187508	7.5912	1.0000000	1.0000	10
17.7457	30.9205	24.3728	0.4319792	Nc1c(-c2ccccc2Cl)c2nccnc2n1Cc1ccccc1F	1	c1ccc(Cn2cc(-c3ccccc3)c3nccnc32)cc1	0.5893736	0.5894	1.0000000	0.0000	0.2048818	5.8510	1.0000000	1.0000	10
16.0374	28.5246	48.5061	0.6018020	Cc1ccc(NC(=O)c2cccc(C(C)(C)C)c2)cc1-n1cc(-c2cncc(N3CCOCC3)c2)nn1	1	O=C(Nc1cccc(-n2cc(-c3cncc(N4CCOCC4)c3)nn2)c1)c1ccccc1	0.4174552	0.4175	1.0000000	0.0000	0.6159974	8.0747	1.0000000	1.0000	10
8.5585	42.2672	26.7968	0.5395625	COc1cc(-c2ccc3ncnc(Nc4cc(O)c(Cl)cc4F)c3c2)ccc1O	1	c1ccc(Nc2ncnc3ccc(-c4ccccc4)cc23)cc1	0.4246943	0.4247	1.0000000	0.0000	0.4656246	7.3325	1.0000000	1.0000	10
22.2563	49.2662	-48.3212	0.0073827	CC(=O)Nc1cc(Oc2ccc3c(c2)CCC(NC(=O)c2cccc(N(C)C)c2)C3)ccn1	1	O=C(NC1CCc2cc(Oc3ccncc3)ccc2C1)c1ccccc1	0.5958238	0.5958	0.0000000	1.0000	0.3863644	6.9374	1.0000000	1.0000	10
21.9413	29.1833	15.6848	0.3505324	O=C(NC1CCCC1)c1ccc2[nH]c(Cc3ccc(Cl)cc3)nc2c1	1	O=C(NC1CCCC1)c1ccc2[nH]c(Cc3ccccc3)nc2c1	0.7261361	0.7261	1.0000000	0.0000	0.1031495	4.8701	1.0000000	1.0000	10
40.8444	48.7541	10.2448	0.4609285	Cc1cccc(C)c1NC(=O)Cc1cc(Nc2ccncc2)ccc1NC(=O)CC=CN(C)C	1	O=C(Cc1cccc(Nc2ccncc2)c1)Nc1ccccc1	0.4197020	0.4197	1.0000000	0.0000	0.3208509	6.5881	1.0000000	1.0000	10
36.0604	54.5986	-53.8848	0.0055765	CC(Nc1ncnc2scc(-c3ccccc3Cl)c12)C(OC1CCOCC1)c1cccc(NC(=O)C2CC2)c1	1	O=C(Nc1cccc(C(CNc2ncnc3scc(-c4ccccc4)c23)OC2CCOCC2)c1)C1CC1	0.2262477	0.2262	0.0000000	2.0000	0.4482550	7.2474	1.0000000	1.0000	10
12.1915	66.3417	4.7870	0.5556935	Cc1ccc(C(=O)Nc2cccc(C(F)(F)F)c2)cc1Nc1ncnc2c(N)nc(N3CCN(C4CCN(C)CC4)CC3)nc12	1	O=C(Nc1ccccc1)c1cccc(Nc2ncnc3cnc(N4CCN(C5CCNCC5)CC4)nc23)c1	0.2826969	0.2827	1.0000000	0.0000	0.7089420	8.5826	1.0000000	1.0000	10
24.6229	37.1443	52.2182	0.6981447	Cc1cc(-c2cc(Nc3ccc(C(=O)N4CCCC(F)(F)C4)cc3)c(=O)n(C)c2)cnc1N1CCOCC1	1	O=C(c1ccc(Nc2cc(-c3ccc(N4CCOCC4)nc3)c[nH]c2=O)cc1)N1CCCCC1	0.5400268	0.5400	1.0000000	0.0000	0.7085469	8.5802	1.0000000	1.0000	10
26.7162	52.7808	5.4559	0.4549745	Cc1ccc(C(=O)Nc2cc(CN3CCCC3)cc(OCCN(C)C(C)C)c2)cc1Nc1nc2ccccc2n1C	1	O=C(Nc1cccc(CN2CCCC2)c1)c1cccc(Nc2nc3ccccc3[nH]2)c1	0.2302526	0.2303	1.0000000	0.0000	0.5200906	7.5978	1.0000000	1.0000	10
23.5245	38.8892	10.5501	0.3862441	COc1cccc(CC(=O)Nc2cccc(-n3cc(-c4cc(C(=O)NCCN5CCOCC5)ccc4C)nn3)c2)c1	1	O=C(Cc1ccccc1)Nc1cccc(-n2cc(-c3cccc(C(=O)NCCN4CCOCC4)c3)nn2)c1	0.3087992	0.3088	1.0000000	0.0000	0.2716971	6.3010	1.0000000	1.0000	10
21.0379	35.2604	39.2140	0.5818311	CC(C)n1cc(-c2ccnc(N3CCOCC3)c2)c(-c2ccnc(NS(=O)(=O)c3cccnc3)c2F)n1	1	O=S(=O)(Nc1cc(-c2n[nH]cc2-c2ccnc(N3CCOCC3)c2)ccn1)c1cccnc1	0.3894517	0.3895	1.0000000	0.0000	0.6023271	8.0049	1.0000000	1.0000	10
30.6659	48.1615	21.8065	0.5466252	Cc1ccc(NC(=O)NC(C)(C)C)cc1Nc1nc(N2CCOCC2)nc2[nH]c(N3CCCC3)nc12	1	c1ccc(Nc2nc(N3CCOCC3)nc3[nH]c(N4CCCC4)nc23)cc1	0.4236726	0.4237	1.0000000	0.0000	0.4815582	7.4103	1.0000000	1.0000	10
12.3263	24.9593	50.2311	0.5874249	Cc1ccc(NC(=O)c2cccc(C(F)(F)F)c2)cc1-n1cc(-c2cncc(N3CCOCC3)c2)nn1	1	O=C(Nc1cccc(-n2cc(-c3cncc(N4CCOCC4)c3)nn2)c1)c1ccccc1	0.4191226	0.4191	1.0000000	0.0000	0.5788845	7.8869	1.0000000	1.0000	10
26.8325	40.6733	26.4567	0.5244534	COc1cc(OC)nc(N2CCN(c3cc(-c4cc(NC(=O)c5cccc(C(F)(F)F)c5)ccc4C)ncn3)CC2)c1	1	O=C(Nc1cccc(-c2cc(N3CCN(c4ccccn4)CC3)ncn2)c1)c1ccccc1	0.3091611	0.3092	1.0000000	0.0000	0.5705222	7.8453	1.0000000	1.0000	10
23.0104	33.4409	38.9206	0.5653237	COc1ncc(-c2c(-c3ccncc3)n(C)c3cnc(N(C)C4CCC4)cc23)cn1	1	c1cc(-c2[nH]c3cnc(NC4CCC4)cc3c2-c2cncnc2)ccn1	0.5025880	0.5026	1.0000000	0.0000	0.4513774	7.2627	1.0000000	1.0000	10
12.6163	40.2295	28.4722	0.5367324	O=S(=O)(Nc1ccc(F)c(Nc2ncccc2-c2ncnc3[nH]cnc23)c1F)c1cccs1	1	O=S(=O)(Nc1cccc(Nc2ncccc2-c2ncnc3[nH]cnc23)c1)c1cccs1	0.3274001	0.3274	1.0000000	0.0000	0.5745717	7.8654	1.0000000	1.0000	10
25.0456	41.4782	22.3425	0.4985993	CN1CCC(Oc2ncnc3cc(NCc4cccc(Cl)c4)ncc23)CC1	1	c1ccc(CNc2cc3ncnc(OC4CCNCC4)c3cn2)cc1	0.7232793	0.7233	1.0000000	0.0000	0.2435359	6.1218	1.0000000	1.0000	10
15.8034	23.0377	36.0102	0.4613119	CNC(=O)c1cc(Oc2ccc(NC(=O)Nc3ccc(F)c(C(F)(F)F)c3)cc2)ccn1	1	O=C(Nc1ccccc1)Nc1ccc(Oc2ccncc2)cc1	0.4773561	0.4774	1.0000000	0.0000	0.2879154	6.3989	1.0000000	1.0000	10
15.1446	24.6864	55.6073	0.6272947	CCCS(=O)(=O)Nc1cc(F)c(F)c(C(=O)Nc2cnc3[nH]nc(OC)c3c2)c1F	1	O=C(Nc1cnc2[nH]ncc2c1)c1ccccc1	0.4823082	0.4823	1.0000000	0.0000	0.6019790	8.0031	1.0000000	1.0000	10
11.8928	41.7382	29.8991	0.5596668	O=C(Nc1cccc(C(F)(F)F)c1)Nc1ccc(Oc2ccnc(NC(=O)C3CC3)c2)cc1F	1	O=C(Nc1ccccc1)Nc1ccc(Oc2ccnc(NC(=O)C3CC3)c2)cc1	0.3808955	0.3809	1.0000000	0.0000	0.5586479	7.7866	1.0000000	1.0000	10
18.4245	49.6368	20.4415	0.5474866	COc1c(F)cc(C(F)(F)F)cc1NC(=O)c1ccc(C)c(Nc2ncnc3cnc(N4CCN(C)CC4)nc23)c1	1	O=C(Nc1ccccc1)c1cccc(Nc2ncnc3cnc(N4CCNCC4)nc23)c1	0.3206375	0.3206	1.0000000	0.0000	0.6138151	8.0635	1.0000000	1.0000	10
23.6393	25.0416	4.9528	0.2343310	CNc1nc(=N)nc(N(CCO)CCO)[nH]1	1	N=c1nc[nH]cn1	0.3882345	0.3882	1.0000000	0.0000	0.0663424	4.2845	1.0000000	1.0000	10
14.5748	33.4803	40.5790	0.5785881	Cc1ccc(C(=O)Nc2cc(C(C)(C)C)n[nH]2)cc1-n1cc(-c2cncc(N3CCN(C)CC3)c2)nn1	1	O=C(Nc1ccn[nH]1)c1cccc(-n2cc(-c3cncc(N4CCNCC4)c3)nn2)c1	0.4314096	0.4314	1.0000000	0.0000	0.5443133	7.7161	1.0000000	1.0000	10
13.4272	31.8040	-0.5195	0.2444100	Cc1ccc(S(=O)(=O)NCCNc2ncc(F)cn2)cc1	1	O=S(=O)(NCCNc1ncccn1)c1ccccc1	0.7861082	0.7861	1.0000000	0.0000	0.0401411	3.6399	1.0000000	1.0000	10
22.0039	46.6622	8.1133	0.4279335	Cc1ccc(C(=O)Nc2cc(N3CCN(C)CC3)c(F)c(C(F)(F)F)c2)cc1Nc1ncnc2nc(-c3ccc(F)cc3)ccc12	1	O=C(Nc1cccc(N2CCNCC2)c1)c1cccc(Nc2ncnc3nc(-c4ccccc4)ccc23)c1	0.1940639	0.1941	1.0000000	0.0000	0.5189243	7.5921	1.0000000	1.0000	10
25.2711	23.1955	31.8819	0.4302926	O=C(c1cccc(O)c1)c1cn(CCN2CCOCC2)c2ccccc12	1	O=C(c1ccccc1)c1cn(CCN2CCOCC2)c2ccccc12	0.7191016	0.7191	1.0000000	0.0000	0.1711278	5.5815	1.0000000	1.0000	10
28.2286	44.9075	-0.0086	0.3507729	Cc1ccc(C(=O)Nc2cc(CN3CCCC3)cc(C(F)(F)F)c2)cc1-n1cnc2c(NCCC(F)(F)F)cc(-c3ccc(Br)nc3)cc21	1	O=C(Nc1cccc(CN2CCCC2)c1)c1cccc(-n2cnc3ccc(-c4cccnc4)cc32)c1	0.1162792	0.1163	1.0000000	0.0000	0.4966624	7.4838	1.0000000	1.0000	10
14.9790	26.3036	38.4108	0.5055813	CCN1CCN(Cc2ccc(NC(=O)c3ccc(C)c(-n4cc(-c5cncc(N6CCOCC6)c5)nn4)c3)cc2C(F)(F)F)CC1	1	O=C(Nc1ccc(CN2CCNCC2)cc1)c1cccc(-n2cc(-c3cncc(N4CCOCC4)c3)nn2)c1	0.2934496	0.2934	1.0000000	0.0000	0.5458020	7.7234	1.0000000	1.0000	10
11.6459	25.7301	58.5754	0.6586374	CCCS(=O)(=O)Nc1ccc(Cl)c(C(=O)Nc2cnc3[nH]nc(OC)c3c2)c1F	1	O=C(Nc1cnc2[nH]ncc2c1)c1ccccc1	0.5166237	0.5166	1.0000000	0.0000	0.6388816	8.1938	1.0000000	1.0000	10
19.0868	37.0930	14.5225	0.4032457	O=C(Nc1ccc(Oc2ccnc3[nH]c(=O)[nH]c23)c(F)c1)Nc1ccc[nH]1	1	O=C(Nc1ccc(Oc2ccnc3[nH]c(=O)[nH]c23)cc1)Nc1ccc[nH]1	0.3789696	0.3790	1.0000000	0.0000	0.2531011	6.1841	1.0000000	1.0000	10
18.4604	21.1909	45.3120	0.5195540	Cn1ccnc1SCC(=O)Nc1cc(C(F)(F)F)ccc1N1CCOCC1	1	O=C(CSc1ncc[nH]1)Nc1ccccc1N1CCOCC1	0.7823136	0.7823	1.0000000	0.0000	0.2516382	6.1747	1.0000000	1.0000	10
18.8763	37.0747	-36.2033	0.0068074	CCOc1ccc(-c2c(-c3ccncc3)nn3c(-c4ccc(N5CC6CC5CN6C)cc4C)ccnc23)cc1	1	c1ccc(-c2c(-c3ccncc3)nn3c(-c4ccc(N5CC6CC5CN6)cc4)ccnc23)cc1	0.2875332	0.2875	0.0000000	2.0000	0.5924584	7.9550	1.0000000	1.0000	10
31.4433	47.7486	12.2597	0.4688146	O=c1c(-c2ccc(F)c(N3CCN(C4CC4)CC3)c2)c(-c2ccncc2)[nH]n2c(-c3cccc(C(F)(F)F)c3)nnc12	1	O=c1c(-c2cccc(N3CCN(C4CC4)CC3)c2)c(-c2ccncc2)[nH]n2c(-c3ccccc3)nnc12	0.2883364	0.2883	1.0000000	0.0000	0.4612603	7.3112	1.0000000	1.0000	10
22.4622	36.4204	16.3563	0.4123182	N#Cc1ccc(NC(=O)c2cccc(-n3cc(-c4ccncc4)c(-c4cc(O)cc(Cl)c4)n3)c2)cc1C(F)(F)F	1	O=C(Nc1ccccc1)c1cccc(-n2cc(-c3ccncc3)c(-c3ccccc3)n2)c1	0.2388627	0.2389	1.0000000	0.0000	0.3968080	6.9907	1.0000000	1.0000	10
16.5372	46.2837	20.2910	0.5201146	Cc1cc(Oc2cc(NC(=O)C3CC3)ncn2)ccc1NC(=O)Nc1cc(Cl)ccc1F	1	O=C(Nc1ccccc1)Nc1ccc(Oc2cc(NC(=O)C3CC3)ncn2)cc1	0.4635498	0.4635	1.0000000	0.0000	0.3951203	6.9822	1.0000000	1.0000	10
25.9747	66.2344	-65.2372	0.0077901	COc1ccc(NC(=O)c2ccc(C)c(Nc3ncnc4cnc(NCC5CCCO5)nc34)c2)c(F)c1	1	O=C(Nc1ccccc1)c1cccc(Nc2ncnc3cnc(NCC4CCCO4)nc23)c1	0.3196509	0.3197	0.0000000	1.0000	0.7506799	8.8404	1.0000000	1.0000	10
16.7238	39.9468	27.4533	0.5265626	Cc1ccc(C(=O)Nc2cc(C(F)(F)F)ccn2)cc1-n1cc(-c2ccnc(N3CCCCC3)c2)nn1	1	O=C(Nc1ccccn1)c1cccc(-n2cc(-c3ccnc(N4CCCCC4)c3)nn2)c1	0.3947638	0.3948	1.0000000	0.0000	0.4672164	7.3403	1.0000000	1.0000	10
19.2700	41.2962	35.1416	0.5971698	CNS(=O)(=O)c1ccc(-c2ccc3c(Nc4cc(C)ccc4C)ncnc3c2)cc1	1	c1ccc(Nc2ncnc3cc(-c4ccccc4)ccc23)cc1	0.4961426	0.4961	1.0000000	0.0000	0.5213703	7.6040	1.0000000	1.0000	10
19.0898	52.0995	-51.2066	0.0069755	CC(O)CNc1nc(-c2cn(C(C)C)nc2-c2cc(Cl)cc(NS(=O)(=O)C(C)C)c2)cc(N2CCOCC2)n1	1	c1ccc(-c2n[nH]cc2-c2cc(N3CCOCC3)ncn2)cc1	0.3263359	0.3263	0.0000000	1.0000	0.5639796	7.8129	1.0000000	1.0000	10
16.0001	27.5763	30.5269	0.4539317	O=C(c1c(F)ccc(NS(=O)(=O)c2c(F)cccc2F)c1F)c1c[nH]c2ncc(Cl)cc12	1	O=C(c1cccc(NS(=O)(=O)c2ccccc2)c1)c1c[nH]c2ncccc12	0.3147904	0.3148	1.0000000	0.0000	0.3955890	6.9846	1.0000000	1.0000	10
32.0829	51.7530	-4.8043	0.3667870	N#Cc1ccc(NC(=O)c2cc(Nc3ccc(F)c(S(=O)(=O)Nc4ccc(C(F)(F)F)cc4)c3)ncn2)cc1C(F)(F)F	1	O=C(Nc1ccccc1)c1cc(Nc2cccc(S(=O)(=O)Nc3ccccc3)c2)ncn1	0.2047552	0.2048	1.0000000	0.0000	0.3408146	6.6978	1.0000000	1.0000	10
29.9630	35.1152	-0.9763	0.2667105	Cc1ccc2[nH]c(CC(C)(C)c3nnc(C)n3CCN(C)C)nc2c1	1	c1ccc2[nH]c(CCc3nnc[nH]3)nc2c1	0.7493704	0.7494	1.0000000	0.0000	0.0517012	3.9624	1.0000000	1.0000	10
20.5452	33.6246	16.6096	0.3924548	Cc1ccc(NC(=O)c2cccc(C(C)(C)C#N)c2)cc1-c1ccc(-c2nc3ccccc3[nH]2)cc1	1	O=C(Nc1cccc(-c2ccc(-c3nc4ccccc4[nH]3)cc2)c1)c1ccccc1	0.2835709	0.2836	1.0000000	0.0000	0.3038340	6.4918	1.0000000	1.0000	10
25.6317	29.8108	39.5404	0.5418062	O=S1(=O)CCN(c2cncc(-c3ccnc4[nH]ncc34)c2)CC1	1	O=S1(=O)CCN(c2cncc(-c3ccnc4[nH]ncc34)c2)CC1	0.7607190	0.7607	1.0000000	0.0000	0.2853834	6.3838	1.0000000	1.0000	10
14.2837	42.3724	-1.7683	0.3172197	COc1cc2nccc(Oc3ccc(NC(=O)Nc4cc(C(C)(C)C)nn4-c4ccc(C)cc4)c(C(F)(F)F)c3)c2cc1OC	1	O=C(Nc1ccc(Oc2ccnc3ccccc23)cc1)Nc1ccnn1-c1ccccc1	0.1895578	0.1896	1.0000000	0.0000	0.2559151	6.2021	1.0000000	1.0000	10
17.6833	31.3218	26.2730	0.4499594	CCCS(=O)(=O)Nc1ccc(F)c(C(=O)Nc2cnc3cnc(N4CCCCC4)nc3c2)c1F	1	O=C(Nc1cnc2cnc(N3CCCCC3)nc2c1)c1ccccc1	0.5186199	0.5186	1.0000000	0.0000	0.2524188	6.1797	1.0000000	1.0000	10
15.4855	43.0298	32.6335	0.5911196	Oc1cc(Nc2ncnc3ccc(-c4ccc(Cl)cc4)cc23)c(F)cc1F	1	c1ccc(Nc2ncnc3ccc(-c4ccccc4)cc23)cc1	0.4777196	0.4777	1.0000000	0.0000	0.5254022	7.6237	1.0000000	1.0000	10
17.9502	35.7804	23.6352	0.4641844	CN1CCN(c2ncc3ncnc(N(C)c4cccc(C(C)(C)C)c4)c3n2)CC1	1	c1ccc(Nc2ncnc3cnc(N4CCNCC4)nc23)cc1	0.6791243	0.6791	1.0000000	0.0000	0.2160616	5.9328	1.0000000	1.0000	10
34.8032	46.0137	-45.4425	0.0044629	CCC(C)NC(=O)c1ccc(Cn2c(CC(C)(C)C)nc3cc(Cl)c(OCc4c(F)ccc(F)c4F)cc32)cc1	1	c1ccc(COc2ccc3ncn(Cc4ccccc4)c3c2)cc1	0.2081134	0.2081	0.0000000	1.0000	0.2803270	6.3535	1.0000000	1.0000	10
31.5391	42.5963	38.0760	0.6302524	CCCS(=O)(=O)Nc1cccc(-c2n[nH]cc2-c2cccc3conc23)c1F	1	c1ccc(-c2n[nH]cc2-c2cccc3conc23)cc1	0.5057014	0.5057	1.0000000	0.0000	0.5846711	7.9159	1.0000000	1.0000	10
31.7504	49.0868	3.5922	0.4115548	CC(=O)Nc1cc(Oc2ccc3c(c2)C(=O)NC3=O)ccc1Oc1ccc2c(c1)CCC2=C(C#N)c1ccccc1	1	O=C1NC(=O)c2cc(Oc3ccc(Oc4ccc5c(c4)CCC5=Cc4ccccc4)cc3)ccc21	0.2127295	0.2127	1.0000000	0.0000	0.4362724	7.1883	1.0000000	1.0000	10
16.5453	45.1711	25.4144	0.5514491	Cc1ccc(C(=O)Nc2cc(C(C)(C)C)on2)cc1Nc1c(-c2cccnc2)nc2sccn12	1	O=C(Nc1ccon1)c1cccc(Nc2c(-c3cccnc3)nc3sccn23)c1	0.3232546	0.3233	1.0000000	0.0000	0.6203229	8.0970	1.0000000	1.0000	10
31.7102	39.4554	-39.4554	0.0000000	c1cc2c(c(-c3ccc4c(c3)Cc3c[nH]nc3-4)c1)OC1COc3cc4c(cc3C1O2)OCO4	1	c1cc2c(c(-c3ccc4c(c3)Cc3c[nH]nc3-4)c1)OC1COc3cc4c(cc3C1O2)OCO4	0.0000000	0.0000	0.0000000	0.0000	0.0000000	0.0000	0.0000000	0.0000	10
13.2652	38.1238	28.5138	0.5206062	O=C(Nc1ccc(Oc2ccnc(NC(=O)C3CC3)c2)nc1)Nc1cc(C(F)(F)F)ccc1F	1	O=C(Nc1ccccc1)Nc1ccc(Oc2ccnc(NC(=O)C3CC3)c2)nc1	0.4131698	0.4132	1.0000000	0.0000	0.4370744	7.1923	1.0000000	1.0000	10
25.2042	29.9609	8.0897	0.2972702	O=C(c1cn[nH]c1)c1nc(-c2ccc(C(F)(F)F)cc2)c[nH]1	1	O=C(c1cn[nH]c1)c1nc(-c2ccccc2)c[nH]1	0.7303311	0.7303	1.0000000	0.0000	0.0687850	4.3316	1.0000000	1.0000	10
10.2093	39.8474	31.5599	0.5578693	Cc1ccc(C(=O)Nc2cc(N(C)CCN(C)C)cc(C(F)(F)F)c2)cc1Nc1ncnc2cnc(N(C)C)nc12	1	O=C(Nc1ccccc1)c1cccc(Nc2ncnc3cncnc23)c1	0.2951313	0.2951	1.0000000	0.0000	0.6897771	8.4717	1.0000000	1.0000	10
38.1025	49.9020	-49.0386	0.0067448	CN(C)CC1CC2C(c3ccccc3)Nc3cc(F)c(Nc4ccc(F)c5[nH]ccc45)cc3C2O1	1	c1ccc(C2Nc3ccc(Nc4cccc5[nH]ccc45)cc3C3OCCC23)cc1	0.3148884	0.3149	0.0000000	4.0000	0.5358913	7.6749	1.0000000	1.0000	10
23.4888	26.4063	47.1182	0.5744102	Cc1ccc(C(=O)Nc2ccc(Cl)c(C(F)(F)F)c2)cc1NC(=O)c1cc[nH]c(=NC(=O)C2CC2)c1	1	O=C(Nc1ccccc1)c1cccc(NC(=O)c2cc[nH]c(=NC(=O)C3CC3)c2)c1	0.4263579	0.4264	1.0000000	0.0000	0.5402442	7.6962	1.0000000	1.0000	10
19.8057	54.2134	-54.2134	0.0000000	CN1CCCN(CCNc2nccc(-c3cccnc3Nc3cncc(C(F)(F)F)c3)n2)C1	1	c1cncc(Nc2ncccc2-c2ccnc(NCCN3CCCNC3)n2)c1	0.0000000	0.0000	0.0000000	0.0000	0.0000000	0.0000	0.0000000	0.0000	10
25.1347	49.1178	11.8161	0.4760465	O=C(Nc1cc(Oc2ncnc3cnc(N4CCN(c5ncccn5)CC4)nc23)ccc1F)Nc1cc(C(F)(F)F)ccc1F	1	O=C(Nc1ccccc1)Nc1cccc(Oc2ncnc3cnc(N4CCN(c5ncccn5)CC4)nc23)c1	0.2408005	0.2408	1.0000000	0.0000	0.5586712	7.7867	1.0000000	1.0000	10
23.9439	42.8866	-42.8866	0.0000000	C1NCCN(c2nc(N)c3[nH]c(-c4cc5cn[nH]c5cc4)cc(=NC(C)C)n3n2)C1	0		0.0000000	0.0000	0.0000000	0.0000	0.0000000	0.0000	0.0000000	0.0000	10
15.2761	34.6534	40.2464	0.5851548	Cc1ccc(NC(=O)c2ccc(C(C)(C)C)cc2)cc1Nc1ncnc2cnc(N3CCN(C)CC3)nc12	1	O=C(Nc1cccc(Nc2ncnc3cnc(N4CCNCC4)nc23)c1)c1ccccc1	0.3960540	0.3961	1.0000000	0.0000	0.6019804	8.0031	1.0000000	1.0000	10
17.9171	26.8212	44.5220	0.5573689	CC(=O)Nc1ccc(O)c2ncc(-c3ccncc3)cc12	1	c1ccc2ncc(-c3ccncc3)cc2c1	0.7071055	0.7071	1.0000000	0.0000	0.3254641	6.6138	1.0000000	1.0000	10
29.7549	43.1427	-43.1427	0.0000000	COc1ccc(C(C)C#Cc2nc3ccccc3nc2Nc2ccccc2F)cc1OC	1	C(#Cc1nc2ccccc2nc1Nc1ccccc1)Cc1ccccc1	0.0000000	0.0000	0.0000000	0.0000	0.0000000	0.0000	0.0000000	0.0000	10
27.3880	73.8009	-12.3448	0.4801260	CCCS(=O)(=O)N(C)CCCNc1ncc2ncnc(Nc3cc(C(=O)Nc4cccc(C(F)(F)F)c4)ccc3C)c2n1	1	O=C(Nc1ccccc1)c1cccc(Nc2ncnc3cncnc23)c1	0.1827746	0.1828	1.0000000	0.0000	0.7224236	8.6631	1.0000000	1.0000	10
37.1824	36.9096	-36.1703	0.0057761	CC1(C)C(O)CC2(O)c3cc(O)c4c(=O)c5cc(O)c(O)cc5oc4c3C(O)CC21	1	O=c1c2ccccc2oc2c3c(ccc12)C1CCCC1CC3	0.2416427	0.2416	0.0000000	4.0000	0.4614238	7.3120	1.0000000	1.0000	10
11.1132	51.0760	31.5428	0.6454593	Cc1ccc(C(=O)Nc2cc(C(C)(C)C)on2)cc1N(C)c1ncnc2cnc(N3CCOCC3)nc12	1	O=C(Nc1ccon1)c1cccc(Nc2ncnc3cnc(N4CCOCC4)nc23)c1	0.4301460	0.4301	1.0000000	0.0000	0.7116992	8.5989	1.0000000	1.0000	10
29.5856	31.4440	9.0426	0.3163020	CC(=O)N1CCC(Nc2ccc(C)c(NS(=O)(=O)C(C)C)c2)CC1	1	c1ccc(NC2CCNCC2)cc1	0.8526688	0.8527	1.0000000	0.0000	0.0700314	4.3551	1.0000000	1.0000	10
15.7728	28.2039	44.6112	0.5688680	CCCS(=O)(=O)Nc1cc(F)c(F)c(C(=O)Nc2cnc3[nH]nc(C)c3c2)c1F	1	O=C(Nc1cnc2[nH]ncc2c1)c1ccccc1	0.5229070	0.5229	1.0000000	0.0000	0.4429742	7.2214	1.0000000	1.0000	10
26.3868	47.5268	-46.5262	0.0078170	CN(C)C1CCN(c2ccc(Nc3ncnc4cnc(N5CCOCC5)nc34)cn2)C1	1	c1nc(Nc2ccc(N3CCCC3)nc2)c2nc(N3CCOCC3)ncc2n1	0.6533790	0.6534	0.0000000	1.0000	0.4101662	7.0582	1.0000000	1.0000	10
15.4410	34.3683	30.4730	0.5065731	Cc1ccc(NC(=O)c2cc(C)n(C(C)(C)C)n2)cc1-n1cc(-c2cncc(N3CCN(CC(C)C)CC3)c2)nn1	1	O=C(Nc1cccc(-n2cc(-c3cncc(N4CCNCC4)c3)nn2)c1)c1cc[nH]n1	0.3454528	0.3455	1.0000000	0.0000	0.4768361	7.3872	1.0000000	1.0000	10
19.3680	18.9121	15.6120	0.2697189	N=c1[nH][nH]c(N)c1N=Nc1ccc(O)cc1	1	N=c1[nH][nH]cc1N=Nc1ccccc1	0.4898421	0.4898	1.0000000	0.0000	0.0764881	4.4708	1.0000000	1.0000	10
31.3015	35.5612	29.9046	0.5114513	O=c1ccccn1-c1cccc(-c2c(C3CC3)nc3c(-c4ccncc4)cccn23)n1	1	O=c1ccccn1-c1cccc(-c2c(C3CC3)nc3c(-c4ccncc4)cccn23)n1	0.4420067	0.4420	1.0000000	0.0000	0.3951196	6.9822	1.0000000	1.0000	10
16.5830	27.7723	42.7578	0.5510170	CC(C)c1cccc(C(=O)Nc2cccc(Oc3ccc4ncn(C)c(=O)c4c3)c2)c1	1	O=C(Nc1cccc(Oc2ccc3nc[nH]c(=O)c3c2)c1)c1ccccc1	0.4939120	0.4939	1.0000000	0.0000	0.4305134	7.1598	1.0000000	1.0000	10
15.3516	21.8024	29.4974	0.4007799	O=C(Nc1ccc(Cl)c(C(F)(F)F)c1)C1CC1	1	O=C(Nc1ccccc1)C1CC1	0.8658659	0.8659	1.0000000	0.0000	0.1228125	5.1092	1.0000000	1.0000	10
13.0550	37.8256	32.6565	0.5506419	O=C(Nc1ccc(F)c(OC(F)(F)F)c1)Nc1ccc(Oc2ccnc(NC(=O)C3CC3)c2)cc1F	1	O=C(Nc1ccccc1)Nc1ccc(Oc2ccnc(NC(=O)C3CC3)c2)cc1	0.3378454	0.3378	1.0000000	0.0000	0.5951664	7.9686	1.0000000	1.0000	10
11.4038	38.9900	26.2161	0.5094231	O=S(=O)(Nc1ccc(F)c(Nc2ncccc2-c2ncnc3[nH]cnc23)c1F)c1ccccc1	1	O=S(=O)(Nc1cccc(Nc2ncccc2-c2ncnc3[nH]cnc23)c1)c1ccccc1	0.3326214	0.3326	1.0000000	0.0000	0.4993172	7.4967	1.0000000	1.0000	10
28.2704	44.2240	18.2458	0.4880450	CC(=O)Nc1ccc(NC(=O)c2ccc(C)c(Nc3c[nH]c4cnc(Cl)nc34)c2)cc1	1	O=C(Nc1ccccc1)c1cccc(Nc2c[nH]c3cncnc23)c1	0.3345228	0.3345	1.0000000	0.0000	0.4477522	7.2449	1.0000000	1.0000	10
13.3503	50.9813	27.7866	0.6153743	Cc1ccc(C(=O)Nc2cc(C(C)(C)C)on2)cc1Nc1ncnc2cnc(N3CCCCC3)nc12	1	O=C(Nc1ccon1)c1cccc(Nc2ncnc3cnc(N4CCCCC4)nc23)c1	0.4010888	0.4011	1.0000000	0.0000	0.6729601	8.3775	1.0000000	1.0000	10
14.3408	58.7720	-58.7720	0.0000000	COC(=O)NC(C)CNc1nccc(-c2nc(C3CC3)[nH]c2-c2cc(NC(=O)c3cccc(C(F)(F)F)c3)ccc2C)n1	1	O=C(Nc1cccc(-c2[nH]c(C3CC3)nc2-c2ccncn2)c1)c1ccccc1	0.0000000	0.0000	0.0000000	0.0000	0.0000000	0.0000	0.0000000	0.0000	10
23.0795	36.2860	25.9018	0.4858419	COc1ccc(C(C)(C)C)cc1NC(=O)c1ccc(C)c(Nc2ncccc2-c2ncnc3[nH]cnc23)c1	1	O=C(Nc1ccccc1)c1cccc(Nc2ncccc2-c2ncnc3[nH]cnc23)c1	0.2569516	0.2570	1.0000000	0.0000	0.5552292	7.7697	1.0000000	1.0000	10
18.7206	39.4761	21.6470	0.4775243	COc1n[nH]c2ncc(NC(=O)c3cc(NC(=O)c4cc(N(C)CCN(C)C)cc(C(F)(F)F)c4)ccc3F)cc12	1	O=C(Nc1cccc(C(=O)Nc2cnc3[nH]ncc3c2)c1)c1ccccc1	0.2503191	0.2503	1.0000000	0.0000	0.5444954	7.7170	1.0000000	1.0000	10
20.0336	36.8669	30.6856	0.5277540	CC(C)(C)C(=O)NCc1c(F)ccc(Nc2ncnc3ccc(N4CCOCC4)nc23)c1Cl	1	c1ccc(Nc2ncnc3ccc(N4CCOCC4)nc23)cc1	0.5780730	0.5781	1.0000000	0.0000	0.3387817	6.6868	1.0000000	1.0000	10
11.6219	36.1996	39.9900	0.5952314	CC(=O)Nc1cn2cc(-c3cc(NC(=O)c4cccc(C(C)(C)C)c4)ccc3C)ccc2n1	1	O=C(Nc1cccc(-c2ccc3nccn3c2)c1)c1ccccc1	0.4199332	0.4199	1.0000000	0.0000	0.5967560	7.9766	1.0000000	1.0000	10
20.1751	68.1136	-13.8693	0.4237839	COc1ccc(NC(=O)c2ccc(C)c(Nc3nc(N4CCN(C5CCN(C)CC5)CC4)nc4c(Nc5cccc(S(N)(=O)=O)c5)ncnc34)c2)cc1C(F)(F)F	1	O=C(Nc1ccccc1)c1cccc(Nc2nc(N3CCN(C4CCNCC4)CC3)nc3c(Nc4ccccc4)ncnc23)c1	0.1417324	0.1417	1.0000000	0.0000	0.6634462	8.3253	1.0000000	1.0000	10
30.2848	47.3424	6.3002	0.4190828	CCn1nc(-c2ccc(Oc3cc(F)c(F)c(C#N)c3)cc2)c(C(=O)Nc2ccccc2F)c1C	1	O=C(Nc1ccccc1)c1c[nH]nc1-c1ccc(Oc2ccccc2)cc1	0.3587378	0.3587	1.0000000	0.0000	0.2913049	6.4189	1.0000000	1.0000	10
31.7888	46.6792	8.3635	0.4300207	Cc1ccc(NC(=O)c2ccccn2)cc1-c1cnc2cccc(Nc3cccc(Cl)c3)c2c1	1	O=C(Nc1cccc(-c2cnc3cccc(Nc4ccccc4)c3c2)c1)c1ccccn1	0.2870997	0.2871	1.0000000	0.0000	0.3753583	6.8807	1.0000000	1.0000	10
15.0274	33.1102	-33.1102	0.0000000	Cc1ccc(NC(=O)c2cccc(C(F)(F)F)c2)cc1-c1cc(N2CCOCC2)nc(N2CCOC2=O)n1	1	O=C(Nc1cccc(-c2cc(N3CCOCC3)nc(N3CCOC3=O)n2)c1)c1ccccc1	0.0000000	0.0000	0.0000000	0.0000	0.0000000	0.0000	0.0000000	0.0000	10
10.9904	44.6444	16.2558	0.4757834	N#Cc1c(Oc2ccc(F)c(NC(=O)Nc3cccc(C(F)(F)F)c3)c2)ccc2nc(NC(=O)C3CC3)sc12	1	O=C(Nc1ccccc1)Nc1cccc(Oc2ccc3nc(NC(=O)C4CC4)sc3c2)c1	0.2193549	0.2194	1.0000000	0.0000	0.6043607	8.0152	1.0000000	1.0000	11
21.1282	50.4089	24.2725	0.5834487	COCCNc1nc(C2CC2)c2cc(-c3ccc(C4CC4)nc3)cnc2n1	1	c1nc(C2CC2)c2cc(-c3ccc(C4CC4)nc3)cnc2n1	0.6435689	0.6436	1.0000000	0.0000	0.3942594	6.9778	1.0000000	1.0000	11
19.5874	49.6367	18.9252	0.5356395	CNc1nccc(-c2cccnc2-c2cc(Cl)cc(NS(=O)(=O)c3c(F)cccc3F)c2F)n1	1	O=S(=O)(Nc1cccc(-c2ncccc2-c2ccncn2)c1)c1ccccc1	0.3774164	0.3774	1.0000000	0.0000	0.5061425	7.5299	1.0000000	1.0000	11
21.9552	34.1807	34.0623	0.5331485	CC(=O)Nc1cccc(-n2cc(-c3ccc4c(c3)Cc3c[nH]nc3-4)c(-c3ccncc3)n2)c1	1	c1ccc(-n2cc(-c3ccc4c(c3)Cc3c[nH]nc3-4)c(-c3ccncc3)n2)cc1	0.4166245	0.4166	1.0000000	0.0000	0.4597951	7.3040	1.0000000	1.0000	11
12.2619	45.2266	16.7728	0.4843707	COc1ccc(NC(=O)c2ccc(C)c(Nc3ncccc3-c3ncnc4[nH]cnc34)c2)cc1C(F)(F)F	1	O=C(Nc1ccccc1)c1cccc(Nc2ncccc2-c2ncnc3[nH]cnc23)c1	0.2615964	0.2616	1.0000000	0.0000	0.5427562	7.7085	1.0000000	1.0000	11
25.4409	22.0807	28.2757	0.3934095	Clc1ncnc2nn(CCc3ccccc3)cc12	1	c1ccc(CCn2cc3cncnc3n2)cc1	0.6787092	0.6787	1.0000000	0.0000	0.1446514	5.3389	1.0000000	1.0000	11
29.4777	69.2228	-23.2978	0.3587890	CC(=O)Nc1ccc(Br)c(-n2nc(N(C)C)cc2NC(=O)Nc2ccc(Oc3ccnc4[nH]c(=O)c(=O)[nH]c34)cc2C(F)(F)F)c1	1	O=C(Nc1ccc(Oc2ccnc3[nH]c(=O)c(=O)[nH]c23)cc1)Nc1ccnn1-c1ccccc1	0.1465026	0.1465	1.0000000	0.0000	0.4304125	7.1593	1.0000000	1.0000	11
9.8909	25.5383	65.3320	0.7099244	COCCn1cc(-c2ccc3c(c2)CCC3=NO)c(-c2ccncc2)n1	1	N=C1CCc2cc(-c3c[nH]nc3-c3ccncc3)ccc21	0.5665997	0.5666	1.0000000	0.0000	0.7081665	8.5780	1.0000000	1.0000	11
12.8983	23.5666	43.9393	0.5273903	CCCS(=O)(=O)Nc1ccc(F)c(C(=O)c2c[nH]c3ncc(-c4ccc(OC)nc4)cc23)c1F	1	O=C(c1ccccc1)c1c[nH]c2ncc(-c3cccnc3)cc12	0.3592319	0.3592	1.0000000	0.0000	0.5084932	7.5413	1.0000000	1.0000	11
12.3425	30.2072	38.6319	0.5378049	CNC(=O)c1cc(Oc2ccc3c(c2)nc(Nc2ccc(Br)cc2)n3C)ccn1	1	c1ccc(Nc2nc3cc(Oc4ccncc4)ccc3[nH]2)cc1	0.4618371	0.4618	1.0000000	0.0000	0.4299164	7.1568	1.0000000	1.0000	11
46.9009	71.9470	-27.9050	0.3440782	CNC(=O)c1ccc(OCc2ccc(-c3cccc4c(Nc5cccc(NC(=O)C6CC6)c5C)nncc34)cc2NC(C)=O)nc1	1	O=C(Nc1cccc(Nc2nncc3c(-c4ccc(COc5ccccn5)cc4)cccc23)c1)C1CC1	0.1498473	0.1498	1.0000000	0.0000	0.3813516	6.9117	1.0000000	1.0000	11
28.0622	41.4025	8.8849	0.3928704	COc1ccc(Cl)cc1-c1cn(-c2cc(NC(=O)CCCN(C)C)cc(NC(=O)c3cccc(C(F)(F)F)c3)c2)nn1	1	O=C(Nc1cccc(-n2cc(-c3ccccc3)nn2)c1)c1ccccc1	0.2264950	0.2265	1.0000000	0.0000	0.3693282	6.8493	1.0000000	1.0000	11
19.9351	29.0106	54.7588	0.6544485	CCCS(=O)(=O)Nc1ccc(Cl)c(C(=O)Nc2cnc3[nH]c(O)cc3c2)c1F	1	O=C(Nc1cnc2[nH]ccc2c1)c1ccccc1	0.4801065	0.4801	1.0000000	0.0000	0.6698532	8.3604	1.0000000	1.0000	11
17.3036	42.9359	23.5453	0.5193850	Cc1ccc(C(=O)Nc2cc(N(C)CCN(C)C)cc(C(F)(F)F)c2)cc1Nc1ncnc2cnc(N(C)C3CCOCC3)nc12	1	O=C(Nc1ccccc1)c1cccc(Nc2ncnc3cnc(NC4CCOCC4)nc23)c1	0.2359565	0.2360	1.0000000	0.0000	0.7024546	8.5446	1.0000000	1.0000	11
17.2378	28.8319	31.6457	0.4724810	FC(F)(F)c1cccc(-c2cc3cc(-c4ccncc4)cnc3[nH]2)c1	1	c1ccc(-c2cc3cc(-c4ccncc4)cnc3[nH]2)cc1	0.5375458	0.5375	1.0000000	0.0000	0.2756079	6.3249	1.0000000	1.0000	11
25.3927	39.6454	26.9002	0.5198883	Cc1ccc(-c2cncc3[nH]nc(C4CC4)c23)cc1C(=O)Nc1ccc(N2CCN(C)CC2)cc1	1	O=C(Nc1ccc(N2CCNCC2)cc1)c1cccc(-c2cncc3[nH]nc(C4CC4)c23)c1	0.4412232	0.4412	1.0000000	0.0000	0.4117615	7.0663	1.0000000	1.0000	11
26.7264	30.5827	22.1541	0.4120058	CC(=O)c1sc2ccc(C(F)(F)F)cc2c1Nc1cccc(F)c1	1	c1ccc(Nc2csc3ccccc23)cc1	0.4617194	0.4617	1.0000000	0.0000	0.2251340	5.9970	1.0000000	1.0000	11
17.3352	45.6122	18.8007	0.5032262	O=C(Nc1cccc(C(F)(F)F)c1)c1ccc(F)c(Nc2ncccc2-c2ncnc3[nH]cnc23)c1	1	O=C(Nc1ccccc1)c1cccc(Nc2ncccc2-c2ncnc3[nH]cnc23)c1	0.2764579	0.2765	1.0000000	0.0000	0.5679557	7.8326	1.0000000	1.0000	11
9.1358	32.3435	48.0173	0.6278192	CCCS(=O)(=O)Nc1ccc(F)c(C(=O)Nc2cnc3[nH]cc(Br)c3c2)c1F	1	O=C(Nc1cnc2[nH]ccc2c1)c1ccccc1	0.5035084	0.5035	1.0000000	0.0000	0.5813659	7.8993	1.0000000	1.0000	11
17.8472	53.4020	-52.5285	0.0068246	CC1COCCN1c1ncc2ncnc(Nc3cc(C(=O)NCc4cccc(C(F)(F)F)c4)ccc3Cl)c2n1	1	O=C(NCc1ccccc1)c1cccc(Nc2ncnc3cnc(N4CCOCC4)nc23)c1	0.3415397	0.3415	0.0000000	1.0000	0.5143194	7.5697	1.0000000	1.0000	11
11.2161	38.9517	33.2123	0.5637812	COc1ccc(NC(=O)c2ccc(C)c(Nc3ncnc4cnc(N(C)CCN(C)C)nc34)c2)cc1C(F)(F)F	1	O=C(Nc1ccccc1)c1cccc(Nc2ncnc3cncnc23)c1	0.3030541	0.3031	1.0000000	0.0000	0.6917760	8.4831	1.0000000	1.0000	11
15.6736	25.9254	44.1618	0.5475559	Cc1ccc(NC(=O)c2cccc(C(F)(F)F)c2)cc1-c1cc(-c2ccccn2)nc(N2CCOCC2)c1	1	O=C(Nc1cccc(-c2cc(-c3ccccn3)nc(N3CCOCC3)c2)c1)c1ccccc1	0.3395064	0.3395	1.0000000	0.0000	0.5846354	7.9157	1.0000000	1.0000	11
24.3061	47.6080	25.2066	0.5688642	CN(C)CCN(C)c1ncc2ncnc(Nc3cc(C(=O)N4CCOCC4)c(Cl)cc3F)c2n1	1	O=C(c1cccc(Nc2ncnc3cncnc23)c1)N1CCOCC1	0.5370226	0.5370	1.0000000	0.0000	0.4329680	7.1720	1.0000000	1.0000	11
20.6481	35.1407	-34.3430	0.0062316	CN1CCN(C)C(C)(C(=O)Nc2cc(C(=O)Nc3ccc(Cl)c(C(F)(F)F)c3)ccn2)C1	1	O=C(Nc1ccccc1)c1ccnc(NC(=O)C2CNCCN2)c1	0.7154165	0.7154	0.0000000	1.0000	0.2188360	5.9527	1.0000000	1.0000	11
17.1446	31.2907	40.4003	0.5600859	COc1ncc(-c2cnc3c(c2)CC2(CN3)COC2)cn1	1	c1ncc(-c2cnc3c(c2)CC2(CN3)COC2)cn1	0.9016838	0.9017	1.0000000	0.0000	0.2673889	6.2744	1.0000000	1.0000	11
14.1031	33.7037	9.1271	0.3346156	O=C(Nc1cc(Oc2cccc3[nH]c(=O)[nH]c23)c(F)c(F)c1F)c1cccc(C(F)(F)F)c1	1	O=C(Nc1cccc(Oc2cccc3[nH]c(=O)[nH]c23)c1)c1ccccc1	0.2799294	0.2799	1.0000000	0.0000	0.2085859	5.8785	1.0000000	1.0000	11
12.5554	46.3173	30.8353	0.6027542	COc1ccc(NC(=O)c2ccc(F)c(Nc3ncnc4cnc(N5CCOCC5)nc34)c2)cc1C(F)(F)F	1	O=C(Nc1ccccc1)c1cccc(Nc2ncnc3cnc(N4CCOCC4)nc23)c1	0.3412995	0.3413	1.0000000	0.0000	0.7348935	8.7399	1.0000000	1.0000	11
16.1408	26.6803	57.4730	0.6574482	Cc1ccc(NC(=O)c2cncnc2)cc1-c1cc(N2CCOCC2)nc(N2CCOCC2)n1	1	O=C(Nc1cccc(-c2cc(N3CCOCC3)nc(N3CCOCC3)n2)c1)c1cncnc1	0.6118065	0.6118	1.0000000	0.0000	0.5502574	7.7453	1.0000000	1.0000	11
21.3280	40.1861	32.9663	0.5715026	CCCS(=O)(=O)Nc1ccc(F)c(-c2cn(-c3cccc(NC(=O)C4CC4)c3F)nn2)c1	1	O=C(Nc1cccc(-n2cc(-c3ccccc3)nn2)c1)C1CC1	0.5319943	0.5320	1.0000000	0.0000	0.4414060	7.2137	1.0000000	1.0000	11
25.8807	42.2493	-42.2493	0.0000000	C#CC(=O)Nc1cccc(-c2[nH]c(CCCO)nc2-c2cccc(NS(=O)(=O)Cc3ccccc3)c2)c1	1	O=S(=O)(Cc1ccccc1)Nc1cccc(-c2nc[nH]c2-c2ccccc2)c1	0.0000000	0.0000	0.0000000	0.0000	0.0000000	0.0000	0.0000000	0.0000	11
20.3651	49.5685	8.3436	0.4524382	O=C(NCCCNc1nccc(-c2c(-c3cccc(Cl)c3)nc3sccn23)n1)c1ccccc1	1	O=C(NCCCNc1nccc(-c2c(-c3ccccc3)nc3sccn23)n1)c1ccccc1	0.2853765	0.2854	1.0000000	0.0000	0.4268600	7.1417	1.0000000	1.0000	11
20.6884	27.9968	46.4977	0.5819886	CC(C)S(=O)(=O)Nc1ccc(F)c(Nc2ccc3c(c2)C(=O)NC3=O)c1Cl	1	O=C1NC(=O)c2cc(Nc3ccccc3)ccc21	0.6549131	0.6549	1.0000000	0.0000	0.3860423	6.9358	1.0000000	1.0000	11
28.4167	38.3218	35.6096	0.5775892	CCS(=O)(=O)Nc1ccc(F)c(C(=O)Nc2cc3nc(COC)[nH]c3c(N3CCOCC3)n2)c1F	1	O=C(Nc1cc2nc[nH]c2c(N2CCOCC2)n1)c1ccccc1	0.4194693	0.4195	1.0000000	0.0000	0.5552322	7.7698	1.0000000	1.0000	11
20.5907	23.5478	32.2562	0.4359687	N=c1ncc(-c2nc(N3CCOCC3)nc3c2CCN(CC2CC2)C3)c[nH]1	1	N=c1ncc(-c2nc(N3CCOCC3)nc3c2CCN(CC2CC2)C3)c[nH]1	0.8356756	0.8357	1.0000000	0.0000	0.1553160	5.4407	1.0000000	1.0000	11
27.1566	42.2933	19.4228	0.4821569	O=C(NCCCNc1nc2c(O)cccc2[nH]1)c1c(F)cc(F)cc1Cl	1	O=C(NCCCNc1nc2ccccc2[nH]1)c1ccccc1	0.4930910	0.4931	1.0000000	0.0000	0.3117494	6.5370	1.0000000	1.0000	11
16.0507	28.1795	30.6277	0.4594309	Cc1cnc2[nH]cc(C(=O)c3c(F)ccc(NS(=O)(=O)c4cc(F)cc(F)c4)c3F)c2c1	1	O=C(c1cccc(NS(=O)(=O)c2ccccc2)c1)c1c[nH]c2ncccc12	0.3377729	0.3378	1.0000000	0.0000	0.3834541	6.9225	1.0000000	1.0000	11
30.6521	59.8408	-59.8408	0.0000000	n1[nH]c(=O)n(C)c2cncc(Nc3cc(C(=O)Nc4n(C)nc(C(C)(C)C)c4)cc(C(F)(F)F)c3)c12	0		0.0000000	0.0000	0.0000000	0.0000	0.0000000	0.0000	0.0000000	0.0000	11
27.1973	64.3003	-63.4073	0.0069766	CNc1nccc(-c2nn(C3CCCC(=O)C3)cc2-c2cc(F)cc(NS(=O)(=O)c3ccc(C)cc3)c2)n1	1	O=C1CCCC(n2cc(-c3cccc(NS(=O)(=O)c4ccccc4)c3)c(-c3ccncn3)n2)C1	0.3431687	0.3432	0.0000000	1.0000	0.5403723	7.6968	1.0000000	1.0000	11
39.6338	48.6489	-48.6489	0.0000000	CS(=O)(=O)NN=c1oc2cc(O)ccc2c2ccc(Nc3cccc4c(F)ccnc34)cc12	1	N=c1oc2ccccc2c2ccc(Nc3cccc4cccnc34)cc12	0.0000000	0.0000	0.0000000	0.0000	0.0000000	0.0000	0.0000000	0.0000	11
27.2792	35.7970	18.5396	0.4245044	Cc1cccc(C(=O)NCCCN=c2[nH]c(-c3ccncc3)nc3ccc(N4CCN(C)CC4)cc23)c1	1	O=C(NCCCN=c1[nH]c(-c2ccncc2)nc2ccc(N3CCNCC3)cc12)c1ccccc1	0.3837647	0.3838	1.0000000	0.0000	0.2836620	6.3735	1.0000000	1.0000	11
31.3037	54.6652	-13.1776	0.3241215	COc1ccc(C(=O)Nc2cc(C(=O)Nc3ccc(Nc4ccncc4)cc3)ccc2C)cc1NC(=O)C1(N)CCNCC1	1	O=C(Nc1ccc(Nc2ccncc2)cc1)c1cccc(NC(=O)c2cccc(NC(=O)C3CCNCC3)c2)c1	0.1633782	0.1634	1.0000000	0.0000	0.3062840	6.5058	1.0000000	1.0000	11
15.0730	32.2641	-31.2431	0.0079763	Fc1cccc(-c2c(-c3ccncc3)nn3c(C4CC5CCC(C4)N5)ccnc23)c1	1	c1ccc(-c2c(-c3ccncc3)nn3c(C4CC5CCC(C4)N5)ccnc23)cc1	0.5472449	0.5472	0.0000000	2.0000	0.5014440	7.5070	1.0000000	1.0000	11
21.4926	32.2984	33.9245	0.5173660	Cc1ccc(NC(=O)c2cccc(C(F)(F)F)c2)cc1C(=O)Nc1ccc(S(=O)(=O)N2CCCC2)cc1	1	O=C(Nc1cccc(C(=O)Nc2ccc(S(=O)(=O)N3CCCC3)cc2)c1)c1ccccc1	0.4511937	0.4512	1.0000000	0.0000	0.3992068	7.0029	1.0000000	1.0000	11
28.2376	34.3757	29.7285	0.5008144	NCCOc1c(-c2cncc(N)c2)c(=O)[nH]c2c(Cl)cccc12	1	O=c1[nH]c2ccccc2cc1-c1cccnc1	0.6792007	0.6792	1.0000000	0.0000	0.2598036	6.2268	1.0000000	1.0000	11
14.1592	20.6817	71.0356	0.7165410	Cc1ccc(NC(=O)c2ccc(C(F)(F)F)cc2)cc1-c1cc(N2CCOCC2)nc(N2CCOCC2)n1	1	O=C(Nc1cccc(-c2cc(N3CCOCC3)nc(N3CCOCC3)n2)c1)c1ccccc1	0.5271477	0.5271	1.0000000	0.0000	0.7705241	8.9729	1.0000000	1.0000	11
23.6990	39.8607	54.7011	0.7387638	Cn1cc(-c2nc(C3CC3)[nH]c2-c2ccc(Cl)c(O)c2)c2cncnc21	1	c1ccc(-c2[nH]c(C3CC3)nc2-c2c[nH]c3ncncc23)cc1	0.5680912	0.5681	1.0000000	0.0000	0.7783148	9.0272	1.0000000	1.0000	11
22.4320	29.9073	27.1027	0.4453907	Oc1[nH]c2ccc(Nc3cc(F)ccc3F)cc2c1C=Nc1ccc(CN2CCCCC2)cc1	1	C(=Nc1ccc(CN2CCCCC2)cc1)c1c[nH]c2ccc(Nc3ccccc3)cc12	0.2830066	0.2830	1.0000000	0.0000	0.4138389	7.0767	1.0000000	1.0000	11
15.1937	56.2715	-5.2202	0.3988390	CC(C)(CO)Nc1nc(-c2cccc(NC(=O)Nc3ccccc3)c2)c2c(N)c(C(N)=O)sc2n1	1	O=C(Nc1ccccc1)Nc1cccc(-c2ncnc3sccc23)c1	0.2279530	0.2280	1.0000000	0.0000	0.3810016	6.9099	1.0000000	1.0000	11
11.7176	48.0479	29.2437	0.6038409	Cc1ccc(C(=O)Nc2cccc(C(F)(F)F)c2)cc1Nc1ncnc2c(N)nc(N3CCOCC3)nc12	1	O=C(Nc1ccccc1)c1cccc(Nc2ncnc3cnc(N4CCOCC4)nc23)c1	0.3521373	0.3521	1.0000000	0.0000	0.7186002	8.6401	1.0000000	1.0000	11
24.4021	28.3650	-28.3650	0.0000000	COC(=O)Nc1cccc(-c2ccc3cccnc3c2)c1	1	c1ccc(-c2ccc3cccnc3c2)cc1	0.0000000	0.0000	0.0000000	0.0000	0.0000000	0.0000	0.0000000	0.0000	11
19.0886	36.1530	35.1785	0.5572771	Cc1ccc(NC(=O)c2cnnc(N3CCCCC3)c2)cc1-c1cc(N2CCOCC2)nc(N2CCOCC2)c1	1	O=C(Nc1cccc(-c2cc(N3CCOCC3)nc(N3CCOCC3)c2)c1)c1cnnc(N2CCCCC2)c1	0.4985342	0.4985	1.0000000	0.0000	0.4389695	7.2017	1.0000000	1.0000	11
21.7374	28.3938	40.4743	0.5380317	CNC(=O)c1cc(Oc2ccc(C)c(NC(=O)c3cccc(C(C)(C)C#N)c3)c2)ccn1	1	O=C(Nc1cccc(Oc2ccncc2)c1)c1ccccc1	0.5972817	0.5973	1.0000000	0.0000	0.3452184	6.7216	1.0000000	1.0000	11
19.5488	33.3858	-32.4478	0.0073282	CN1CC2(C)CCC1Cc1ccc(Oc3ccnc4c3CCC(=O)N4)cc12	1	O=C1CCc2c(Oc3ccc4c(c3)C3CCC(C4)NC3)ccnc2N1	0.8845664	0.8846	0.0000000	2.0000	0.2704427	6.2932	1.0000000	1.0000	11
14.0452	36.8028	30.8682	0.5286798	O=C(Nc1ccc(Oc2ccnc(NC(=O)C3CC3)c2)c(F)c1)Nc1ccc(Cl)c(C(F)(F)F)c1	1	O=C(Nc1ccccc1)Nc1ccc(Oc2ccnc(NC(=O)C3CC3)c2)cc1	0.3238686	0.3239	1.0000000	0.0000	0.5590332	7.7885	1.0000000	1.0000	11
17.5909	26.5379	44.6533	0.5561809	O=C(Nc1cccc(-c2ncnc3[nH]ncc23)c1)c1cccc(Cl)c1	1	O=C(Nc1cccc(-c2ncnc3[nH]ncc23)c1)c1ccccc1	0.5867326	0.5867	1.0000000	0.0000	0.3799434	6.9044	1.0000000	1.0000	11
11.0256	47.7273	24.6455	0.5654132	Cc1ccc(NS(=O)(=O)C(C)C)cc1Nc1ncnc2cnc(N3CCOCC3)nc12	1	c1ccc(Nc2ncnc3cnc(N4CCOCC4)nc23)cc1	0.5912730	0.5913	1.0000000	0.0000	0.3928377	6.9705	1.0000000	1.0000	11
15.7333	43.3063	40.8497	0.6574688	Cc1oc(C(C)(C)C)cc1NC(=O)c1csc2c(N)ncnc12	1	O=C(Nc1ccoc1)c1csc2cncnc12	0.7464803	0.7465	1.0000000	0.0000	0.4640216	7.3247	1.0000000	1.0000	11
24.5399	47.4388	-46.4720	0.0075528	Cc1ccc(C(=O)Nc2cc(C(C)(C)C)on2)cc1-n1cc(-c2ccnc(N3CCN(C(C)C)C(C)C3)c2)nn1	1	O=C(Nc1ccon1)c1cccc(-n2cc(-c3ccnc(N4CCNCC4)c3)nn2)c1	0.3590665	0.3591	0.0000000	1.0000	0.6302915	8.1487	1.0000000	1.0000	11
15.0829	39.9243	41.4609	0.6358224	CCc1n[nH]c2ncc(NC(=O)c3c(F)ccc(NS(=O)(=O)CCCF)c3Cl)cc12	1	O=C(Nc1cnc2[nH]ncc2c1)c1ccccc1	0.4768559	0.4769	1.0000000	0.0000	0.6281381	8.1375	1.0000000	1.0000	11
28.8014	31.0027	34.1907	0.5093239	N#Cc1cc(F)c(NC(=O)c2ccc3ccccc3c2O)cc1C(F)(F)F	1	O=C(Nc1ccccc1)c1ccc2ccccc2c1	0.6314279	0.6314	1.0000000	0.0000	0.2881146	6.4000	1.0000000	1.0000	11
24.4437	24.5443	50.2910	0.5846509	Cc1ccc(S(=O)(=O)Nn2c(O)c(C#N)c(-c3ccc(F)cc3)c(C#N)c2=O)cc1	1	O=c1cc(-c2ccccc2)ccn1NS(=O)(=O)c1ccccc1	0.6597505	0.6598	1.0000000	0.0000	0.3878905	6.9453	1.0000000	1.0000	11
27.9166	56.3671	-55.3631	0.0078440	CCC(C)CN(C)c1ncc2ncnc(Nc3cc(S(=O)(=O)NC)ccc3C)c2n1	1	c1ccc(Nc2ncnc3cncnc23)cc1	0.5619618	0.5620	0.0000000	1.0000	0.4706495	7.3571	1.0000000	1.0000	11
19.5987	22.4342	49.1017	0.5588743	CCc1ccc(-c2ccc3c(c2)C(C)(C)C(=O)N3)cc1	1	O=C1Cc2cc(-c3ccccc3)ccc2N1	0.8681317	0.8681	1.0000000	0.0000	0.2747738	6.3198	1.0000000	1.0000	11
27.1419	51.4541	17.0900	0.5355009	Cc1ccc(Nc2nccc3c(N)nccc23)cc1C(=O)Nc1cc(Cl)cc(N2CCN(C)CC2)c1	1	O=C(Nc1cccc(N2CCNCC2)c1)c1cccc(Nc2nccc3cnccc23)c1	0.3565976	0.3566	1.0000000	0.0000	0.5310335	7.6511	1.0000000	1.0000	11
23.5916	27.8427	41.3678	0.5407073	Cc1ccc(NC(=O)Nc2ccc(F)c(C(F)(F)F)c2)cc1-c1ccc(C#N)cc1	1	O=C(Nc1ccccc1)Nc1cccc(-c2ccccc2)c1	0.4925701	0.4926	1.0000000	0.0000	0.4121720	7.0683	1.0000000	1.0000	11
35.2108	51.8307	-50.9248	0.0070773	Cc1ccc(-c2nccn2C)cc1NC(=O)C1CC(c2ccnc(NC(=O)c3cccc(C(F)(F)F)c3)c2)CN1	1	O=C(Nc1cc(C2CNC(C(=O)Nc3cccc(-c4ncc[nH]4)c3)C2)ccn1)c1ccccc1	0.3096815	0.3097	0.0000000	2.0000	0.6109863	8.0490	1.0000000	1.0000	11
22.3112	33.9412	-33.9412	0.0000000	O=C(c1ccc(-c2nn[nH]n2)cc1)N1N=C(c2cccc([N+](=O)[O-])c2)CC1c1ccccc1O	1	O=C(c1ccc(-c2nn[nH]n2)cc1)N1N=C(c2ccccc2)CC1c1ccccc1	0.0000000	0.0000	0.0000000	0.0000	0.0000000	0.0000	0.0000000	0.0000	11
14.7694	20.6319	-20.0432	0.0045993	CCNC(c1ccc(C(F)(F)F)cc1)c1cccnc1	1	c1ccc(Cc2cccnc2)cc1	0.9210879	0.9211	0.0000000	1.0000	0.0842762	4.5990	1.0000000	1.0000	11
10.2487	24.0161	60.7290	0.6620710	Cc1ccc(NC(=O)c2cccc(C(F)(F)F)c2)cc1-c1cncc(N2CCOCC2)n1	1	O=C(Nc1cccc(-c2cncc(N3CCOCC3)n2)c1)c1ccccc1	0.6417855	0.6418	1.0000000	0.0000	0.5372153	7.6814	1.0000000	1.0000	11
33.0419	30.3225	-30.3225	0.0000000	CNC(=O)Oc1ccc2c(c1)S(=O)(=O)N=C(c1c(O)c3ccc(F)cc3n(CCC(C)C)c1=O)N2	1	O=c1[nH]c2ccccc2cc1C1=NS(=O)(=O)c2ccccc2N1	0.0000000	0.0000	0.0000000	0.0000	0.0000000	0.0000	0.0000000	0.0000	11
17.2928	42.9806	19.3268	0.4867763	CNCCCCNc1nccc(-c2c(-c3cccc(OC)c3)nc3sccn23)n1	1	c1ccc(-c2nc3sccn3c2-c2ccncn2)cc1	0.4086706	0.4087	1.0000000	0.0000	0.3747708	6.8776	1.0000000	1.0000	11
19.4953	45.3772	19.8659	0.5097118	CNc1nccc(-c2sc(C(C)C)nc2-c2cccc(NS(=O)(=O)c3ccccc3)c2)n1	1	O=S(=O)(Nc1cccc(-c2ncsc2-c2ccncn2)c1)c1ccccc1	0.3877347	0.3877	1.0000000	0.0000	0.4384315	7.1990	1.0000000	1.0000	11
16.7212	16.2693	35.6668	0.4057506	COc1ccc(S(N)(=O)=O)cc1	1	c1ccccc1	0.7255282	0.7255	1.0000000	0.0000	0.1472545	5.3643	1.0000000	1.0000	11
26.0448	32.3963	33.4698	0.5145783	c1cncc(-c2ncn3c2-c2ccc(C4CCNCC4)cc2CC3)c1	1	c1cncc(-c2ncn3c2-c2ccc(C4CCNCC4)cc2CC3)c1	0.7800177	0.7800	1.0000000	0.0000	0.2464456	6.1409	1.0000000	1.0000	11
22.9672	32.7419	28.8588	0.4812556	CCn1ncc2c(Nc3ccc(OC)c(OC)c3)ncnc21	1	c1ccc(Nc2ncnc3[nH]ncc23)cc1	0.7803276	0.7803	1.0000000	0.0000	0.2093925	5.8844	1.0000000	1.0000	11
22.1700	27.8413	31.4883	0.4635123	Cc1nccc(-c2ccc(S(=O)(=O)Nc3cccc(C(F)(F)F)c3)s2)n1	1	O=S(=O)(Nc1ccccc1)c1ccc(-c2ccncn2)s1	0.7087236	0.7087	1.0000000	0.0000	0.2075719	5.8710	1.0000000	1.0000	11
17.3305	57.0590	5.4381	0.4882593	CCCS(=O)(=O)Nc1cc(NC(=O)c2ccc(C)c(Nc3ncnc4cnc(N(C)CCOC)nc34)c2)cc(C(F)(F)F)c1	1	O=C(Nc1ccccc1)c1cccc(Nc2ncnc3cncnc23)c1	0.1951356	0.1951	1.0000000	0.0000	0.7114568	8.5974	1.0000000	1.0000	11
16.3949	45.1934	34.6021	0.6234022	Cc1ccc(C(=O)Nc2cc(C(C)(C)C)nn2C)cc1Nc1ncnc2cnc(N3CCOCC3)nc12	1	O=C(Nc1ccn[nH]1)c1cccc(Nc2ncnc3cnc(N4CCOCC4)nc23)c1	0.4221815	0.4222	1.0000000	0.0000	0.6646315	8.3318	1.0000000	1.0000	11
14.6341	24.7893	-24.7893	0.0000000	O=C(c1cc2ccccc2o1)N1N=C(c2cccnc2)CC1c1ccccc1O	1	O=C(c1cc2ccccc2o1)N1N=C(c2cccnc2)CC1c1ccccc1	0.0000000	0.0000	0.0000000	0.0000	0.0000000	0.0000	0.0000000	0.0000	11
23.5161	26.9704	28.2684	0.4315527	Cc1ccc(Oc2ncccc2NC(=O)Cc2ccc(F)cc2)cc1	1	O=C(Cc1ccccc1)Nc1cccnc1Oc1ccccc1	0.7460443	0.7460	1.0000000	0.0000	0.1669985	5.5458	1.0000000	1.0000	11
34.5315	39.3351	29.5903	0.5384794	O=C(Nc1ccc(F)c(Cl)c1)Nc1csc2nc(-c3cc(O)cc(Br)c3)cn12	1	O=C(Nc1ccccc1)Nc1csc2nc(-c3ccccc3)cn12	0.3373550	0.3374	1.0000000	0.0000	0.5644450	7.8152	1.0000000	1.0000	11
23.8955	40.1175	25.2906	0.5110001	COCCN(C)c1ccnc2ccc(Nc3nccc(-c4cccnc4)n3)cc12	1	c1cncc(-c2ccnc(Nc3ccc4ncccc4c3)n2)c1	0.5158899	0.5159	1.0000000	0.0000	0.3453498	6.7223	1.0000000	1.0000	11
14.1605	27.4155	20.1243	0.3714048	O=C(Nc1ccc(Cl)c(C(F)(F)F)c1)Nc1ccc(Oc2ccnc3[nH]c(=O)[nH]c23)c2ccccc12	1	O=C(Nc1ccccc1)Nc1ccc(Oc2ccnc3[nH]c(=O)[nH]c23)c2ccccc12	0.2192265	0.2192	1.0000000	0.0000	0.3313543	6.6463	1.0000000	1.0000	11
22.5195	30.7955	8.4201	0.3063719	CC(C)(C)c1ccc(C(=O)c2cccc(NS(=O)(=O)c3ccccc3)c2F)cc1	1	O=C(c1ccccc1)c1cccc(NS(=O)(=O)c2ccccc2)c1	0.5903766	0.5904	1.0000000	0.0000	0.0888165	4.6689	1.0000000	1.0000	11
15.6719	42.1820	34.6424	0.6001908	CC(C)(C)c1nc(-c2ccnc(N)n2)c(-c2ccc(F)cc2F)[nH]1	1	c1ccc(-c2[nH]cnc2-c2ccncn2)cc1	0.7511638	0.7512	1.0000000	0.0000	0.3698902	6.8522	1.0000000	1.0000	11
26.2315	47.4502	-47.4502	0.0000000	Nc1c2c(ncnc(N3CCN(C)CC3)c2)n(C)c1-c1c(Cl)c(NS(C)(=O)=O)cc(Cl)c1	0		0.0000000	0.0000	0.0000000	0.0000	0.0000000	0.0000	0.0000000	0.0000	11
13.9491	45.0130	36.6259	0.6378039	Cc1ccc(C(=O)Nc2cc(C(C)(C)C)on2)cc1Nc1ncnc2cccnc12	1	O=C(Nc1ccon1)c1cccc(Nc2ncnc3cccnc23)c1	0.5130908	0.5131	1.0000000	0.0000	0.5943931	7.9647	1.0000000	1.0000	11
11.7707	27.6553	63.7360	0.7139951	Cc1ccc(NC(=O)c2cccc(C(F)(F)F)c2)cc1-c1cc(N2CCOCC2)cn(C)c1=O	1	O=C(Nc1cccc(-c2cc(N3CCOCC3)c[nH]c2=O)c1)c1ccccc1	0.6101416	0.6101	1.0000000	0.0000	0.6739149	8.3828	1.0000000	1.0000	11
25.5204	39.7630	28.8944	0.5363855	Cc1cc(-c2nn3cnc4c(c3c2C2CC2)CCc2cc(Cl)ccc2-4)cc(C)c1O	1	c1ccc(-c2nn3cnc4c(c3c2C2CC2)CCc2ccccc2-4)cc1	0.4354580	0.4355	1.0000000	0.0000	0.4492522	7.2523	1.0000000	1.0000	11
17.1547	52.9808	13.3066	0.5178696	Cc1ccc(C(=O)Nc2cc(CN3CCCC3)cc(C(F)(F)F)c2)cc1Nc1ncnc2cnc(NCCN3CCOCC3)nc12	1	O=C(Nc1cccc(CN2CCCC2)c1)c1cccc(Nc2ncnc3cnc(NCCN4CCOCC4)nc23)c1	0.2176109	0.2176	1.0000000	0.0000	0.7475947	8.8204	1.0000000	1.0000	11
32.6018	55.8875	1.7053	0.4499436	COc1c(NS(=O)(=O)CCCF)ccc(F)c1NC(=O)C1(c2cccc(NC(=O)C3CCN(C)CC3)c2)CC1	1	O=C(Nc1cccc(C2(C(=O)Nc3ccccc3)CC2)c1)C1CCNCC1	0.3814782	0.3815	1.0000000	0.0000	0.3284051	6.6300	1.0000000	1.0000	11
27.2885	34.2689	16.6233	0.3975947	CC(C)(C)c1nc(-c2ccnc3ccccc23)c(-c2cccc(NC(=O)c3ccc([N+](=O)[O-])cc3)c2)[nH]1	1	O=C(Nc1cccc(-c2[nH]cnc2-c2ccnc3ccccc23)c1)c1ccccc1	0.2084642	0.2085	1.0000000	0.0000	0.4082256	7.0485	1.0000000	1.0000	11
28.5077	33.8565	33.3810	0.5252931	Cn1ccc2cc(NC(=O)c3c(F)cc(NC(=O)c4cccc(Cl)c4)cc3Cl)cnc21	1	O=C(Nc1ccc(C(=O)Nc2cnc3[nH]ccc3c2)cc1)c1ccccc1	0.4236603	0.4237	1.0000000	0.0000	0.4371943	7.1929	1.0000000	1.0000	11
11.5285	21.9240	62.0038	0.6556860	CCCS(=O)(=O)Nc1ccc(F)c(C(=O)Nc2cnc3[nH]nc(OC)c3c2)c1F	1	O=C(Nc1cnc2[nH]ncc2c1)c1ccccc1	0.5342854	0.5343	1.0000000	0.0000	0.6140025	8.0644	1.0000000	1.0000	11
15.7051	43.8834	18.6714	0.4887094	CCCS(=O)(=O)Nc1ccc(F)c(C(=O)Nc2ccc(C)c(Nc3ncccc3-c3ncnc4[nH]cnc34)c2)c1F	1	O=C(Nc1cccc(Nc2ncccc2-c2ncnc3[nH]cnc23)c1)c1ccccc1	0.1872477	0.1872	1.0000000	0.0000	0.7387207	8.7639	1.0000000	1.0000	11
38.5928	48.2718	7.5090	0.4357870	Cn1nc(C(C)(C)C)cc1C(=O)Nc1cccc(Nc2nc(C3CC3)ccc2NC(=O)c2cccc(F)c2)c1	1	O=C(Nc1ccc(C2CC2)nc1Nc1cccc(NC(=O)c2ccn[nH]2)c1)c1ccccc1	0.2595259	0.2595	1.0000000	0.0000	0.4227490	7.1212	1.0000000	1.0000	11
25.5788	37.2270	36.6841	0.5774303	CC(=O)Nc1cn(-c2cc(C(=O)Nc3cccc(C(F)(F)F)c3)ccc2C)c2ccccc2c1=O	1	O=C(Nc1ccccc1)c1cccc(-n2ccc(=O)c3ccccc32)c1	0.4040732	0.4041	1.0000000	0.0000	0.5729341	7.8573	1.0000000	1.0000	11
22.5288	45.0762	16.3737	0.4800773	CNc1nccc(-c2c(Cc3cccc(F)c3)nn3c(C)cc(C)nc23)n1	1	c1ccc(Cc2nn3cccnc3c2-c2ccncn2)cc1	0.6010064	0.6010	1.0000000	0.0000	0.2603596	6.2303	1.0000000	1.0000	11
22.4206	35.5181	47.8553	0.6513543	CNC(=O)c1cc(Nc2ncnc3cnc(N4CCOCC4)nc23)c(F)cc1F	1	c1ccc(Nc2ncnc3cnc(N4CCOCC4)nc23)cc1	0.6798846	0.6799	1.0000000	0.0000	0.4914382	7.4583	1.0000000	1.0000	11
23.0078	29.8434	35.7264	0.5122645	O=C(Nc1ccc2c(c1)CCC2)c1ccnc(C(=O)Nc2ccc(Cl)c(Cl)c2)c1	1	O=C(Nc1ccc2c(c1)CCC2)c1ccnc(C(=O)Nc2ccccc2)c1	0.5884712	0.5885	1.0000000	0.0000	0.3103590	6.5291	1.0000000	1.0000	11
10.9227	37.3182	39.7395	0.6020137	CCCS(=O)(=O)Nc1ccc(F)c(Nc2ncccc2-c2ncnc3[nH]cnc23)c1F	1	c1ccc(Nc2ncccc2-c2ncnc3[nH]cnc23)cc1	0.3968684	0.3969	1.0000000	0.0000	0.6438366	8.2200	1.0000000	1.0000	12
18.3512	43.0115	21.4015	0.5032262	O=C(Nc1cccc(C(F)(F)F)c1)c1ccc(F)c(Nc2ncccc2-c2ncnc3[nH]cnc23)c1	1	O=C(Nc1ccccc1)c1cccc(Nc2ncccc2-c2ncnc3[nH]cnc23)c1	0.2764579	0.2765	1.0000000	0.0000	0.5679557	7.8326	1.0000000	1.0000	12
31.4640	41.4120	10.2828	0.4038649	Nc1cc(-c2coc3cc(Oc4ccc5cccc(O)c5c4)ccc3c2=O)cc(C(F)(F)F)c1	1	O=c1c(-c2ccccc2)coc2cc(Oc3ccc4ccccc4c3)ccc12	0.2904982	0.2905	1.0000000	0.0000	0.3190649	6.5782	1.0000000	1.0000	12
38.0405	47.4102	-46.6472	0.0059606	O=C(NC1CC1)c1cnc2[nH]cc(C3CC4CCC4CN3C(c3ccccc3)c3ccccc3)c2c1	1	O=C(NC1CC1)c1cnc2[nH]cc(C3CC4CCC4CN3C(c3ccccc3)c3ccccc3)c2c1	0.3578421	0.3578	0.0000000	3.0000	0.3557156	6.7777	1.0000000	1.0000	12
21.8842	70.3758	1.6393	0.5626179	COc1ccc(C(=O)Nc2cc(C(C)(C)C)on2)cc1Nc1ncnc2c(N)nc(N3CCC(CN(C)C)CC3)nc12	1	O=C(Nc1ccon1)c1cccc(Nc2ncnc3cnc(N4CCCCC4)nc23)c1	0.2770905	0.2771	1.0000000	0.0000	0.7432393	8.7925	1.0000000	1.0000	12
23.8875	30.9595	-30.1989	0.0059416	COc1ccc(CN2C(=O)C(Cl)CC2c2ccccc2O)cc1C(F)(F)F	1	O=C1CCC(c2ccccc2)N1Cc1ccccc1	0.7699793	0.7700	0.0000000	2.0000	0.1830160	5.6808	1.0000000	1.0000	12
22.1065	26.0901	38.8778	0.5075618	N#Cc1c(O)cc(O)c2c(=O)c3ccc(O)cc3oc12	1	O=c1c2ccccc2oc2ccccc12	0.5370309	0.5370	1.0000000	0.0000	0.3282374	6.6291	1.0000000	1.0000	12
19.9846	31.4540	-30.4364	0.0079496	c1cncc(-c2c(-c3ccncc3)nn3c(-c4ccc(N5CC6CC5CN6)cc4)ccnc23)c1	1	c1cncc(-c2c(-c3ccncc3)nn3c(-c4ccc(N5CC6CC5CN6)cc4)ccnc23)c1	0.4497069	0.4497	0.0000000	2.0000	0.5885205	7.9352	1.0000000	1.0000	12
24.8411	44.6578	13.5064	0.4544074	CNC(=O)c1cc(Oc2ccc(NS(=O)(=O)c3ccc4c(c3)CCC4=NO)c(F)c2)ccn1	1	N=C1CCc2cc(S(=O)(=O)Nc3ccc(Oc4ccncc4)cc3)ccc21	0.3744084	0.3744	1.0000000	0.0000	0.3418105	6.7032	1.0000000	1.0000	12
36.0405	46.2782	5.1014	0.4014033	Cc1ccccc1N=c1nc(N)c2nn(-c3ncccc3F)cc2[nH]1	1	c1ccc(N=c2ncc3nn(-c4ccccn4)cc3[nH]2)cc1	0.5875681	0.5876	1.0000000	0.0000	0.1718771	5.5879	1.0000000	1.0000	12
27.2156	32.9455	26.5083	0.4644823	COc1ccc2cc(C(=O)Nc3ccc(Cl)cc3)c(=O)[nH]c2c1Oc1ccc(NC(C)=O)cc1	1	O=C(Nc1ccccc1)c1cc2cccc(Oc3ccccc3)c2[nH]c1=O	0.3536552	0.3537	1.0000000	0.0000	0.3785665	6.8973	1.0000000	1.0000	12
25.7102	37.9467	29.8418	0.5295976	COc1cc(-c2cnc3ccnc(Nc4ccc(N5CCOCC5)nc4)c3n2)ccc1O	1	c1ccc(-c2cnc3ccnc(Nc4ccc(N5CCOCC5)nc4)c3n2)cc1	0.4927695	0.4928	1.0000000	0.0000	0.3917701	6.9651	1.0000000	1.0000	12
30.8624	62.5799	-16.5275	0.3597847	COc1ccc(C(=O)Nc2ccc(-c3c(-c4cccc(Nc5cc(C(C)(C)C)[nH]n5)n4)nc4ccccn34)cc2)cc1OC	1	O=C(Nc1ccc(-c2c(-c3cccc(Nc4cc[nH]n4)n3)nc3ccccn23)cc1)c1ccccc1	0.1738499	0.1738	1.0000000	0.0000	0.3741940	6.8746	1.0000000	1.0000	12
31.2800	42.1114	-2.3849	0.3103630	COCCN=c1cccc(C(F)(F)F)c(Oc2ccc(NC(=O)C3(C(=O)Nc4ccc(OC)c(C(F)(F)F)c4)CC3)cc2F)c1	1	N=c1ccccc(Oc2ccc(NC(=O)C3(C(=O)Nc4ccccc4)CC3)cc2)c1	0.1483921	0.1484	1.0000000	0.0000	0.2993568	6.4659	1.0000000	1.0000	12
11.0213	22.7629	62.4422	0.6656651	Cc1ncc(NC(=O)c2cccc(C(F)(F)F)n2)cc1-c1ccnc(N2CCOCC2)c1	1	O=C(Nc1cncc(-c2ccnc(N3CCOCC3)c2)c1)c1ccccn1	0.6577912	0.6578	1.0000000	0.0000	0.5329525	7.6605	1.0000000	1.0000	12
11.2888	43.6287	18.5139	0.4854892	O=S(=O)(Nc1ccc(F)c(Nc2ncccc2-c2ncnc3[nH]cnc23)c1F)c1ccc(F)cc1	1	O=S(=O)(Nc1cccc(Nc2ncccc2-c2ncnc3[nH]cnc23)c1)c1ccccc1	0.3179587	0.3180	1.0000000	0.0000	0.4617468	7.3136	1.0000000	1.0000	12
25.7841	34.3973	22.3460	0.4433071	NCc1cccc(Cn2cc(-c3cn[nH]c3-c3cccc(F)c3)cn2)c1	1	c1ccc(Cn2cc(-c3cn[nH]c3-c3ccccc3)cn2)cc1	0.5794224	0.5794	1.0000000	0.0000	0.2213829	5.9707	1.0000000	1.0000	12
16.3510	21.8903	26.2914	0.3764198	O=C(Nc1ccc(Oc2ccnc3[nH]c(=O)[nH]c23)cc1)Nc1ccc(Cl)c(Cl)c1	1	O=C(Nc1ccccc1)Nc1ccc(Oc2ccnc3[nH]c(=O)[nH]c23)cc1	0.3653201	0.3653	1.0000000	0.0000	0.2209742	5.9678	1.0000000	1.0000	12
26.8543	111.0200	-111.0200	0.0000000	c1ccc(C(NCC#C)=O)cc1Nc1c2ccnc(Nc4ccc(Cl)cc4)c3cc2ncn1	0		0.0000000	0.0000	0.0000000	0.0000	0.0000000	0.0000	0.0000000	0.0000	12
16.5240	61.2699	14.9143	0.5951885	COCCN(C)c1ncc2ncnc(Nc3cc(C(=O)Nc4cc(C(C)(C)C)n[nH]4)ccc3C)c2n1	1	O=C(Nc1ccn[nH]1)c1cccc(Nc2ncnc3cncnc23)c1	0.3374835	0.3375	1.0000000	0.0000	0.7195936	8.6460	1.0000000	1.0000	12
16.9650	35.5215	27.0800	0.4890746	CC(C)c1nc(-c2cccc(NS(=O)(=O)c3c(F)cccc3F)c2F)c(-c2cccnc2)s1	1	O=S(=O)(Nc1cccc(-c2ncsc2-c2cccnc2)c1)c1ccccc1	0.3493673	0.3494	1.0000000	0.0000	0.4336084	7.1751	1.0000000	1.0000	12
21.6546	29.2358	-28.3133	0.0072068	CC1(c2cc(NC(=O)Cc3ccc(Cl)cn3)ccc2F)NC(=N)OC2CC21	1	N=C1NC(c2cccc(NC(=O)Cc3ccccn3)c2)C2CC2O1	0.7501380	0.7501	0.0000000	3.0000	0.2991057	6.4645	1.0000000	1.0000	12
18.6899	59.2065	-58.1744	0.0080632	CCCC(C)S(=O)(=O)Nc1ccc(F)c(Nc2ncccc2-c2ccnc(N)n2)c1F	1	c1ccc(Nc2ncccc2-c2ccncn2)cc1	0.4745299	0.4745	0.0000000	1.0000	0.5817335	7.9012	1.0000000	1.0000	12
34.9497	34.6564	-0.2739	0.2686137	COc1ccc(Cc2c(-c3ccccc3)cnc3c(C(F)(F)F)cccc23)cc1NS(=O)(=O)c1ccc(F)cc1	1	O=S(=O)(Nc1cccc(Cc2c(-c3ccccc3)cnc3ccccc23)c1)c1ccccc1	0.2077748	0.2078	1.0000000	0.0000	0.1579491	5.4649	1.0000000	1.0000	12
18.0744	42.3501	26.6091	0.5387438	Cc1ccc(Oc2cc(NC(=O)C3CC3)ncn2)cc1NC(=O)Nc1cccc(C(F)(F)F)c1	1	O=C(Nc1ccccc1)Nc1cccc(Oc2cc(NC(=O)C3CC3)ncn2)c1	0.4347984	0.4348	1.0000000	0.0000	0.4546545	7.2788	1.0000000	1.0000	12
18.7862	53.8621	5.5316	0.4640135	O=C(Nc1cc(Oc2ccc3nc(NC(=O)C4CC4)sc3c2[N+](=O)[O-])ccc1F)c1cccnc1	1	O=C(Nc1cccc(Oc2ccc3nc(NC(=O)C4CC4)sc3c2)c1)c1cccnc1	0.2688976	0.2689	1.0000000	0.0000	0.4776077	7.3910	1.0000000	1.0000	12
20.0311	29.5424	40.3952	0.5463872	N#Cc1ccc(C=CC(=O)Nc2ccc(Oc3ccnc4[nH]c(=O)cnc34)cc2F)cc1	1	O=C(C=Cc1ccccc1)Nc1ccc(Oc2ccnc3[nH]c(=O)cnc23)cc1	0.4678447	0.4678	1.0000000	0.0000	0.4418462	7.2158	1.0000000	1.0000	12
16.1978	47.5815	22.5340	0.5477778	CCCS(=O)(=O)Nc1ccc(F)c(-c2ccc3nc(NCCO)ncc3c2)c1Cl	1	c1ccc(-c2ccc3ncncc3c2)cc1	0.4956210	0.4956	1.0000000	0.0000	0.4231384	7.1232	1.0000000	1.0000	12
29.4944	80.6709	-80.6709	0.0000000	COC(=O)NC(C)CNc1nccc(-c2[nH]c(C3CC3)nc2-c2ccc(C)c(NC(=O)C3CC3COc3ccc(F)c(F)c3)c2)n1	1	O=C(Nc1cccc(-c2nc(C3CC3)[nH]c2-c2ccncn2)c1)C1CC1COc1ccccc1	0.0000000	0.0000	0.0000000	0.0000	0.0000000	0.0000	0.0000000	0.0000	12
19.9218	32.8458	36.1903	0.5393447	CC(C)CNC(=O)c1oc2ccccc2c1Nc1ccc2c(O)cccc2c1	1	c1ccc2cc(Nc3coc4ccccc34)ccc2c1	0.4359001	0.4359	1.0000000	0.0000	0.4548994	7.2800	1.0000000	1.0000	12
17.8834	21.9698	36.5850	0.4574597	Oc1cccc(-c2nc3cnccc3[nH]2)c1	1	c1ccc(-c2nc3cnccc3[nH]2)cc1	0.6489582	0.6490	1.0000000	0.0000	0.2168202	5.9383	1.0000000	1.0000	12
14.6039	38.5132	9.1458	0.3723357	CN1CCN(c2nc(N)c3ncnc(Nc4ccc(Cl)c(Cl)c4)c3n2)CC1	1	c1ccc(Nc2ncnc3cnc(N4CCNCC4)nc23)cc1	0.6869989	0.6870	1.0000000	0.0000	0.1252380	5.1364	1.0000000	1.0000	12
18.4608	40.5852	28.7133	0.5413940	Oc1cc(F)cc(-c2cnc3ncnc(Nc4cccc(C(F)(F)F)c4)c3c2)c1	1	c1ccc(Nc2ncnc3ncc(-c4ccccc4)cc23)cc1	0.4569327	0.4569	1.0000000	0.0000	0.4409341	7.2113	1.0000000	1.0000	12
21.5754	43.2579	20.6034	0.4989161	O=C(Nc1ccc(Cl)c(C(F)(F)F)c1)Nc1cc(C(=O)Nc2cc(C(F)(F)F)ccn2)c(F)cc1F	1	O=C(Nc1ccccc1)Nc1cccc(C(=O)Nc2ccccn2)c1	0.3144813	0.3145	1.0000000	0.0000	0.4980481	7.4905	1.0000000	1.0000	12
22.4610	27.1728	36.2987	0.4958707	Clc1ccc(-c2cc3nccc(N4CCN(c5ncccn5)CC4)n3n2)cc1	1	c1ccc(-c2cc3nccc(N4CCN(c5ncccn5)CC4)n3n2)cc1	0.5342530	0.5343	1.0000000	0.0000	0.3115589	6.5359	1.0000000	1.0000	12
24.5474	42.0153	-42.0153	0.0000000	Cc1ncc(C#Cc2ccnc3c2nc(NCCN2CCOCC2)n3C)cc1NS(=O)(=O)c1ccccc1	1	O=S(=O)(Nc1cncc(C#Cc2ccnc3[nH]c(NCCN4CCOCC4)nc23)c1)c1ccccc1	0.0000000	0.0000	0.0000000	0.0000	0.0000000	0.0000	0.0000000	0.0000	12
26.1522	38.4053	26.8351	0.5096907	Cc1ccc(C(=O)Nc2cccc(S(C)(=O)=O)c2)cc1-n1cc(-c2cncc(N(C)CCS(C)(=O)=O)c2)nn1	1	O=C(Nc1ccccc1)c1cccc(-n2cc(-c3cccnc3)nn2)c1	0.3221781	0.3222	1.0000000	0.0000	0.5138135	7.5672	1.0000000	1.0000	12
13.0650	42.3764	30.5884	0.5700377	O=S(=O)(Nc1ccc(F)c(Nc2ncccc2-c2ncnc3[nH]cnc23)c1F)C1CCCC1	1	O=S(=O)(Nc1cccc(Nc2ncccc2-c2ncnc3[nH]cnc23)c1)C1CCCC1	0.3861635	0.3862	1.0000000	0.0000	0.5772852	7.8790	1.0000000	1.0000	12
25.3348	24.5212	43.6150	0.5323140	Cn1c(-c2[nH]nc3ccnc(OC4CCOCC4)c23)cc2ccccc21	1	c1ccc2[nH]c(-c3[nH]nc4ccnc(OC5CCOCC5)c34)cc2c1	0.6133768	0.6134	1.0000000	0.0000	0.3287965	6.6322	1.0000000	1.0000	12
29.9126	35.6887	-35.1162	0.0044720	CCN1CCN(CC)C2c3cn(-c4ccccc4F)cc3CC21	1	c1ccc(-n2cc3c(c2)C2NCCNC2C3)cc1	0.8617003	0.8617	0.0000000	2.0000	0.0833527	4.5844	1.0000000	1.0000	12
17.8982	35.1299	43.5330	0.6145537	CCCS(=O)(=O)Nc1ccc(F)c(-c2nc3cnc(N4CCOCC4)cc3nc2C)c1F	1	c1ccc(-c2cnc3cc(N4CCOCC4)ncc3n2)cc1	0.5992456	0.5992	1.0000000	0.0000	0.4754741	7.3806	1.0000000	1.0000	12
26.5903	35.2136	35.6774	0.5538363	CCCn1cccc(NC(=O)c2cc(NC(=O)C3CC3)cn2C)c1=O	1	O=C(Nc1ccc[nH]c1=O)c1cc(NC(=O)C2CC2)c[nH]1	0.8437902	0.8438	1.0000000	0.0000	0.2754299	6.3238	1.0000000	1.0000	12
19.6807	49.7995	21.4970	0.5570038	CC(C)(C)c1cc(NC(=O)c2cc(-c3ccc4c(N)nncc4c3)ccc2F)no1	1	O=C(Nc1ccon1)c1cccc(-c2ccc3cnncc3c2)c1	0.5175486	0.5175	1.0000000	0.0000	0.4246030	7.1304	1.0000000	1.0000	12
18.5249	49.8856	18.6980	0.5358089	CCCS(=O)(=O)Nc1ccc(F)c(-n2cc(-c3cncnc3)c3nc(N(CC)CC4CC4)ncc32)c1F	1	c1ccc(-n2cc(-c3cncnc3)c3nc(NCC4CC4)ncc32)cc1	0.3226723	0.3227	1.0000000	0.0000	0.5793521	7.8893	1.0000000	1.0000	12
22.6985	29.4240	-28.9537	0.0036745	c1nc(N2CCN3CCCC3C2)c2c(C3CCC3)c[nH]c2n1	1	c1nc(N2CCN3CCCC3C2)c2c(C3CCC3)c[nH]c2n1	0.9250667	0.9251	0.0000000	1.0000	0.0486788	3.8852	1.0000000	1.0000	12
17.8377	66.7578	0.8048	0.5278327	COc1ccc(NC(=O)c2ccc(C)c(Nc3cnn4c(N)nc(N5CCN(C)CC5)nc34)c2)cc1C(F)(F)F	1	O=C(Nc1ccccc1)c1cccc(Nc2cnn3cnc(N4CCNCC4)nc23)c1	0.3258209	0.3258	1.0000000	0.0000	0.5539991	7.7637	1.0000000	1.0000	12
26.6053	37.8658	26.1996	0.5005103	CCCN1CCN(c2ccc(NC(=O)c3cc(-c4ccc5[nH]cnc5c4)ccn3)cc2C)CC1	1	O=C(Nc1ccc(N2CCNCC2)cc1)c1cc(-c2ccc3[nH]cnc3c2)ccn1	0.4409449	0.4409	1.0000000	0.0000	0.3756785	6.8823	1.0000000	1.0000	12
11.0882	34.4325	44.1487	0.6139156	CCCS(=O)(=O)Nc1ccc(F)c(C(=O)Nc2cnc3[nH]cc(N(C)C)c3c2)c1F	1	O=C(Nc1cnc2[nH]ccc2c1)c1ccccc1	0.5257418	0.5257	1.0000000	0.0000	0.5305723	7.6489	1.0000000	1.0000	12
11.7597	26.1900	61.7942	0.6873760	Cc1ccc(NC(=O)c2cccc(C(F)(F)F)c2)cc1-c1cc(N2CCOCC2)c(=O)n(C)n1	1	O=C(Nc1cccc(-c2cc(N3CCOCC3)c(=O)[nH]n2)c1)c1ccccc1	0.6242062	0.6242	1.0000000	0.0000	0.6026261	8.0064	1.0000000	1.0000	12
24.2290	30.0063	28.6346	0.4581324	Cc1ccc(NC(=O)c2cncc(Oc3ccc(F)cc3)c2)cc1C(F)(F)F	1	O=C(Nc1ccccc1)c1cncc(Oc2ccccc2)c1	0.5908503	0.5909	1.0000000	0.0000	0.2358136	6.0702	1.0000000	1.0000	12
22.4189	38.3354	33.7913	0.5634897	CC(C)(C#N)c1cccc(C(=O)Nc2cccc(Nc3ccnc4cnc(C5CC5)n34)c2)c1	1	O=C(Nc1cccc(Nc2ccnc3cnc(C4CC4)n23)c1)c1ccccc1	0.4216955	0.4217	1.0000000	0.0000	0.5205210	7.5999	1.0000000	1.0000	12
24.0487	48.2018	2.5999	0.3968876	COc1ccccc1-c1csc2c(Nc3cccc(NC(=O)c4cc(C(C)(C)C)nn4C)c3)ncnc12	1	O=C(Nc1cccc(Nc2ncnc3c(-c4ccccc4)csc23)c1)c1ccn[nH]1	0.2736416	0.2736	1.0000000	0.0000	0.3219221	6.5941	1.0000000	1.0000	12
20.4998	21.4138	-20.8930	0.0040683	O=C(c1ccc(Cl)cc1)C1CCCN(c2ncccn2)C1	1	O=C(c1ccccc1)C1CCCN(c2ncccn2)C1	0.8166414	0.8166	0.0000000	1.0000	0.0693614	4.3425	1.0000000	1.0000	12
20.2144	57.0614	7.5243	0.5045758	COCCNc1ncc2ncnc(Nc3cc(C(=O)Nc4cc(OCCN(C)C)cc(C(F)(F)F)c4)ccc3C)c2n1	1	O=C(Nc1ccccc1)c1cccc(Nc2ncnc3cncnc23)c1	0.2010689	0.2011	1.0000000	0.0000	0.7510495	8.8428	1.0000000	1.0000	12
14.3443	23.0722	61.3003	0.6591604	CCS(=O)(=O)Nc1ccc(F)c(C(=O)Nc2cnc3[nH]nc(OC)c3c2)c1F	1	O=C(Nc1cnc2[nH]ncc2c1)c1ccccc1	0.5712137	0.5712	1.0000000	0.0000	0.5873072	7.9291	1.0000000	1.0000	12
33.7477	37.6485	-37.0479	0.0046920	CC(c1nc(-c2ccc(F)cc2F)c[nH]1)C1CCC2C3CC(O)C4CC(O)CCC4(C)C3CCC12C	1	c1ccc(-c2c[nH]c(CC3CCC4C3CCC3C5CCCCC5CCC34)n2)cc1	0.4555625	0.4556	0.0000000	10.0000	0.1617467	5.4993	1.0000000	1.0000	12
16.6631	40.7395	28.4911	0.5408636	Cc1ccc(NC(=O)c2cccc(C(F)(F)F)c2)cc1Nc1ncnc2cnc(N3CCCCCC3)nc12	1	O=C(Nc1cccc(Nc2ncnc3cnc(N4CCCCCC4)nc23)c1)c1ccccc1	0.3264929	0.3265	1.0000000	0.0000	0.5867650	7.9263	1.0000000	1.0000	12
28.0343	37.1873	23.8958	0.4772120	Cc1cccc(Cn2ccc3c(Nc4ccnc5c4ncn5C)cccc32)c1	1	c1ccc(Cn2ccc3c(Nc4ccnc5[nH]cnc45)cccc32)cc1	0.4849205	0.4849	1.0000000	0.0000	0.3084272	6.5181	1.0000000	1.0000	12
14.5982	47.7858	24.8243	0.5672669	O=C(Nc1cc(C(F)(F)F)ccn1)c1cccc(Nc2ncnc3cnc(N4CCCCC4)nc23)c1	1	O=C(Nc1ccccn1)c1cccc(Nc2ncnc3cnc(N4CCCCC4)nc23)c1	0.4065977	0.4066	1.0000000	0.0000	0.5458291	7.7235	1.0000000	1.0000	12
27.7158	27.5543	25.3917	0.4136410	N#Cc1ccc(Cn2c[n+](Cc3cccc(Cl)c3)c3ccccc32)cc1	1	c1ccc(Cn2c[n+](Cc3ccccc3)c3ccccc32)cc1	0.4924292	0.4924	1.0000000	0.0000	0.2151039	5.9259	1.0000000	1.0000	12
20.2545	22.2589	35.9509	0.4547634	COc1cc(NC(=O)c2ccc(-c3ccccn3)cc2)cc(OC)c1OC	1	O=C(Nc1ccccc1)c1ccc(-c2ccccn2)cc1	0.7151582	0.7152	1.0000000	0.0000	0.1966553	5.7887	1.0000000	1.0000	12
10.6290	24.6058	-23.4331	0.0091617	Cc1ccc(NC(=O)c2cccc(C(F)(F)F)c2)cc1-c1cc(N2CCOC(C)C2)nc(N2CCOCC2)n1	1	O=C(Nc1cccc(-c2cc(N3CCOCC3)nc(N3CCOCC3)n2)c1)c1ccccc1	0.4979354	0.4979	0.0000000	1.0000	0.7612259	8.9099	1.0000000	1.0000	12
21.9510	33.5695	-33.5695	0.0000000	COc1n[nH]c2nccc(C#Cc3cc(C(=O)Nc4ccc(C)c(C(F)F)c4)ccc3C)c12	1	O=C(Nc1ccccc1)c1cccc(C#Cc2ccnc3[nH]ncc23)c1	0.0000000	0.0000	0.0000000	0.0000	0.0000000	0.0000	0.0000000	0.0000	12
10.4206	21.1792	70.6287	0.7172495	Cc1ccc(NC(=O)c2cccc(C(F)(F)F)c2)cc1-c1cc(N2CCOCC2)c(=O)n(C)c1	1	O=C(Nc1cccc(-c2c[nH]c(=O)c(N3CCOCC3)c2)c1)c1ccccc1	0.6101416	0.6101	1.0000000	0.0000	0.6813991	8.4244	1.0000000	1.0000	12
23.4966	42.2130	3.2223	0.3549634	c1cnc(NCCCCNc2nccc3c2[nH]c2cnccc23)nc1	1	c1cnc(NCCCCNc2nccc3c2[nH]c2cnccc23)nc1	0.4498928	0.4499	1.0000000	0.0000	0.1602964	5.4862	1.0000000	1.0000	12
21.7116	39.0327	25.1383	0.5013358	Cc1ccc(-n2nc(C(C)(C)C)cc2NC(=O)N=c2cc3[nH]nc(-c4ccncc4)c3c[nH]2)cc1	1	O=C(N=c1cc2[nH]nc(-c3ccncc3)c2c[nH]1)Nc1ccnn1-c1ccccc1	0.3513396	0.3513	1.0000000	0.0000	0.4582662	7.2965	1.0000000	1.0000	12
27.8968	51.2166	13.8447	0.5082918	CNc1nc(-c2ncnc(N(C)CCO)n2)c(-c2cc(F)cc(NS(C)(=O)=O)c2Cl)[nH]1	1	c1ccc(-c2[nH]cnc2-c2ncncn2)cc1	0.3843416	0.3843	1.0000000	0.0000	0.4387642	7.2006	1.0000000	1.0000	12
19.1232	25.5782	17.7999	0.3388913	O=C(c1ccccc1)c1c(F)ccc(NS(=O)(=O)CCCF)c1F	1	O=C(c1ccccc1)c1ccccc1	0.7736264	0.7736	1.0000000	0.0000	0.0900042	4.6866	1.0000000	1.0000	12
36.2210	51.0546	-9.6131	0.3237618	O=C(Nc1cccc(-c2cc(NC(=O)c3cccc(N=C4NCCO4)c3[N+](=O)[O-])n[nH]2)c1)c1cccc(C(F)(F)F)c1	1	O=C(Nc1cccc(-c2cc(NC(=O)c3cccc(N=C4NCCO4)c3)n[nH]2)c1)c1ccccc1	0.1744494	0.1744	1.0000000	0.0000	0.2887656	6.4039	1.0000000	1.0000	12
16.8771	42.5755	36.3547	0.6166424	Cc1ccc(C(=O)Nc2ccc(F)c(C(F)(F)F)c2)cc1Nc1ncnc2cnc(N3CCOCC3)nc12	1	O=C(Nc1ccccc1)c1cccc(Nc2ncnc3cnc(N4CCOCC4)nc23)c1	0.3595711	0.3596	1.0000000	0.0000	0.7427403	8.7893	1.0000000	1.0000	12
21.2636	31.4446	42.5708	0.5782454	Cn1ncc2c1-c1cc(NC(=O)c3cc(C(F)(F)F)ccc3F)ccc1CC2	1	O=C(Nc1ccc2c(c1)-c1[nH]ncc1CC2)c1ccccc1	0.6516836	0.6517	1.0000000	0.0000	0.3816536	6.9132	1.0000000	1.0000	12
27.1100	31.7932	15.9344	0.3728717	CCCCC=Cc1ccc(NC(=O)c2cccc(C(F)(F)F)c2)cc1	1	O=C(Nc1ccccc1)c1ccccc1	0.6228977	0.6229	1.0000000	0.0000	0.1366834	5.2587	1.0000000	1.0000	12
16.0567	33.6844	35.3985	0.5397102	Oc1ccc(F)c(Nc2c(-c3cccnc3)nc3cnccn23)c1	1	c1ccc(Nc2c(-c3cccnc3)nc3cnccn23)cc1	0.6048618	0.6049	1.0000000	0.0000	0.3441001	6.7156	1.0000000	1.0000	12
19.6186	30.1263	39.7243	0.5457075	Cn1cc(C(=O)c2c[nH]c3ncncc23)c2cc(-c3ccncc3)ccc21	1	O=C(c1c[nH]c2ccc(-c3ccncc3)cc12)c1c[nH]c2ncncc12	0.5013493	0.5013	1.0000000	0.0000	0.4151555	7.0833	1.0000000	1.0000	12
23.1442	24.0642	43.8611	0.5306663	COc1cccc(NC(=O)c2sc3nc4c(c(C)c3c2N)CCC4)c1	1	O=C(Nc1ccccc1)c1cc2cc3c(nc2s1)CCC3	0.7476339	0.7476	1.0000000	0.0000	0.2754076	6.3237	1.0000000	1.0000	12
27.5395	34.8291	32.0413	0.5224248	CNCc1ccc(C(=O)c2c[nH]c3ncc(NC(=O)c4cccc(OC)c4)cc23)cc1	1	O=C(Nc1cnc2[nH]cc(C(=O)c3ccccc3)c2c1)c1ccccc1	0.4001686	0.4002	1.0000000	0.0000	0.4530385	7.2709	1.0000000	1.0000	12
13.1592	58.7590	29.3935	0.6886914	CCCS(=O)(=O)Nc1cc(F)cc(-c2nc(C(C)(C)C)sc2-c2ccnc(N)n2)c1Cl	1	c1ccc(-c2ncsc2-c2ccncn2)cc1	0.5046965	0.5047	1.0000000	0.0000	0.7264016	8.6874	1.0000000	1.0000	12
17.4450	28.0147	38.2267	0.5175113	Cc1ccc(NC(=O)c2cccc(C(C)(C)C#N)c2)cc1C(=O)Nc1ccc(F)c(C(F)(F)F)c1	1	O=C(Nc1cccc(C(=O)Nc2ccccc2)c1)c1ccccc1	0.4088787	0.4089	1.0000000	0.0000	0.4346631	7.1804	1.0000000	1.0000	12
16.4648	24.5262	33.4645	0.4530524	Cn1cc(-c2cnc3[nH]cc(C(=O)c4c(F)ccc(NS(=O)(=O)c5c(F)cccc5F)c4F)c3c2)cn1	1	O=C(c1cccc(NS(=O)(=O)c2ccccc2)c1)c1c[nH]c2ncc(-c3cn[nH]c3)cc12	0.2478071	0.2478	1.0000000	0.0000	0.4833514	7.4190	1.0000000	1.0000	12
14.5782	22.6069	49.8201	0.5658356	Cc1ccc(C(=O)Nc2cccc(C(F)(F)F)c2)cc1NC(=O)C(C)C	1	O=C(Nc1ccccc1)c1ccccc1	0.8138864	0.8139	1.0000000	0.0000	0.2992611	6.4654	1.0000000	1.0000	12
27.8842	75.4250	-74.5755	0.0066370	Cc1cc(NC(=O)c2ccc(C)c(Nc3ncnc4cnc(N(C)CC5CCOC5)nc34)c2)c2c(c1)C(=NO)CC2	1	N=C1CCc2c(NC(=O)c3cccc(Nc4ncnc5cnc(NCC6CCOC6)nc45)c3)cccc21	0.2212626	0.2213	0.0000000	1.0000	0.6973385	8.5150	1.0000000	1.0000	12
13.4680	21.5201	36.7295	0.4550752	CCCS(=O)(=O)Nc1ccc(F)c(C(=O)Nc2ccc(C)nc2)c1F	1	O=C(Nc1cccnc1)c1ccccc1	0.8190577	0.8191	1.0000000	0.0000	0.1753607	5.6175	1.0000000	1.0000	12
22.8077	39.5917	24.4972	0.5006944	O=S(=O)(Nc1cc(F)ccc1F)c1ccc(N2CCOCC2)cc1Nc1cccnc1	1	O=S(=O)(Nc1ccccc1)c1ccc(N2CCOCC2)cc1Nc1cccnc1	0.6003264	0.6003	1.0000000	0.0000	0.2886320	6.4031	1.0000000	1.0000	12
17.3109	44.3727	-43.4229	0.0074202	Cc1ccc(C(=O)Nc2cccc(C(F)(F)F)c2)cc1Nc1ncnc2cnc(N3CCCC(N)C3)nc12	1	O=C(Nc1ccccc1)c1cccc(Nc2ncnc3cnc(N4CCCCC4)nc23)c1	0.3457614	0.3458	0.0000000	1.0000	0.6236159	8.1140	1.0000000	1.0000	12
22.8942	51.9737	7.6471	0.4657877	CN(C)CCN(C)c1cc(NC(=O)c2ccc(Nc3ncc(F)c4[nH]ncc34)cc2)cc(C(F)(F)F)c1	1	O=C(Nc1ccccc1)c1ccc(Nc2nccc3[nH]ncc23)cc1	0.2828384	0.2828	1.0000000	0.0000	0.4616162	7.3129	1.0000000	1.0000	12
21.1617	29.6296	38.5643	0.5327647	Cc1ccccc1-c1cc(N2CCOCC2)n2nc(N3CCOCC3)nc(N3CCOCC3)c12	1	c1ccc(-c2cc(N3CCOCC3)n3nc(N4CCOCC4)nc(N4CCOCC4)c23)cc1	0.5824340	0.5824	1.0000000	0.0000	0.3444203	6.7173	1.0000000	1.0000	12
22.5207	53.1801	-53.1801	0.0000000	COC(=O)NC(C)CNc1nccc(-c2nc(C3CC3)[nH]c2-c2ccnc(N)c2)n1	1	c1cc(-c2[nH]c(C3CC3)nc2-c2ccncn2)ccn1	0.0000000	0.0000	0.0000000	0.0000	0.0000000	0.0000	0.0000000	0.0000	12
18.5631	26.4305	32.0554	0.4569210	COc1cc(N=c2cc(NC3CC3)n3ccsc3n2)cc(OC)c1OC	1	c1ccc(N=c2cc(NC3CC3)n3ccsc3n2)cc1	0.7194108	0.7194	1.0000000	0.0000	0.1979206	5.7984	1.0000000	1.0000	12
14.4115	49.2466	26.8583	0.5945692	CCN1CCN(c2ncc3ncnc(Nc4cc(C(=O)Nc5cccc(C(C)(C)C)c5)ccc4C)c3n2)CC1	1	O=C(Nc1ccccc1)c1cccc(Nc2ncnc3cnc(N4CCNCC4)nc23)c1	0.3567421	0.3567	1.0000000	0.0000	0.6844327	8.4415	1.0000000	1.0000	12
19.1259	28.4548	34.5550	0.4922644	CCCS(=O)(=O)Nc1ccc(F)c(C(=O)c2c[nH]c3ncc(-c4cnc(F)nc4)cc23)c1F	1	O=C(c1ccccc1)c1c[nH]c2ncc(-c3cncnc3)cc12	0.3099984	0.3100	1.0000000	0.0000	0.4880445	7.4418	1.0000000	1.0000	12
40.6530	66.8584	-66.8584	0.0000000	c1cc(Nc2nc3c(cc(F)c(F)c3)n2C)cc(-c2cc(NS(=O)(=O)c3c(F)cccc3)c(Oc3cccc4n(C)c(=O)c(=O)n43)cc2)c1	0		0.0000000	0.0000	0.0000000	0.0000	0.0000000	0.0000	0.0000000	0.0000	12
22.9042	32.1394	45.5579	0.6070105	CN=c1ncc2cc(-c3cc(NC(=O)c4ccc(F)c(C)c4)ccc3C)ccc2[nH]1	1	N=c1ncc2cc(-c3cccc(NC(=O)c4ccccc4)c3)ccc2[nH]1	0.5201079	0.5201	1.0000000	0.0000	0.5209846	7.6021	1.0000000	1.0000	12
15.3424	53.8252	15.6566	0.5428263	Cn1nc(C(C)(C)C)cc1NC(=O)c1ccc(Nc2ncc3cc(-c4ccncc4)ccc3n2)cc1	1	O=C(Nc1ccn[nH]1)c1ccc(Nc2ncc3cc(-c4ccncc4)ccc3n2)cc1	0.3360461	0.3360	1.0000000	0.0000	0.5774959	7.8800	1.0000000	1.0000	12
13.4103	52.1392	28.6296	0.6310063	CCCNc1nccc(-c2nc(C3CC3)[nH]c2-c2cc(F)cc(NS(=O)(=O)CCC)c2Cl)n1	1	c1ccc(-c2[nH]c(C3CC3)nc2-c2ccncn2)cc1	0.3592842	0.3593	1.0000000	0.0000	0.7859966	9.0820	1.0000000	1.0000	12
12.3513	22.3241	47.0229	0.5417733	CCCS(=O)(=O)Nc1ccc(F)c(C(=O)Nc2cnc3[nH]ncc3c2)c1F	1	O=C(Nc1cnc2[nH]ncc2c1)c1ccccc1	0.5932043	0.5932	1.0000000	0.0000	0.3531452	6.7640	1.0000000	1.0000	12
12.5168	38.8290	34.7997	0.5752245	Cc1ccc(C(=O)Nc2cc(C(C)(C)C)nn2C)cc1-n1cc(-c2cncc(N3CCN(C)CC3)c2)nn1	1	O=C(Nc1ccn[nH]1)c1cccc(-n2cc(-c3cncc(N4CCNCC4)c3)nn2)c1	0.4348849	0.4349	1.0000000	0.0000	0.5329823	7.6607	1.0000000	1.0000	12
19.4814	22.0203	42.4276	0.5034990	O=C(Nc1ccc(Cl)cc1)Nc1ccc(Br)c(C(F)(F)F)c1	1	O=C(Nc1ccccc1)Nc1ccccc1	0.6684634	0.6685	1.0000000	0.0000	0.2668184	6.2708	1.0000000	1.0000	12
11.7243	38.7616	38.3016	0.6020569	Cc1ccc(C(=O)Nc2cc(C(C)(C)C)on2)cc1-n1cc(-c2cncc(N3CCCOCC3)c2)nn1	1	O=C(Nc1ccon1)c1cccc(-n2cc(-c3cncc(N4CCCOCC4)c3)nn2)c1	0.4283110	0.4283	1.0000000	0.0000	0.6032106	8.0093	1.0000000	1.0000	12
19.7184	49.5642	-48.5899	0.0076112	COc1ccc(NC(=O)c2ccc(C)c(Nc3ncnc4cnc(N5CC6CNCC6C5)nc34)c2)cc1C(F)(F)F	1	O=C(Nc1ccccc1)c1cccc(Nc2ncnc3cnc(N4CC5CNCC5C4)nc23)c1	0.3131823	0.3132	0.0000000	2.0000	0.7220367	8.6608	1.0000000	1.0000	12
17.2723	28.8755	42.4512	0.5572395	Cc1ccc(C(=O)Nc2ccc(Cl)c(C(F)(F)F)c2)cc1NC(=O)C1(c2nnn3ccccc23)CC1	1	O=C(Nc1ccccc1)c1cccc(NC(=O)C2(c3nnn4ccccc34)CC2)c1	0.3617145	0.3617	1.0000000	0.0000	0.5778142	7.8816	1.0000000	1.0000	12
27.5257	42.6225	21.6232	0.5019197	CC(C)NC(=O)c1c[nH]c(-c2cccc(NS(=O)(=O)c3ccc(F)cc3F)c2)c1N	1	O=S(=O)(Nc1cccc(-c2ccc[nH]2)c1)c1ccccc1	0.4751106	0.4751	1.0000000	0.0000	0.3548149	6.7729	1.0000000	1.0000	13
14.5801	30.2527	-30.2527	0.0000000	O=C(c1ccc(-c2ccc3c(c2)CNC3)s1)N1N=C(c2cccnc2)CC1c1c(O)cccc1F	1	O=C(c1ccc(-c2ccc3c(c2)CNC3)s1)N1N=C(c2cccnc2)CC1c1ccccc1	0.0000000	0.0000	0.0000000	0.0000	0.0000000	0.0000	0.0000000	0.0000	13
18.3624	25.2652	22.0957	0.3700074	O=S(=O)(Nc1ccc(Br)cc1F)c1ccc(C(F)(F)F)cc1	1	O=S(=O)(Nc1ccccc1)c1ccccc1	0.7792967	0.7793	1.0000000	0.0000	0.1107119	4.9664	1.0000000	1.0000	13
14.1614	20.4148	71.3205	0.7166825	Cc1ccc(NC(=O)c2cccnc2)cc1-c1cc(N2CCOCC2)nc(N2CCOCC2)n1	1	O=C(Nc1cccc(-c2cc(N3CCOCC3)nc(N3CCOCC3)n2)c1)c1cccnc1	0.6214842	0.6215	1.0000000	0.0000	0.6694385	8.3581	1.0000000	1.0000	13
20.1729	31.3178	-30.3011	0.0079434	CN1C2CCC1CC(c1ccnc3c(-c4cccc(Cl)c4)c(-c4ccncc4)nn13)C2	1	c1ccc(-c2c(-c3ccncc3)nn3c(C4CC5CCC(C4)N5)ccnc23)cc1	0.4339806	0.4340	0.0000000	2.0000	0.6055904	8.0214	1.0000000	1.0000	13
10.5202	48.3351	31.5458	0.6240699	Cc1ccc(C(=O)Nc2cc(C(F)(F)F)ccn2)cc1Nc1ncnc2cnc(N3CCCC3)nc12	1	O=C(Nc1ccccn1)c1cccc(Nc2ncnc3cnc(N4CCCC4)nc23)c1	0.4096975	0.4097	1.0000000	0.0000	0.6837284	8.4375	1.0000000	1.0000	13
17.4844	52.0626	-3.4359	0.3798964	Nc1nc2c(Oc3ccc(NC(=O)Nc4cc(-c5cccnc5)cc(C(F)(F)F)c4)c4ccccc34)ccnc2[nH]c1=O	1	O=C(Nc1cccc(-c2cccnc2)c1)Nc1ccc(Oc2ccnc3[nH]c(=O)cnc23)c2ccccc12	0.1793927	0.1794	1.0000000	0.0000	0.4157027	7.0860	1.0000000	1.0000	13
22.5746	58.4934	1.7169	0.4703928	Cc1ccc(C(=O)NCc2ccc(C)c(C(F)(F)F)c2)cc1Nc1ncnc2cnc(N3CCCCC3)nc12	1	O=C(NCc1ccccc1)c1cccc(Nc2ncnc3cnc(N4CCCCC4)nc23)c1	0.3260832	0.3261	1.0000000	0.0000	0.4184988	7.1000	1.0000000	1.0000	13
19.3448	41.0090	29.6088	0.5517017	Cc1ccc(C(=O)Nc2ccc(C)c(C(F)(F)F)c2)cc1Nc1ncnc2cnc(N3CCCC3)nc12	1	O=C(Nc1ccccc1)c1cccc(Nc2ncnc3cnc(N4CCCC4)nc23)c1	0.3603194	0.3603	1.0000000	0.0000	0.5658385	7.8221	1.0000000	1.0000	13
20.6437	32.8350	33.1878	0.5158028	Cc1ccc(NC(=O)c2cccc(C(C)(C)C#N)c2)cc1C(=O)Nc1cc(C(F)(F)F)ccc1F	1	O=C(Nc1cccc(C(=O)Nc2ccccc2)c1)c1ccccc1	0.4088787	0.4089	1.0000000	0.0000	0.4311864	7.1631	1.0000000	1.0000	13
16.4867	41.7589	29.3526	0.5555591	Cc1ccc(C(=O)Nc2cccc(C(F)(F)F)c2)cc1NC(=O)C1(c2ncnc3[nH]cnc23)CC1	1	O=C(Nc1ccccc1)c1cccc(NC(=O)C2(c3ncnc4[nH]cnc34)CC2)c1	0.3864461	0.3864	1.0000000	0.0000	0.5419795	7.7047	1.0000000	1.0000	13
16.2235	21.6881	45.6835	0.5263411	O=C(Nc1cccc(C(F)(F)F)c1)c1cccc(NC(=O)C2CC2)c1	1	O=C(Nc1ccccc1)c1cccc(NC(=O)C2CC2)c1	0.8651380	0.8651	1.0000000	0.0000	0.2382344	6.0865	1.0000000	1.0000	13
11.9166	39.8768	35.0990	0.5857485	Cc1ccc(C(=O)Nc2cccc(C(F)(F)F)c2)cc1Nc1ncnc2cnc(N3CCN(C)CC3)nc12	1	O=C(Nc1ccccc1)c1cccc(Nc2ncnc3cnc(N4CCNCC4)nc23)c1	0.3956122	0.3956	1.0000000	0.0000	0.6040425	8.0136	1.0000000	1.0000	13
15.2687	48.2684	15.2568	0.4962899	O=S(=O)(Nc1ccc(F)c(Nc2ncccc2-c2ncnc3[nH]cnc23)c1F)c1cn[nH]c1	1	O=S(=O)(Nc1cccc(Nc2ncccc2-c2ncnc3[nH]cnc23)c1)c1cn[nH]c1	0.2959268	0.2959	1.0000000	0.0000	0.5180151	7.5877	1.0000000	1.0000	13
25.3949	36.3710	45.0425	0.6360426	Cc1ccc(C(=O)Nc2cc(C(F)(F)F)ccc2Cl)cc1-c1cc(N)ncn1	1	O=C(Nc1ccccc1)c1cccc(-c2ccncn2)c1	0.6438758	0.6439	1.0000000	0.0000	0.4859999	7.4319	1.0000000	1.0000	13
27.3639	31.7349	51.8969	0.6533734	CNS(=O)(=O)c1cccc(-c2ccc(F)c(-c3cccnc3)c2)c1	1	c1ccc(-c2cccc(-c3cccnc3)c2)cc1	0.7897792	0.7898	1.0000000	0.0000	0.4354703	7.1844	1.0000000	1.0000	13
25.2058	31.1427	15.7013	0.3659681	Cc1ccccc1NC(=O)Nc1cccc2nc3cc(N)ccc3nc12	1	O=C(Nc1ccccc1)Nc1cccc2nc3ccccc3nc12	0.3732006	0.3732	1.0000000	0.0000	0.2026269	5.8341	1.0000000	1.0000	13
13.9768	24.1952	25.0641	0.3848379	O=C(Nc1ccc(Oc2ccnc3[nH]c(=O)[nH]c23)cc1F)Nc1cc(C(F)(F)F)ccc1F	1	O=C(Nc1ccccc1)Nc1ccc(Oc2ccnc3[nH]c(=O)[nH]c23)cc1	0.3184893	0.3185	1.0000000	0.0000	0.2622626	6.2423	1.0000000	1.0000	13
21.7360	57.9054	-57.9054	0.0000000	COC(=O)c1c(Oc2cccc(NC(=O)c3cccc(C)c3OC)c2)ccc2nc(NC(=O)C3CC3)sc12	1	O=C(Nc1cccc(Oc2ccc3nc(NC(=O)C4CC4)sc3c2)c1)c1ccccc1	0.0000000	0.0000	0.0000000	0.0000	0.0000000	0.0000	0.0000000	0.0000	13
14.1574	37.9725	24.9176	0.4913287	CNc1nc2c(Oc3ccc(NC(=O)Nc4cc(C(F)(F)F)ccc4F)cc3)ccnc2n1C	1	O=C(Nc1ccccc1)Nc1ccc(Oc2ccnc3[nH]cnc23)cc1	0.3274197	0.3274	1.0000000	0.0000	0.4635533	7.3224	1.0000000	1.0000	13
22.9926	24.4207	-23.5013	0.0071829	N#CC1C(=N)OC2=CCCC(=O)C2C1c1cc2cc(-c3ccccc3)ccc2oc1=O	1	N=C1CC(c2cc3cc(-c4ccccc4)ccc3oc2=O)C2C(=O)CCC=C2O1	0.6240902	0.6241	0.0000000	3.0000	0.3473774	6.7332	1.0000000	1.0000	13
19.5588	21.0801	37.9422	0.4611114	Cc1noc(C)c1-c1ccc2c(c1)CCC2=NO	1	N=C1CCc2cc(-c3cnoc3)ccc21	0.6171747	0.6172	1.0000000	0.0000	0.2307696	6.0359	1.0000000	1.0000	13
15.6969	55.9894	8.7868	0.5060643	CCCS(=O)(=O)Nc1cccc(-c2nc(C(C)C)sc2-c2ccnc(NCC(N)=O)n2)c1	1	c1ccc(-c2ncsc2-c2ccncn2)cc1	0.4087235	0.4087	1.0000000	0.0000	0.4118156	7.0665	1.0000000	1.0000	13
18.1389	54.9052	-53.9700	0.0073062	Cc1ccc(C(=O)Nc2ccc(Cl)c(Cl)c2)cc1Nc1ncnc2cnc(N3CCCC3CO)nc12	1	O=C(Nc1ccccc1)c1cccc(Nc2ncnc3cnc(N4CCCC4)nc23)c1	0.3231594	0.3232	0.0000000	1.0000	0.6364332	8.1809	1.0000000	1.0000	13
22.3612	39.4356	-39.4356	0.0000000	c12ccc(Nc3c(-c4cccnc4)c(=O)c3N)cc1NC(=O)CC2	0		0.0000000	0.0000	0.0000000	0.0000	0.0000000	0.0000	0.0000000	0.0000	13
16.5320	42.5774	41.5497	0.6572426	CCCS(=O)(=O)Nc1ccc(F)c(-c2[nH]c(C3CC3)nc2-c2ccnc(NCCC#N)n2)c1F	1	c1ccc(-c2[nH]c(C3CC3)nc2-c2ccncn2)cc1	0.3651863	0.3652	1.0000000	0.0000	0.8556998	9.6646	1.0000000	1.0000	13
22.9553	35.2081	26.0365	0.4784731	CS(=O)(=O)Nc1ccc(F)c(C(=O)Nc2cnc3[nH]ccc3c2)c1Oc1cccc(C(F)(F)F)c1	1	O=C(Nc1cnc2[nH]ccc2c1)c1ccccc1Oc1ccccc1	0.3124568	0.3125	1.0000000	0.0000	0.4524268	7.2679	1.0000000	1.0000	13
32.5393	42.7730	25.4965	0.5333557	Cc1ccc(NC(=O)c2c(C(F)F)nc3sccn23)cc1-c1noc(C2CC3(CCNCC3)C2)n1	1	O=C(Nc1cccc(-c2noc(C3CC4(CCNCC4)C3)n2)c1)c1cnc2sccn12	0.3930356	0.3930	1.0000000	0.0000	0.4838057	7.4212	1.0000000	1.0000	13
13.0190	38.4613	39.5348	0.6093451	COc1ccc(C(=O)Nc2ccc(C)c(Nc3ncnc4cnc(N(C)C)nc34)c2)cc1C(F)(F)F	1	O=C(Nc1cccc(Nc2ncnc3cncnc23)c1)c1ccccc1	0.3908600	0.3909	1.0000000	0.0000	0.6717712	8.3709	1.0000000	1.0000	13
14.9139	27.8586	44.6652	0.5665916	CCCS(=O)(=O)Nc1ccc(F)c(NC(=O)c2cnn3cccnc23)c1F	1	O=C(Nc1ccccc1)c1cnn2cccnc12	0.6668323	0.6668	1.0000000	0.0000	0.3561573	6.7800	1.0000000	1.0000	13
19.9174	39.0593	16.2920	0.4324323	COc1cc2c(N(C)c3cc(NC(=O)Nc4ccc(F)c(C(F)(F)F)c4)ccc3C)ncnc2cc1O	1	O=C(Nc1ccccc1)Nc1cccc(Nc2ncnc3ccccc23)c1	0.2729783	0.2730	1.0000000	0.0000	0.3973013	6.9933	1.0000000	1.0000	13
21.2491	30.1340	35.5644	0.5132695	Cc1ccc(NC(=O)c2ccnc(C(F)(F)F)c2)cc1-c1cc(N2CCOCC2)nc(-c2cnccn2)n1	1	O=C(Nc1cccc(-c2cc(N3CCOCC3)nc(-c3cnccn3)n2)c1)c1ccncc1	0.4117899	0.4118	1.0000000	0.0000	0.4234783	7.1248	1.0000000	1.0000	13
19.4909	37.5724	42.2294	0.6234512	O=C(Nc1cccc(Cl)c1)c1cccnc1Nc1ncnc2cnc(N3CCOCC3)nc12	1	O=C(Nc1ccccc1)c1cccnc1Nc1ncnc2cnc(N3CCOCC3)nc12	0.4600508	0.4601	1.0000000	0.0000	0.6175708	8.0828	1.0000000	1.0000	13
34.4394	52.8099	-52.8099	0.0000000	c1nc2c(c(Oc3cc4oc(=O)c(Cc5cccc(NS(NC(C)(C)C)(=O)=O)c5F)c4cc3)c1)cc[nH]2	0		0.0000000	0.0000	0.0000000	0.0000	0.0000000	0.0000	0.0000000	0.0000	13
11.8394	26.9979	53.9512	0.6324151	Cc1ccc(NC(=O)c2cccc(C(C)(C)C#N)c2)cc1C(=O)Nc1cccnc1	1	O=C(Nc1cccc(C(=O)Nc2cccnc2)c1)c1ccccc1	0.6513820	0.6514	1.0000000	0.0000	0.4745577	7.3761	1.0000000	1.0000	13
47.3395	45.7026	-45.7026	0.0000000	C=CC1(C)CC(=O)C2(O)C3(C)CCC4C(C)(C)CCC(=O)C4(C)C3OC(OC(=O)c3ccccc3OC(C)=O)C2(C)O1	1	O=C(OC1OC2C(CCC3CCCC(=O)C32)C2C(=O)CCOC12)c1ccccc1	0.0000000	0.0000	0.0000000	0.0000	0.0000000	0.0000	0.0000000	0.0000	13
16.3148	37.7797	38.0090	0.5920994	Cc1ccc(C(=O)Nc2cc(C(C)(C)C)on2)cc1-n1cc(-c2ccncc2)nn1	1	O=C(Nc1ccon1)c1cccc(-n2cc(-c3ccncc3)nn2)c1	0.5498598	0.5499	1.0000000	0.0000	0.4676116	7.3422	1.0000000	1.0000	13
21.9214	57.6350	12.3322	0.5466187	CNc1cnc(Nc2cc(C(=O)Nc3ccc(OC)c(C(F)(F)F)c3)ccc2Cl)n2ccnc12	1	O=C(Nc1ccccc1)c1cccc(Nc2nccc3nccn23)c1	0.3327901	0.3328	1.0000000	0.0000	0.5922652	7.9540	1.0000000	1.0000	13
21.5891	58.2771	0.4878	0.4591013	COc1ccc(C(=O)Nc2ccc(OC)c(OC)c2)cc1Nc1ncnc2cnc(NCc3ccccc3)nc12	1	O=C(Nc1ccccc1)c1cccc(Nc2ncnc3cnc(NCc4ccccc4)nc23)c1	0.2221727	0.2222	1.0000000	0.0000	0.5481509	7.7349	1.0000000	1.0000	13
27.4680	43.8628	-43.2242	0.0049892	CC12CN(C(=O)c3cc(C(F)(F)F)cc(OCC4CC4)n3)CC(CC1(F)F)O2	1	O=C(c1cccc(OCC2CC2)n1)N1CC2CCC(C1)O2	0.7183668	0.7184	0.0000000	2.0000	0.1270768	5.1567	1.0000000	1.0000	13
25.2716	53.5124	-53.5124	0.0000000	CNS(=O)(=O)c1ccc(N2CCCCC2)c(Nc2ncnc3cnc(N4CCCN(C)CCC4)nc23)c1	1	c1ccc(N2CCCCC2)c(Nc2ncnc3cnc(N4CCCNCCC4)nc23)c1	0.0000000	0.0000	0.0000000	0.0000	0.0000000	0.0000	0.0000000	0.0000	13
24.5552	63.4527	16.3027	0.6230891	Cc1ccc(C(=O)Nc2cc(C(C)(C)C)cn2C)cc1Nc1ncnc2cnc(N(C)CCF)nc12	1	O=C(Nc1ccc[nH]1)c1cccc(Nc2ncnc3cncnc23)c1	0.3849556	0.3850	1.0000000	0.0000	0.7184767	8.6393	1.0000000	1.0000	13
12.5101	56.0289	19.6614	0.5913308	Cc1ccc(C(=O)Nc2cc(C(C)(C)C)on2)cc1Nc1ncnc2cnc(N3CCN(CC4CCN(C)CC4)CC3)nc12	1	O=C(Nc1ccon1)c1cccc(Nc2ncnc3cnc(N4CCN(CC5CCNCC5)CC4)nc23)c1	0.3125949	0.3126	1.0000000	0.0000	0.7563916	8.8778	1.0000000	1.0000	13
19.8528	36.5666	43.7027	0.6271045	Cc1ccc(C(=O)Nc2cccc(C(F)(F)F)c2)cc1-c1cnc2nc(N)ncc2c1	1	O=C(Nc1ccccc1)c1cccc(-c2cnc3ncncc3c2)c1	0.4911753	0.4912	1.0000000	0.0000	0.5922157	7.9537	1.0000000	1.0000	13
14.7461	35.1399	22.5270	0.4505223	Cc1ccccc1-c1ccc2ncnc(Nc3cccc(C(F)(F)F)c3)c2c1	1	c1ccc(Nc2ncnc3ccc(-c4ccccc4)cc23)cc1	0.4495308	0.4495	1.0000000	0.0000	0.2861936	6.3886	1.0000000	1.0000	13
15.5870	25.5728	34.3473	0.4681258	Cc1ccc(NC(=O)c2cccc(C(F)(F)F)c2)cc1-c1cccc2[nH]ncc12	1	O=C(Nc1cccc(-c2cccc3[nH]ncc23)c1)c1ccccc1	0.4599432	0.4599	1.0000000	0.0000	0.3080085	6.5157	1.0000000	1.0000	13
25.3890	48.9724	23.9967	0.5700705	COc1cc(Oc2ncnc3cnc(N4CCCNCC4)nc23)ccc1NC(=O)Nc1cc(C(C)(F)F)ccn1	1	O=C(Nc1ccc(Oc2ncnc3cnc(N4CCCNCC4)nc23)cc1)Nc1ccccn1	0.3066282	0.3066	1.0000000	0.0000	0.7035612	8.5510	1.0000000	1.0000	13
39.8620	51.6083	-7.3598	0.3456914	CNC(=O)c1cc(CNC(=O)Nc2cccc(-c3csc4ncc(-c5ccc(C(=O)N6CCCC6)cc5)cc34)c2)cc(C(F)(F)F)c1	1	O=C(NCc1ccccc1)Nc1cccc(-c2csc3ncc(-c4ccc(C(=O)N5CCCC5)cc4)cc23)c1	0.1680735	0.1681	1.0000000	0.0000	0.3495666	6.7449	1.0000000	1.0000	13
14.7913	33.6411	30.5662	0.5016196	Cc1ccc(C(=O)Nc2cc(N(C)CCN(C)C)cc(C(F)(F)F)c2)cc1Nc1ncnc2[nH]ccc12	1	O=C(Nc1ccccc1)c1cccc(Nc2ncnc3[nH]ccc23)c1	0.2984094	0.2984	1.0000000	0.0000	0.5278357	7.6355	1.0000000	1.0000	13
18.0550	21.2997	28.3303	0.3877344	O=S(=O)(Nc1cccc(O)c1)c1ccc(Br)cc1	1	O=S(=O)(Nc1ccccc1)c1ccccc1	0.9102917	0.9103	1.0000000	0.0000	0.1085711	4.9398	1.0000000	1.0000	13
26.4455	32.0317	-31.3769	0.0051160	CCC(CO)NC(=O)Nc1ccc(Cl)c(C(=O)Nc2cccnc2)c1	1	O=C(Nc1cccnc1)c1ccccc1	0.6339263	0.6339	0.0000000	1.0000	0.1503467	5.3940	1.0000000	1.0000	13
17.5053	17.4297	26.3111	0.3417253	O=c1[nH]c2c(Br)c(Br)c(Br)c(Br)c2[nH]c1=O	1	O=c1[nH]c2ccccc2[nH]c1=O	0.3474829	0.3475	1.0000000	0.0000	0.1823842	5.6756	1.0000000	1.0000	13
24.7873	27.0164	26.0475	0.4145618	CC(C)n1cc2c(=O)nc(-c3ccc(Br)cc3)[nH]c2n1	1	O=c1nc(-c2ccccc2)[nH]c2n[nH]cc12	0.7836200	0.7836	1.0000000	0.0000	0.1452295	5.3446	1.0000000	1.0000	13
15.1680	22.3112	35.7733	0.4537847	O=C(Nc1ccc(Oc2ccnc3[nH]c(=O)cnc23)cc1)Nc1ccc(Cl)c(C(F)(F)F)c1	1	O=C(Nc1ccccc1)Nc1ccc(Oc2ccnc3[nH]c(=O)cnc23)cc1	0.3646214	0.3646	1.0000000	0.0000	0.3484972	6.7392	1.0000000	1.0000	13
9.5019	39.0961	38.6373	0.6072923	COc1ccc(C(C)(C)C)cc1NC(=O)c1ccc(C)c(Nc2ncnc3cnc(N4CCOCC4)nc23)c1	1	O=C(Nc1ccccc1)c1cccc(Nc2ncnc3cnc(N4CCOCC4)nc23)c1	0.3624793	0.3625	1.0000000	0.0000	0.7107603	8.5933	1.0000000	1.0000	13
21.6889	26.6247	21.0317	0.3723156	N#Cc1nc(Cl)ccc1NS(=O)(=O)c1ccc(Cl)cc1	1	O=S(=O)(Nc1cccnc1)c1ccccc1	0.8779397	0.8779	1.0000000	0.0000	0.1014813	4.8480	1.0000000	1.0000	13
16.8213	19.1962	62.7606	0.6402878	O=C(Nc1cc(Cl)ccc1O)c1cccnc1	1	O=C(Nc1ccccc1)c1cccnc1	0.8035419	0.8035	1.0000000	0.0000	0.4084978	7.0499	1.0000000	1.0000	13
41.1230	48.8114	9.3039	0.4540261	Cn1c(C(N)=O)cc2c3c(sc21)CCc1cnc(NC(=O)C2CCOCC2)nc1-3	1	O=C(Nc1ncc2c(n1)-c1c(sc3[nH]ccc13)CC2)C1CCOCC1	0.6865239	0.6865	1.0000000	0.0000	0.2028644	5.8359	1.0000000	1.0000	13
27.7017	40.9354	28.3708	0.5414549	Cc1cccc(Nc2cc(=N)[nH]cn2)c1-c1nccc(N2CCC(CN(C)C)CC2)n1	1	N=c1cc(Nc2ccccc2-c2nccc(N3CCCCC3)n2)nc[nH]1	0.5689273	0.5689	1.0000000	0.0000	0.3655008	6.8293	1.0000000	1.0000	13
17.5261	43.7094	29.1027	0.5688451	CCNC(=O)c1ccc(C)c(Nc2ncccc2-c2ncnc3[nH]cnc23)c1	1	c1ccc(Nc2ncccc2-c2ncnc3[nH]cnc23)cc1	0.4956067	0.4956	1.0000000	0.0000	0.4637634	7.3234	1.0000000	1.0000	13
18.8404	34.6047	-33.6819	0.0072099	CNC(=O)c1cc(Oc2ccc3c(c2)C2C(O3)C2c2nc3ccc(C)cc3[nH]2)ccn1	1	c1ccc2[nH]c(C3C4Oc5ccc(Oc6ccncc6)cc5C43)nc2c1	0.5276750	0.5277	0.0000000	3.0000	0.4047847	7.0311	1.0000000	1.0000	13
18.3241	28.6936	44.3121	0.5703575	COc1n[nH]c2ncc(NC(=O)c3cc(NC(=O)c4cccc(C(C)(C)C#N)c4)ccc3C)cc12	1	O=C(Nc1cccc(C(=O)Nc2cnc3[nH]ncc3c2)c1)c1ccccc1	0.3793175	0.3793	1.0000000	0.0000	0.5870035	7.9275	1.0000000	1.0000	13
18.6980	39.3713	25.9171	0.5100659	CCCS(=O)(=O)Nc1ccc(F)c(Nc2ncnc3cc(-c4ccc(O)cc4)ccc23)c1F	1	c1ccc(Nc2ncnc3cc(-c4ccccc4)ccc23)cc1	0.3440246	0.3440	1.0000000	0.0000	0.4865848	7.4347	1.0000000	1.0000	13
10.5555	37.4028	43.7665	0.6341348	Cc1ccc(C(=O)Nc2cccc(C(C)(C)C)c2)cc1Nc1ncnc2cnc(N3CCOCC3)nc12	1	O=C(Nc1ccccc1)c1cccc(Nc2ncnc3cnc(N4CCOCC4)nc23)c1	0.4028581	0.4029	1.0000000	0.0000	0.7211488	8.6554	1.0000000	1.0000	13
29.0608	40.8902	33.0846	0.5779278	CCCS(=O)(=O)Nc1cccc(-c2nc3c(NC(=O)c4ccccc4N)ccnc3[nH]2)c1F	1	O=C(Nc1ccnc2[nH]c(-c3ccccc3)nc12)c1ccccc1	0.3042859	0.3043	1.0000000	0.0000	0.7321401	8.7227	1.0000000	1.0000	13
16.8568	47.4918	14.1661	0.4817025	Cc1ccc(C(=O)Nc2ccccc2C(F)(F)F)cc1Nc1ncccc1-c1ncnc2[nH]cnc12	1	O=C(Nc1ccccc1)c1cccc(Nc2ncccc2-c2ncnc3[nH]cnc23)c1	0.2906604	0.2907	1.0000000	0.0000	0.4892838	7.4479	1.0000000	1.0000	13
19.9535	34.1906	33.4783	0.5286632	Cc1ccc(NC(=O)c2cccc(C(F)(F)F)c2)cc1Nc1ncnc2sccc12	1	O=C(Nc1cccc(Nc2ncnc3sccc23)c1)c1ccccc1	0.4174866	0.4175	1.0000000	0.0000	0.4496600	7.2543	1.0000000	1.0000	13
10.3982	36.9734	50.9822	0.6871534	CNS(=O)(=O)c1cccc(Nc2ncnc3[nH]c(-c4ccncc4)cc23)c1	1	c1ccc(Nc2ncnc3[nH]c(-c4ccncc4)cc23)cc1	0.4906062	0.4906	1.0000000	0.0000	0.7402173	8.7733	1.0000000	1.0000	13
23.9003	26.6401	35.1090	0.4824148	Cc1ccc(OCCC(=O)Nc2cccc(S(N)(=O)=O)c2)cc1C	1	O=C(CCOc1ccccc1)Nc1ccccc1	0.8369665	0.8370	1.0000000	0.0000	0.1983419	5.8016	1.0000000	1.0000	13
24.2316	28.7026	-28.1498	0.0043189	c1cncc(-c2cnc3[nH]c(C4COCCO4)nc3c2)c1	1	c1cncc(-c2cnc3[nH]c(C4COCCO4)nc3c2)c1	0.7789652	0.7790	0.0000000	1.0000	0.0835095	4.5869	1.0000000	1.0000	13
26.0427	33.3018	20.6908	0.4218171	O=C(Nc1cccc(C(=O)c2ccc3nc(C=Cc4cccnc4)[nH]c3c2)c1)c1ccncc1	1	O=C(Nc1cccc(C(=O)c2ccc3nc(C=Cc4cccnc4)[nH]c3c2)c1)c1ccncc1	0.3580749	0.3581	1.0000000	0.0000	0.2964117	6.4488	1.0000000	1.0000	13
36.2048	47.2997	1.0959	0.3780903	O=C(CCNc1cccnc1)Nc1cccc(-c2ccnc3c(-c4cccc(NC(=O)c5cccc(C(F)(F)F)c5)c4)cnn23)c1	1	O=C(CCNc1cccnc1)Nc1cccc(-c2ccnc3c(-c4cccc(NC(=O)c5ccccc5)c4)cnn23)c1	0.1578222	0.1578	1.0000000	0.0000	0.4586117	7.2982	1.0000000	1.0000	13
25.3017	53.6552	-6.2294	0.3705145	N#Cc1c(Oc2cccc(NC(=O)Cc3cc(Cl)cc(Cl)c3)c2)ccc2nc(NC(=O)c3ccccc3)sc12	1	O=C(Cc1ccccc1)Nc1cccc(Oc2ccc3nc(NC(=O)c4ccccc4)sc3c2)c1	0.2076906	0.2077	1.0000000	0.0000	0.3450515	6.7207	1.0000000	1.0000	13
26.3261	57.5151	15.3336	0.5691307	COCC(=O)Nc1ccc(Cl)c(C(=O)Nc2ccc(C)c(Nc3ncnc4cnc(N5CCOCC5)nc34)c2)c1	1	O=C(Nc1cccc(Nc2ncnc3cnc(N4CCOCC4)nc23)c1)c1ccccc1	0.2898955	0.2899	1.0000000	0.0000	0.7352768	8.7422	1.0000000	1.0000	13
17.0059	28.9579	40.6348	0.5436926	CCCS(=O)(=O)Nc1ccc(F)c(-c2cccn(Cc3ccccc3)c2=O)c1F	1	O=c1c(-c2ccccc2)cccn1Cc1ccccc1	0.6308219	0.6308	1.0000000	0.0000	0.3379056	6.6821	1.0000000	1.0000	13
17.7154	46.3442	30.3453	0.5991373	Cc1cc(NC(=O)Nc2ccc(F)cc2F)ccc1Oc1ccnc(NC(=O)C2CC2)c1	1	O=C(Nc1ccccc1)Nc1ccc(Oc2ccnc(NC(=O)C3CC3)c2)cc1	0.4770002	0.4770	1.0000000	0.0000	0.5435786	7.7125	1.0000000	1.0000	13
18.5012	34.1963	20.4375	0.4268259	O=C(Nc1ccc(Cl)c(C(F)(F)F)c1)Nc1cccnc1Oc1ccc(F)c(-c2ccccn2)c1	1	O=C(Nc1ccccc1)Nc1cccnc1Oc1cccc(-c2ccccn2)c1	0.2788852	0.2789	1.0000000	0.0000	0.3779089	6.8939	1.0000000	1.0000	13
25.8369	27.2159	23.9710	0.3998978	O=c1c2cc(-c3ccc(F)cc3F)ccc2ncn1-c1cccc(OC(F)(F)F)c1	1	O=c1c2cc(-c3ccccc3)ccc2ncn1-c1ccccc1	0.4282434	0.4282	1.0000000	0.0000	0.2233564	5.9846	1.0000000	1.0000	13
23.9061	53.1403	11.4058	0.5042663	CCn1cc(-c2ccnc(NCCN3CCNCC3)n2)c(-c2ccnc3[nH]c(-c4cccnc4)cc23)n1	1	c1cncc(-c2cc3c(-c4n[nH]cc4-c4ccnc(NCCN5CCNCC5)n4)ccnc3[nH]2)c1	0.3013125	0.3013	1.0000000	0.0000	0.5302067	7.6471	1.0000000	1.0000	13
22.3931	40.3678	11.1949	0.4028339	O=C(Nc1ccc(Oc2ccnc3[nH]c(=O)cnc23)cc1)Nc1cc(-c2cccnc2)cs1	1	O=C(Nc1ccc(Oc2ccnc3[nH]c(=O)cnc23)cc1)Nc1cc(-c2cccnc2)cs1	0.3465519	0.3466	1.0000000	0.0000	0.2725866	6.3064	1.0000000	1.0000	13
25.9424	28.7123	26.7291	0.4331358	Cc1ccc(S(=O)(=O)C(=Cc2ccccc2F)C(=O)c2cccc(C(F)(F)F)c2)cc1	1	O=C(C(=Cc1ccccc1)S(=O)(=O)c1ccccc1)c1ccccc1	0.2795190	0.2795	1.0000000	0.0000	0.3908591	6.9604	1.0000000	1.0000	13
32.4572	40.5656	-40.5656	0.0000000	CCC(c1ccc(C)cc1)(c1ccc(NC)cc1)c1ccc(NC(=O)OC(C)C)cc1	1	c1ccc(C(c2ccccc2)c2ccccc2)cc1	0.0000000	0.0000	0.0000000	0.0000	0.0000000	0.0000	0.0000000	0.0000	13
15.5274	35.1419	53.5551	0.6929453	CNS(=O)(=O)c1ccc(F)c(Nc2ncnc3[nH]ccc23)c1	1	c1ccc(Nc2ncnc3[nH]ccc23)cc1	0.6796106	0.6796	1.0000000	0.0000	0.5713511	7.8494	1.0000000	1.0000	13
22.3037	27.1983	19.5777	0.3654377	COc1cc2nccc(Oc3cc(NS(=O)(=O)c4ccc(C)cc4)ccc3Cl)c2cc1OC	1	O=S(=O)(Nc1cccc(Oc2ccnc3ccccc23)c1)c1ccccc1	0.3560999	0.3561	1.0000000	0.0000	0.2101977	5.8903	1.0000000	1.0000	13
18.2096	42.8217	33.8219	0.5987785	O=S(=O)(Nc1ccc(Cl)c(Nc2ncccc2-c2ncnc3[nH]cnc23)c1F)C1CC1	1	O=S(=O)(Nc1cccc(Nc2ncccc2-c2ncnc3[nH]cnc23)c1)C1CC1	0.3994169	0.3994	1.0000000	0.0000	0.6319889	8.1576	1.0000000	1.0000	13
17.0177	53.0678	18.4153	0.5584623	Cc1ccc(C(=O)Nc2cc(C(C)(C)C)n[nH]2)cc1Nc1ncnc2ccc(N3CCOCC3)nc12	1	O=C(Nc1ccn[nH]1)c1cccc(Nc2ncnc3ccc(N4CCOCC4)nc23)c1	0.3840618	0.3841	1.0000000	0.0000	0.5518030	7.7529	1.0000000	1.0000	13
13.5514	36.1617	26.1416	0.4867444	Cc1ccc(-n2nc(C(C)(C)C)cc2NC(=O)Nc2ccc(Oc3ccnc4c3CCC(=O)N4)cc2)cc1	1	O=C1CCc2c(Oc3ccc(NC(=O)Nc4ccnn4-c4ccccc4)cc3)ccnc2N1	0.2963346	0.2963	1.0000000	0.0000	0.4935667	7.4687	1.0000000	1.0000	13
18.0749	37.0855	28.1511	0.5096611	CCCS(=O)(=O)Nc1ccc(F)c(C(=O)Nc2cnc3nc(NC4CC4)sc3c2)c1F	1	O=C(Nc1cnc2nc(NC3CC3)sc2c1)c1ccccc1	0.4624348	0.4624	1.0000000	0.0000	0.3768874	6.8886	1.0000000	1.0000	13
20.5636	26.4551	38.0673	0.5040811	Cc1cccc(NC(=O)Nc2ccc(-c3c(C)n(C)c4nc[nH]c(=O)c34)cc2)c1	1	O=C(Nc1ccccc1)Nc1ccc(-c2c[nH]c3nc[nH]c(=O)c23)cc1	0.4921425	0.4921	1.0000000	0.0000	0.3478749	6.7359	1.0000000	1.0000	13
11.7318	42.2192	35.4240	0.6065879	Cc1ccc(C(=O)Nc2cc(C(C)(C)C)on2)cc1-n1cc(-c2cncc(N3CCOCC3)c2)nn1	1	O=C(Nc1ccon1)c1cccc(-n2cc(-c3cncc(N4CCOCC4)c3)nn2)c1	0.4494852	0.4495	1.0000000	0.0000	0.5894058	7.9396	1.0000000	1.0000	13
31.2462	34.9823	30.8122	0.5140193	Cn1nc(-c2ccccc2)cc1-c1cc[nH]c(=Nc2ccc3c(c2)OCCN3)n1	1	c1ccc(-c2cc(-c3cc[nH]c(=Nc4ccc5c(c4)OCCN5)n3)[nH]n2)cc1	0.5664263	0.5664	1.0000000	0.0000	0.3233584	6.6021	1.0000000	1.0000	13
19.5554	33.0305	32.8039	0.5143310	Cc1ccc(NC(=O)c2cnc3ccccn23)cc1-n1cc(-c2cncc(N3CCOCC3)c2)nn1	1	O=C(Nc1cccc(-n2cc(-c3cncc(N4CCOCC4)c3)nn2)c1)c1cnc2ccccn12	0.4114294	0.4114	1.0000000	0.0000	0.4259281	7.1370	1.0000000	1.0000	13
23.0571	46.9378	14.1164	0.4769855	c1nc(Nc2ccc(-c3cnn(CCN4CCOCC4)c3)cn2)c2cc(N3CCOCC3)ncc2n1	1	c1nc(Nc2ccc(-c3cnn(CCN4CCOCC4)c3)cn2)c2cc(N3CCOCC3)ncc2n1	0.4169032	0.4169	1.0000000	0.0000	0.3506799	6.7509	1.0000000	1.0000	13
25.0410	39.7837	-38.9586	0.0064463	CC(=O)N1CCC(Nc2ncccc2-c2ncnc3[nH]cnc23)C1	1	c1cnc(NC2CCNC2)c(-c2ncnc3[nH]cnc23)c1	0.7565454	0.7565	0.0000000	1.0000	0.2264827	6.0064	1.0000000	1.0000	13
9.7439	46.3388	33.1498	0.6210042	Nc1nccc(-c2nc(C3CC3)[nH]c2-c2cccc(NS(=O)(=O)c3c(F)cccc3F)c2Cl)n1	1	O=S(=O)(Nc1cccc(-c2[nH]c(C3CC3)nc2-c2ccncn2)c1)c1ccccc1	0.3497509	0.3498	1.0000000	0.0000	0.7737116	8.9950	1.0000000	1.0000	13
9.4664	32.1440	41.2835	0.5736525	CCCS(=O)(=O)Nc1ccc(F)c(Nc2ccc3ncncc3c2)c1Cl	1	c1ccc(Nc2ccc3ncncc3c2)cc1	0.6501086	0.6501	1.0000000	0.0000	0.3751106	6.8794	1.0000000	1.0000	13
23.2648	33.1575	11.2350	0.3468159	c1ccc(-c2nc3cc(-c4cncc(NCCN5CCOCC5)c4)cnc3[nH]2)cc1	1	c1ccc(-c2nc3cc(-c4cncc(NCCN5CCOCC5)c4)cnc3[nH]2)cc1	0.5162699	0.5163	1.0000000	0.0000	0.1346490	5.2376	1.0000000	1.0000	13
25.4643	60.7388	-1.9169	0.4595459	Cc1ncc(NC(=O)c2cncc(F)c2)cc1-c1ccc(Oc2ccc3nc(NC(=O)C4CC4)sc3c2C#N)cc1	1	O=C(Nc1cncc(-c2ccc(Oc3ccc4nc(NC(=O)C5CC5)sc4c3)cc2)c1)c1cccnc1	0.2318165	0.2318	1.0000000	0.0000	0.5297898	7.6451	1.0000000	1.0000	13
20.9487	28.3427	29.6527	0.4530890	Cc1nc2cc(NC(=O)c3c(F)ccc(NS(=O)(=O)c4ccc(F)cc4)c3F)cnc2s1	1	O=C(Nc1cnc2scnc2c1)c1cccc(NS(=O)(=O)c2ccccc2)c1	0.4408524	0.4409	1.0000000	0.0000	0.2950588	6.4409	1.0000000	1.0000	13
10.7355	55.9327	20.5437	0.5974714	Cc1ccc(C(=O)Nc2cc(C(F)(F)F)ccn2)cc1Nc1ncnc2cnc(NCC(C)C)nc12	1	O=C(Nc1ccccn1)c1cccc(Nc2ncnc3cncnc23)c1	0.3193892	0.3194	1.0000000	0.0000	0.7614450	8.9113	1.0000000	1.0000	13
25.5329	28.7117	-27.9640	0.0058419	Cn1ncnc1-c1ccn2c(-c3cccc(NC(=O)NC4CCOC4)c3)cnc2c1	1	O=C(Nc1cccc(-c2cnc3cc(-c4ncn[nH]4)ccn23)c1)NC1CCOC1	0.5459495	0.5459	0.0000000	1.0000	0.2358533	6.0705	1.0000000	1.0000	14
17.8800	26.1847	28.3388	0.4259647	Cc1ccc(C(=O)N(C)C)cc1C(=O)Nc1cccnc1	1	O=C(Nc1cccnc1)c1ccccc1	0.9401260	0.9401	1.0000000	0.0000	0.1327060	5.2172	1.0000000	1.0000	14
11.2674	43.9707	38.1463	0.6415388	Cc1ccc(C(=O)Nc2cccc(C(F)(F)F)c2)cc1Nc1ncnc2cnc(N3CCOCC3)nc12	1	O=C(Nc1ccccc1)c1cccc(Nc2ncnc3cnc(N4CCOCC4)nc23)c1	0.4029686	0.4030	1.0000000	0.0000	0.7415940	8.7820	1.0000000	1.0000	14
13.2216	27.0608	48.5656	0.5908315	O=C1CCc2c(Oc3ccc4c(c3)C(=O)NC4=O)ccnc2N1	1	O=C1CCc2c(Oc3ccc4c(c3)C(=O)NC4=O)ccnc2N1	0.8219547	0.8220	1.0000000	0.0000	0.3295874	6.6366	1.0000000	1.0000	14
22.4658	30.0740	18.8358	0.3821072	CC(=O)Nc1cc2c(s1)CN=C(c1ccccc1)C2	1	c1ccc(C2=NCc3sccc3C2)cc1	0.8938432	0.8938	1.0000000	0.0000	0.1064346	4.9127	1.0000000	1.0000	14
21.2139	40.0252	-39.1366	0.0069429	CNCCN1C2CCC1CC(c1ccnc3c(-c4cccc5[nH]ncc45)c(-c4ccncc4)nn13)C2	1	c1cc(-c2c(-c3ccncc3)nn3c(C4CC5CCC(C4)N5)ccnc23)c2cn[nH]c2c1	0.3791705	0.3792	0.0000000	2.0000	0.4902857	7.4527	1.0000000	1.0000	14
12.7093	24.1706	-24.1706	0.0000000	O=C(c1cccs1)N1N=C(c2cccnc2)CC1c1ccccc1O	1	O=C(c1cccs1)N1N=C(c2cccnc2)CC1c1ccccc1	0.0000000	0.0000	0.0000000	0.0000	0.0000000	0.0000	0.0000000	0.0000	14
19.4482	37.1864	28.7216	0.5149064	CCNc1cc(-c2c(-c3cccc(OC)c3)nc3sccn23)ccn1	1	c1ccc(-c2nc3sccn3c2-c2ccncc2)cc1	0.5729384	0.5729	1.0000000	0.0000	0.3215493	6.5920	1.0000000	1.0000	14
16.7253	49.8349	26.4732	0.5961573	Cc1ccc(C(=O)Nc2cc(C(F)(F)F)ccn2)cc1Nc1ncnc2cnc(N3CCN(C(C)C)CC3)nc12	1	O=C(Nc1ccccn1)c1cccc(Nc2ncnc3cnc(N4CCNCC4)nc23)c1	0.3531375	0.3531	1.0000000	0.0000	0.6949035	8.5010	1.0000000	1.0000	14
12.7352	23.4360	51.7544	0.5874249	Cc1ccc(NC(=O)c2cccc(C(F)(F)F)c2)cc1-n1cc(-c2cncc(N3CCOCC3)c2)nn1	1	O=C(Nc1cccc(-n2cc(-c3cncc(N4CCOCC4)c3)nn2)c1)c1ccccc1	0.4191226	0.4191	1.0000000	0.0000	0.5788845	7.8869	1.0000000	1.0000	14
23.3089	40.1957	20.0451	0.4706317	CS(=O)(=O)Nc1ccc(F)c(-c2ccc3[nH]c(C4CC4)cc3c2)c1F	1	c1ccc(-c2ccc3[nH]c(C4CC4)cc3c2)cc1	0.7242381	0.7242	1.0000000	0.0000	0.2114387	5.8994	1.0000000	1.0000	14
23.0657	33.0037	24.3268	0.4478945	CCn1nnc2ccc(Oc3cccc(NC(=O)c4cccc(C)c4)c3)cc21	1	O=C(Nc1cccc(Oc2ccc3nn[nH]c3c2)c1)c1ccccc1	0.5460522	0.5461	1.0000000	0.0000	0.2388268	6.0905	1.0000000	1.0000	14
27.3493	72.6605	-72.0232	0.0049790	NCCn1cc(-c2ccnc(NC3CCCNC3)n2)c(-c2ccnc(NCCCNS(=O)(=O)c3ccc(F)cc3)n2)n1	1	O=S(=O)(NCCCNc1nccc(-c2n[nH]cc2-c2ccnc(NC3CCCNC3)n2)n1)c1ccccc1	0.1425035	0.1425	0.0000000	1.0000	0.5059137	7.5288	1.0000000	1.0000	14
17.4059	35.7421	38.3227	0.5786308	CCCS(=O)(=O)Nc1ccc(F)c(Nc2cc(N3CCOCC3)ncn2)c1Cl	1	c1ccc(Nc2cc(N3CCOCC3)ncn2)cc1	0.6978304	0.6978	1.0000000	0.0000	0.3604988	6.8030	1.0000000	1.0000	14
27.0657	65.0357	-13.8956	0.3995324	CC(C)Nc1cncc(-c2cccnc2Nc2ccc(Nc3ncnc4ccccc34)c3[nH]cc(C(C)C)c23)c1	1	c1cncc(-c2cccnc2Nc2ccc(Nc3ncnc4ccccc34)c3[nH]ccc23)c1	0.1586380	0.1586	1.0000000	0.0000	0.5220426	7.6073	1.0000000	1.0000	14
12.4031	52.4941	15.8068	0.5336008	CCN1CCN(c2cc(NC(=O)c3ccc(C)c(Nc4ncnc5cnc(N(C)CCOC)nc45)c3)cc(C(F)(F)F)c2)CC1	1	O=C(Nc1cccc(N2CCNCC2)c1)c1cccc(Nc2ncnc3cncnc23)c1	0.2513284	0.2513	1.0000000	0.0000	0.7105662	8.5922	1.0000000	1.0000	14
24.0785	63.1568	-62.2085	0.0074087	Cc1ccc(C(=O)Nc2cccc(C(F)(F)F)c2)cc1Nc1ncnc2cnc(NCC3COCCN3C)nc12	1	O=C(Nc1ccccc1)c1cccc(Nc2ncnc3cnc(NCC4COCCN4)nc23)c1	0.3049975	0.3050	0.0000000	1.0000	0.6917927	8.4832	1.0000000	1.0000	14
24.6917	32.9501	17.5304	0.3943787	O=C(Nc1cccnc1)c1c(F)ccc(NS(=O)(=O)c2ncccc2Br)c1F	1	O=C(Nc1cccnc1)c1cccc(NS(=O)(=O)c2ccccn2)c1	0.5953546	0.5954	1.0000000	0.0000	0.1628157	5.5089	1.0000000	1.0000	14
30.1121	49.5318	5.7547	0.4319258	C=CC(=O)Nc1cc(Nc2cc(=Nc3ccnc(N(C)C)c3)c3c(-c4ccccc4)ncnc3[nH]2)ccc1C(=O)N1CCOCC1	1	O=C(c1ccc(Nc2cc(=Nc3ccncc3)c3c(-c4ccccc4)ncnc3[nH]2)cc1)N1CCOCC1	0.2142723	0.2143	1.0000000	0.0000	0.4875540	7.4394	1.0000000	1.0000	14
11.1645	42.5131	34.8218	0.6041787	CCS(=O)(=O)Nc1ccc(F)c(Nc2ncccc2-c2ncnc3[nH]cnc23)c1F	1	c1ccc(Nc2ncccc2-c2ncnc3[nH]cnc23)cc1	0.4279861	0.4280	1.0000000	0.0000	0.6087822	8.0377	1.0000000	1.0000	14
26.9872	46.7879	17.1796	0.4997463	CNc1ncc2ccc(-c3cc(NC(=O)NCCOC)ccc3F)nc2n1	1	c1ccc(-c2ccc3cncnc3n2)cc1	0.5768580	0.5769	1.0000000	0.0000	0.2972965	6.4540	1.0000000	1.0000	14
18.4755	25.7794	27.0981	0.4131054	CCCS(=O)(=O)Nc1ccc(F)c(C(=O)c2c[nH]c3ncc(NS(C)(=O)=O)cc23)c1F	1	O=C(c1ccccc1)c1c[nH]c2ncccc12	0.4309840	0.4310	1.0000000	0.0000	0.2403783	6.1008	1.0000000	1.0000	14
28.4352	37.9412	10.7270	0.3802200	CC(C)c1cccc(C(C)C)c1NC(=O)Nc1ccc(Oc2ccnc3ncn(C)c23)c2ccccc12	1	O=C(Nc1ccccc1)Nc1ccc(Oc2ccnc3nc[nH]c23)c2ccccc12	0.2527605	0.2528	1.0000000	0.0000	0.3104905	6.5298	1.0000000	1.0000	14
14.5163	70.0822	-70.0822	0.0000000	S(=O)(Nc1cccc(-c2nc(C(C)C)sc2-c2ccnc(Nc3ccc(N4CCN(C(C)=O)CC4)nc3)n2)c1F)(=O)=O	0		0.0000000	0.0000	0.0000000	0.0000	0.0000000	0.0000	0.0000000	0.0000	14
22.1644	31.3635	52.9465	0.6586715	CNS(=O)(=O)c1cncc(-c2c(Cl)c(C(C)(C)C)nn2C)c1	1	c1cncc(-c2ccn[nH]2)c1	0.9283524	0.9284	1.0000000	0.0000	0.3866331	6.9388	1.0000000	1.0000	14
18.9858	53.2395	-52.4102	0.0064788	CN(C)c1cc(N2CC3CC2CN3C)ccc1-c1ccnc2c(-c3cc(C(F)(F)F)ccc3F)c(-c3ccncc3)nn12	1	c1ccc(-c2c(-c3ccncc3)nn3c(-c4ccc(N5CC6CC5CN6)cc4)ccnc23)cc1	0.2270704	0.2271	0.0000000	2.0000	0.6432045	8.2166	1.0000000	1.0000	14
12.6984	29.7961	51.2670	0.6333048	CCN1CCN(c2cc(C(=O)Nc3ccc(C)c(-c4cc(C)nc(N5CCOCC5)c4)c3)cc(C(F)(F)F)c2)CC1	1	O=C(Nc1cccc(-c2ccnc(N3CCOCC3)c2)c1)c1cccc(N2CCNCC2)c1	0.4177507	0.4178	1.0000000	0.0000	0.6968361	8.5121	1.0000000	1.0000	14
21.3273	28.7731	31.5773	0.4714876	COc1cccc2c(=O)cc(Nc3cccc(SC)c3)[nH]c12	1	O=c1cc(Nc2ccccc2)[nH]c2ccccc12	0.7149531	0.7150	1.0000000	0.0000	0.2147357	5.9233	1.0000000	1.0000	14
26.8756	29.3960	-29.3960	0.0000000	Cc1ccc(C(=O)N2CCC3(CC2)C(=O)N(CN2CCN(C)CC2)CN3c2ccccc2)cc1	1	O=C(c1ccccc1)N1CCC2(CC1)C(=O)N(CN1CCNCC1)CN2c1ccccc1	0.0000000	0.0000	0.0000000	0.0000	0.0000000	0.0000	0.0000000	0.0000	14
21.1296	21.7467	-21.7467	0.0000000	c1c2c3c(cc([N+](=O)[O-])cc3c1)C(=O)N(CCN(C)C)C2=O	0		0.0000000	0.0000	0.0000000	0.0000	0.0000000	0.0000	0.0000000	0.0000	14
23.3893	28.2751	-27.6316	0.0050273	Clc1cc(Cl)cc(C2=NOC(Cn3ccnc3)(c3ccc(Cl)cc3Cl)C2)c1	1	c1ccc(C2=NOC(Cn3ccnc3)(c3ccccc3)C2)cc1	0.4827480	0.4827	0.0000000	1.0000	0.1819903	5.6724	1.0000000	1.0000	14
12.2646	23.6418	35.2986	0.4604720	O=C(c1c(F)ccc(NS(=O)(=O)c2cccc(F)c2)c1F)c1c[nH]c2ncccc12	1	O=C(c1cccc(NS(=O)(=O)c2ccccc2)c1)c1c[nH]c2ncccc12	0.4672675	0.4673	1.0000000	0.0000	0.2919405	6.4226	1.0000000	1.0000	14
33.7357	35.3061	14.7802	0.3912998	NC(=O)c1cc(-c2ccccc2)sc1NC(=O)C1(N=Cc2ccc[nH]2)CC1	1	O=C(Nc1ccc(-c2ccccc2)s1)C1(N=Cc2ccc[nH]2)CC1	0.5724861	0.5725	1.0000000	0.0000	0.1652002	5.5300	1.0000000	1.0000	14
8.8186	46.8959	26.0990	0.5702728	Cc1ccc(C(=O)Nc2cc(C(C)(C)C)on2)cc1-n1cc(-c2cncc(N(C)CCN(C)C)c2)nn1	1	O=C(Nc1ccon1)c1cccc(-n2cc(-c3cccnc3)nn2)c1	0.3827133	0.3827	1.0000000	0.0000	0.5823262	7.9041	1.0000000	1.0000	14
16.8704	28.9337	-28.9337	0.0000000	O=C(c1ccc(-c2nn[nH]n2)s1)N1N=C(c2cccnc2)CC1c1c(O)cccc1F	1	O=C(c1ccc(-c2nn[nH]n2)s1)N1N=C(c2cccnc2)CC1c1ccccc1	0.0000000	0.0000	0.0000000	0.0000	0.0000000	0.0000	0.0000000	0.0000	14
19.3118	23.2747	10.2142	0.2616320	CN1CCCN(c2ncnc3c2[nH]c2ccccc23)CC1	1	c1ccc2c(c1)[nH]c1c(N3CCCNCC3)ncnc12	0.7430159	0.7430	1.0000000	0.0000	0.0497043	3.9119	1.0000000	1.0000	14
43.6185	76.3616	-29.7200	0.3643870	Cc1cccc2c(Nc3ccc(C(=O)Nc4cc(C(C)(C)C)nn4C)c(-c4cccc(CNCCS(C)(=O)=O)c4)c3)ncnc12	1	O=C(Nc1ccn[nH]1)c1ccc(Nc2ncnc3ccccc23)cc1-c1ccccc1	0.1669398	0.1669	1.0000000	0.0000	0.3995776	7.0048	1.0000000	1.0000	14
22.5888	33.2415	43.8532	0.6023022	CCCS(=O)(=O)Nc1ccc(F)c(C(=O)Nc2cnc3ncc4[nH]nc(OC)c4c3c2)c1F	1	O=C(Nc1cnc2ncc3[nH]ncc3c2c1)c1ccccc1	0.3722123	0.3722	1.0000000	0.0000	0.6810159	8.4223	1.0000000	1.0000	14
17.9050	28.3244	36.8640	0.5092844	COc1cnc2[nH]cc(C(=O)c3c(F)ccc(NS(=O)(=O)c4csc(C)n4)c3F)c2c1	1	O=C(c1cccc(NS(=O)(=O)c2cscn2)c1)c1c[nH]c2ncccc12	0.4212700	0.4213	1.0000000	0.0000	0.4075093	7.0449	1.0000000	1.0000	14
19.8921	45.4489	32.7119	0.6106310	Cc1ccc(NC(=O)c2cc(OC(F)(F)F)ccc2F)cc1Nc1ncnc2cnc(N3CCOCC3)nc12	1	O=C(Nc1cccc(Nc2ncnc3cnc(N4CCOCC4)nc23)c1)c1ccccc1	0.3369662	0.3370	1.0000000	0.0000	0.7667868	8.9474	1.0000000	1.0000	14
17.8112	39.9657	32.5368	0.5664258	O=S(=O)(Nc1ccc(F)c(Nc2ccnc3cnc(N4CCOCC4)nc23)c1F)c1cccnc1	1	O=S(=O)(Nc1cccc(Nc2ccnc3cnc(N4CCOCC4)nc23)c1)c1cccnc1	0.4120607	0.4121	1.0000000	0.0000	0.5376796	7.6836	1.0000000	1.0000	14
28.9420	36.3876	-36.3876	0.0000000	COC(=O)Nc1cccc(C2NC(Cc3ccccc3C(F)(F)F)(C(=O)O)c3c2c(O)n(C)c3O)c1	1	c1ccc(CC2NC(c3ccccc3)c3c[nH]cc32)cc1	0.0000000	0.0000	0.0000000	0.0000	0.0000000	0.0000	0.0000000	0.0000	14
24.5231	38.5090	48.3741	0.6787744	Nc1cncc(-c2cnn(CCF)c2-c2ccc3c(c2)CCC3=NO)c1	1	N=C1CCc2cc(-c3[nH]ncc3-c3cccnc3)ccc21	0.5574686	0.5575	1.0000000	0.0000	0.6439595	8.2206	1.0000000	1.0000	14
12.4543	45.4194	16.5801	0.4843707	COc1ccc(NC(=O)c2ccc(C)c(Nc3ncccc3-c3ncnc4[nH]cnc34)c2)cc1C(F)(F)F	1	O=C(Nc1ccccc1)c1cccc(Nc2ncccc2-c2ncnc3[nH]cnc23)c1	0.2615964	0.2616	1.0000000	0.0000	0.5427562	7.7085	1.0000000	1.0000	14
26.2691	37.2312	17.0123	0.4237775	COc1cc(N2CCN(C(C)=O)CC2)ccc1Nc1cc(-c2cccc(NC(=O)c3cccc(C(C)(C)C#N)c3)c2C)cn(C)c1=O	1	O=C(Nc1cccc(-c2c[nH]c(=O)c(Nc3ccc(N4CCNCC4)cc3)c2)c1)c1ccccc1	0.2507180	0.2507	1.0000000	0.0000	0.4068755	7.0417	1.0000000	1.0000	14
24.3543	32.7462	18.8568	0.4031483	O=C(Nc1cccnc1)c1cc2cc(-c3[nH]c(-c4ccccc4)nc3-c3ccncc3)ccc2s1	1	O=C(Nc1cccnc1)c1cc2cc(-c3[nH]c(-c4ccccc4)nc3-c3ccncc3)ccc2s1	0.2929425	0.2929	1.0000000	0.0000	0.3154183	6.5577	1.0000000	1.0000	14
21.1419	39.2988	48.0067	0.6820744	CCn1cc(-c2cc(C(=O)Nc3cc(C(C)(C)C)nn3C)ccc2F)cc(N2CCOCC2)c1=O	1	O=C(Nc1ccn[nH]1)c1cccc(-c2c[nH]c(=O)c(N3CCOCC3)c2)c1	0.5997257	0.5997	1.0000000	0.0000	0.6120330	8.0543	1.0000000	1.0000	14
19.4100	28.8061	18.1998	0.3672330	COCCN1CCN(c2ncc3c(C(C)(C)C)n[nH]c3n2)CC1	1	c1n[nH]c2nc(N3CCNCC3)ncc12	0.9192166	0.9192	1.0000000	0.0000	0.0943596	4.7499	1.0000000	1.0000	14
22.6546	46.1201	23.3930	0.5430716	CCN1CCN(c2ncc3ncnc(Nc4c(F)ccc(NS(=O)(=O)c5ccco5)c4F)c3n2)CC1	1	O=S(=O)(Nc1cccc(Nc2ncnc3cnc(N4CCNCC4)nc23)c1)c1ccco1	0.3781412	0.3781	1.0000000	0.0000	0.5225073	7.6096	1.0000000	1.0000	14
30.7958	34.1797	35.7540	0.5463567	CCn1ccc2cc(-c3cn(-c4ccc(C)nc4)nc3-c3ccncc3)ccc21	1	c1cncc(-n2cc(-c3ccc4[nH]ccc4c3)c(-c3ccncc3)n2)c1	0.4268023	0.4268	1.0000000	0.0000	0.4779592	7.3927	1.0000000	1.0000	14
16.6361	20.4139	25.2647	0.3568648	O=C(Nc1ccc(C(F)(F)F)cc1)N1CCN(c2cccc(C(F)(F)F)c2)CC1	1	O=C(Nc1ccccc1)N1CCN(c2ccccc2)CC1	0.6922992	0.6923	1.0000000	0.0000	0.1122314	4.9851	1.0000000	1.0000	14
22.1233	43.2000	8.5444	0.4042530	NC(=O)c1nn2cccc(OCC(F)F)c2c1Nc1cnc2[nH]ncc2c1	1	c1ccn2ncc(Nc3cnc4[nH]ncc4c3)c2c1	0.4755134	0.4755	1.0000000	0.0000	0.2096269	5.8861	1.0000000	1.0000	14
29.6656	51.2382	12.8673	0.5008240	CN(C)CCN(C)c1cc(NC(=O)c2cccc(C(F)(F)C3CC3)c2)cc(-c2ncnc3[nH]c(C(C)(C)C#N)nc23)c1	1	O=C(Nc1cccc(-c2ncnc3[nH]cnc23)c1)c1cccc(CC2CC2)c1	0.2552966	0.2553	1.0000000	0.0000	0.6010506	7.9984	1.0000000	1.0000	14
22.6055	44.7665	-43.9920	0.0060505	O=C(NCCC1CC1)c1ccc(Nc2ncnc3cnc(N4CCC(F)C4)nc23)cc1	1	O=C(NCCC1CC1)c1ccc(Nc2ncnc3cnc(N4CCCC4)nc23)cc1	0.6045491	0.6045	0.0000000	1.0000	0.2353384	6.0670	1.0000000	1.0000	14
13.8148	35.6147	44.2871	0.6242330	COc1ccc(NC(=O)c2ccc(C)c(Nc3ncnc4cnc(N5CCOCC5)nc34)c2)cc1C(F)(F)F	1	O=C(Nc1ccccc1)c1cccc(Nc2ncnc3cnc(N4CCOCC4)nc23)c1	0.3631872	0.3632	1.0000000	0.0000	0.7586054	8.8924	1.0000000	1.0000	14
10.2423	39.5626	25.6436	0.5094231	O=S(=O)(Nc1ccc(F)c(Nc2ncccc2-c2ncnc3[nH]cnc23)c1F)c1ccccc1	1	O=S(=O)(Nc1cccc(Nc2ncccc2-c2ncnc3[nH]cnc23)c1)c1ccccc1	0.3326214	0.3326	1.0000000	0.0000	0.4993172	7.4967	1.0000000	1.0000	14
25.6861	36.2569	-35.3622	0.0069896	CNCc1cc(NC(=O)c2cccc(C(F)(F)F)c2)ccc1OCC12CC3CC1CC(F)(C3)C2	1	O=C(Nc1ccc(OCC23CC4CC(CC2C4)C3)cc1)c1ccccc1	0.4840500	0.4840	0.0000000	4.0000	0.4042199	7.0283	1.0000000	1.0000	14
25.9798	35.6374	29.9686	0.5125468	Cc1ccc(Oc2cc(NC3CCN(C)CC3)ccc2C(=O)Nc2cc(C(F)(F)F)cc(S(C)(=O)=O)c2)c(C)c1	1	O=C(Nc1ccccc1)c1ccc(NC2CCNCC2)cc1Oc1ccccc1	0.3450996	0.3451	1.0000000	0.0000	0.4910375	7.4564	1.0000000	1.0000	14
20.5226	36.3818	55.3636	0.7167609	Cc1cc(S(C)(=O)=O)ccc1NC(=O)c1cccc(-c2ccnc(N3CCOCC3)c2)c1	1	O=C(Nc1ccccc1)c1cccc(-c2ccnc(N3CCOCC3)c2)c1	0.6382874	0.6383	1.0000000	0.0000	0.6544779	8.2768	1.0000000	1.0000	14
23.4605	21.4445	35.5415	0.4452030	Cc1ccc2oc(SCc3ccccc3)nc2c1	1	c1ccc(CSc2nc3ccccc3o2)cc1	0.6475197	0.6475	1.0000000	0.0000	0.2033674	5.8397	1.0000000	1.0000	14
16.1456	35.0834	29.7665	0.5066399	CCCS(=O)(=O)Nc1ccc(F)c(-c2ccnc3c(-c4cccc(O)c4)c(-c4ccncc4)nn23)c1Cl	1	c1ccc(-c2c(-c3ccncc3)nn3c(-c4ccccc4)ccnc23)cc1	0.2724058	0.2724	1.0000000	0.0000	0.5847116	7.9161	1.0000000	1.0000	14
22.5640	42.7486	26.8972	0.5441080	CCCCNc1cncc(-c2cn(-c3cc(C(=O)Nc4cc(C(C)(C)C)on4)ccc3C)nn2)c1	1	O=C(Nc1ccon1)c1cccc(-n2cc(-c3cccnc3)nn2)c1	0.3301904	0.3302	1.0000000	0.0000	0.5896305	7.9407	1.0000000	1.0000	14
26.7455	28.3587	18.6393	0.3671719	N#CC(=Cc1cn(-c2ccccc2)nc1-c1ccc(F)cc1)C(=O)Nc1cccc(Br)c1	1	O=C(C=Cc1cn(-c2ccccc2)nc1-c1ccccc1)Nc1ccccc1	0.2779511	0.2780	1.0000000	0.0000	0.2629376	6.2466	1.0000000	1.0000	14
20.1058	30.0461	35.5553	0.5125110	CC1(C)CN(c2ccc(C#N)c(C(F)(F)F)c2)c2cc(-c3cccnc3)cnc21	1	c1ccc(N2CCc3ncc(-c4cccnc4)cc32)cc1	0.5788969	0.5789	1.0000000	0.0000	0.3151216	6.5560	1.0000000	1.0000	14
16.5153	37.3355	18.1140	0.4331991	O=C(Nc1cccc(Nc2ncnc3ccc(-c4ccncc4)cc23)c1)Nc1cccc(C(F)(F)F)c1	1	O=C(Nc1ccccc1)Nc1cccc(Nc2ncnc3ccc(-c4ccncc4)cc23)c1	0.2394652	0.2395	1.0000000	0.0000	0.4464241	7.2384	1.0000000	1.0000	14
16.3463	36.0861	17.7820	0.4208448	Cc1ccc(-n2nc(C(C)(C)C)cc2NC(=O)Nc2cc(C(F)(F)F)ccc2F)cc1	1	O=C(Nc1ccccc1)Nc1ccnn1-c1ccccc1	0.4768168	0.4768	1.0000000	0.0000	0.2305960	6.0348	1.0000000	1.0000	14
33.4011	39.3675	-38.7549	0.0047855	CC1Cc2c(Br)cccc2N1C(=O)c1ccc(C(F)(F)F)cc1Oc1ccccc1F	1	O=C(c1ccccc1Oc1ccccc1)N1CCc2ccccc21	0.3676242	0.3676	0.0000000	1.0000	0.2039304	5.8439	1.0000000	1.0000	14
23.4526	30.6003	30.6407	0.4784458	Cc1cccc(C)c1-c1nc2cc(NC(=O)c3c(F)cccc3F)cc(C)c2[nH]1	1	O=C(Nc1ccc2[nH]c(-c3ccccc3)nc2c1)c1ccccc1	0.4716153	0.4716	1.0000000	0.0000	0.3178577	6.5714	1.0000000	1.0000	14
16.3640	40.3405	40.0882	0.6283495	CCCS(=O)(=O)Nc1ccc(F)c(-c2cc(N3CCOCC3)nc(N)n2)c1F	1	c1ccc(-c2cc(N3CCOCC3)ncn2)cc1	0.7450887	0.7451	1.0000000	0.0000	0.4163450	7.0892	1.0000000	1.0000	14
14.9365	26.9963	-26.9963	0.0000000	O=C(c1ccc(-c2cccnc2)s1)N1N=C(c2ccncc2)CC1c1ccccc1O	1	O=C(c1ccc(-c2cccnc2)s1)N1N=C(c2ccncc2)CC1c1ccccc1	0.0000000	0.0000	0.0000000	0.0000	0.0000000	0.0000	0.0000000	0.0000	14
15.6581	31.5286	39.7928	0.5571987	CCCS(=O)(=O)Nc1ccc(F)c(C(=O)c2cnc3[nH]nc(OC)c3c2)c1F	1	O=C(c1ccccc1)c1cnc2[nH]ncc2c1	0.5790085	0.5790	1.0000000	0.0000	0.3859937	6.9355	1.0000000	1.0000	14
18.9068	29.2639	27.6178	0.4443888	CCCS(=O)(=O)Nc1ccc(F)c(C(=O)Nc2cnc3[nH]c(-c4ccc(CN5CCN(CC)CC5)cc4)nc3c2)c1F	1	O=C(Nc1cnc2[nH]c(-c3ccc(CN4CCNCC4)cc3)nc2c1)c1ccccc1	0.2469697	0.2470	1.0000000	0.0000	0.4625500	7.3175	1.0000000	1.0000	14
37.6342	73.8169	-73.8169	0.0000000	C1N(CCOC2CCN(c3ncc4c(c(Nc5cc(C(NCc6cccc(C(F)(F)F)c6)=O)ncc5)c(-c5cc(O)ccc5)n4)c3)C2)CCOC1	0		0.0000000	0.0000	0.0000000	0.0000	0.0000000	0.0000	0.0000000	0.0000	14
29.5664	45.9487	-45.9487	0.0000000	c1nc2c(c(Oc3ccc4c(c3)C3C(C3c3n5c6ccccc6nc5n(C)c3=O)COC4)c1)OCCO2	0		0.0000000	0.0000	0.0000000	0.0000	0.0000000	0.0000	0.0000000	0.0000	14
32.9700	39.9104	-39.2497	0.0051618	FC(F)(F)c1ccc(C(F)(F)F)c(-c2cnc3c(c2)CCNC3C2CCCC2)c1	1	c1ccc(-c2cnc3c(c2)CCNC3C2CCCC2)cc1	0.5953317	0.5953	0.0000000	1.0000	0.1621306	5.5027	1.0000000	1.0000	14
35.5531	60.4134	-60.4134	0.0000000	c1cc(-c2n3[nH]c(=NCCCN(C)C)ncc3ccc2)c2cn[nH]c2c1Oc1cc(O)cc(O)c1	0		0.0000000	0.0000	0.0000000	0.0000	0.0000000	0.0000	0.0000000	0.0000	14
31.4319	33.3551	18.5524	0.4055278	CN(C)CCc1ccc(N=c2nc(-c3cccc(NC(=O)c4cc(C(F)(F)F)nn4C)c3)[nH]c3ccsc23)cc1	1	O=C(Nc1cccc(-c2nc(=Nc3ccccc3)c3sccc3[nH]2)c1)c1ccn[nH]1	0.2675964	0.2676	1.0000000	0.0000	0.3457653	6.7245	1.0000000	1.0000	14
22.0591	54.8813	16.0992	0.5545352	CN(C)c1ncc2ncnc(Nc3ccc(C(=O)Nc4ccc(Cl)c(C(F)(F)F)c4)nc3)c2n1	1	O=C(Nc1ccccc1)c1ccc(Nc2ncnc3cncnc23)cn1	0.4209637	0.4210	1.0000000	0.0000	0.5014061	7.5068	1.0000000	1.0000	14
40.4078	43.7487	-42.9012	0.0066213	CN(C)c1ccc(-c2cccnc2)c(C2CCC(=O)N3CC(C)(O)CC23)n1	1	O=C1CCC(c2ncccc2-c2cccnc2)C2CCCN12	0.9035326	0.9035	0.0000000	3.0000	0.2075860	5.8711	1.0000000	1.0000	14
18.8491	21.6496	-21.6496	0.0000000	COC(=O)c1ccc(C)nc1N	1	c1ccncc1	0.0000000	0.0000	0.0000000	0.0000	0.0000000	0.0000	0.0000000	0.0000	14
21.7493	24.8246	33.6363	0.4567251	O=C(Nc1ccc(Cl)c(C(F)(F)F)c1)c1ccc(F)s1	1	O=C(Nc1ccccc1)c1cccs1	0.7893417	0.7893	1.0000000	0.0000	0.1826022	5.6774	1.0000000	1.0000	14
20.8416	30.6783	22.4232	0.4148553	CCN(CC)C(=O)c1ccc(NC(=O)c2cc(C)n(C(C)(C)C)n2)c(OC)c1	1	O=C(Nc1ccccc1)c1cc[nH]n1	0.8214002	0.8214	1.0000000	0.0000	0.1397247	5.2898	1.0000000	1.0000	14
19.5282	28.1543	36.6066	0.5059440	CNc1nccnc1-c1cc(C(=O)N2CC(c3ccc(C#N)cc3)C2)ccc1C	1	O=C(c1cccc(-c2cnccn2)c1)N1CC(c2ccccc2)C1	0.7442780	0.7443	1.0000000	0.0000	0.2462254	6.1395	1.0000000	1.0000	14
16.4161	23.9006	36.5859	0.4725508	COc1ccc(C(F)(F)F)cc1NC(=O)Nc1ccc(Cl)c(C(F)(F)F)c1	1	O=C(Nc1ccccc1)Nc1ccccc1	0.6046479	0.6046	1.0000000	0.0000	0.2492634	6.1593	1.0000000	1.0000	14
28.4120	39.3634	4.9289	0.3460336	Cc1ccc(-n2cnnn2)c(C(=O)Nc2cc(C(=O)Nc3ccc(OCCCN4CCOCC4)cc3)ccc2C)c1	1	O=C(Nc1ccc(OCCCN2CCOCC2)cc1)c1cccc(NC(=O)c2ccccc2-n2cnnn2)c1	0.2827279	0.2827	1.0000000	0.0000	0.2243734	5.9917	1.0000000	1.0000	14
13.3941	44.0708	27.3464	0.5579468	CNc1cc(C2(C(=O)Nc3cc(C(=O)Nc4ccc(C(F)(F)F)cc4)ccc3C)CC2)ncn1	1	O=C(Nc1ccccc1)c1cccc(NC(=O)C2(c3ccncn3)CC2)c1	0.4835162	0.4835	1.0000000	0.0000	0.4519468	7.2655	1.0000000	1.0000	14
26.3065	40.8333	-40.0386	0.0062089	COc1ccc2c(c1)C(NC(=O)NC1CCCCC1)c1cnc(N)nc1O2	1	O=C(NC1CCCCC1)NC1c2ccccc2Oc2ncncc21	0.7669814	0.7670	0.0000000	1.0000	0.2043474	5.8470	1.0000000	1.0000	14
23.7808	28.0329	40.9324	0.5387912	CCCS(=O)(=O)Nc1ccc(F)c(C(=O)c2c[nH]c3ncc(-c4c(C)noc4C)cc23)c1F	1	O=C(c1ccccc1)c1c[nH]c2ncc(-c3cnoc3)cc12	0.3810532	0.3811	1.0000000	0.0000	0.5092026	7.5448	1.0000000	1.0000	14
23.3021	72.3004	-72.3004	0.0000000	COC(=O)NC(C)CNc1nccc(-c2cn(C(C)C)nc2-c2cc(Cl)cc(NS(=O)(=O)c3ccc(C(F)(F)F)cn3)c2)n1	1	O=S(=O)(Nc1cccc(-c2n[nH]cc2-c2ccncn2)c1)c1ccccn1	0.0000000	0.0000	0.0000000	0.0000	0.0000000	0.0000	0.0000000	0.0000	14
15.6099	35.8883	40.0228	0.5930549	Cc1ccc(C(=O)Nc2cc(C(F)(F)F)ccn2)cc1-n1cc(-c2cncc(N3CCCOCC3)c2)nn1	1	O=C(Nc1ccccn1)c1cccc(-n2cc(-c3cncc(N4CCCOCC4)c3)nn2)c1	0.4104984	0.4105	1.0000000	0.0000	0.6031038	8.0088	1.0000000	1.0000	14
20.5090	49.5381	26.4023	0.5932841	CCCS(=O)(=O)Nc1cccc(-c2cc3cnc(Nc4ccc(OC)cc4)nc3n(C)c2=O)c1F	1	O=c1[nH]c2nc(Nc3ccccc3)ncc2cc1-c1ccccc1	0.3775164	0.3775	1.0000000	0.0000	0.6486025	8.2453	1.0000000	1.0000	14
28.8787	42.0439	24.5819	0.5205140	COc1cc(-c2ccc3[nH]cc(CC(=O)Nc4cc(O)cc(F)c4)c3c2)ccc1O	1	O=C(Cc1c[nH]c2ccc(-c3ccccc3)cc12)Nc1ccccc1	0.3903601	0.3904	1.0000000	0.0000	0.4586785	7.2985	1.0000000	1.0000	14
36.3959	58.8484	-58.8484	0.0000000	c12c(ccc(Nc3c4nnc(-c5ccncc5)c4c(N)n3CCN(C)C)n1)cc1c(c2)OCO1	0		0.0000000	0.0000	0.0000000	0.0000	0.0000000	0.0000	0.0000000	0.0000	14
29.2674	39.0038	19.1667	0.4544570	CNC(=O)c1cc(C)cc(Oc2ccc3nc(NC(=O)NC(C)C)sc3c2)c1	1	c1ccc(Oc2ccc3ncsc3c2)cc1	0.5978390	0.5978	1.0000000	0.0000	0.2289265	6.0233	1.0000000	1.0000	14
15.2311	32.4572	-32.4572	0.0000000	Nc1cncc(C2=NN(C(=O)c3ccc(-c4ccccn4)s3)C(c3ccccc3O)C2)c1	1	O=C(c1ccc(-c2ccccn2)s1)N1N=C(c2cccnc2)CC1c1ccccc1	0.0000000	0.0000	0.0000000	0.0000	0.0000000	0.0000	0.0000000	0.0000	14
17.3223	26.8758	47.8546	0.5838318	ON=C1CCc2cc(-n3cnc4cnccc43)ccc21	1	N=C1CCc2cc(-n3cnc4cnccc43)ccc21	0.5423798	0.5424	1.0000000	0.0000	0.4572493	7.2915	1.0000000	1.0000	14
17.1087	26.1672	35.0874	0.4785514	N=c1nc[nH]c2scc(-c3cccc(NC(=O)Nc4cc(C(F)(F)F)ccc4F)c3)c12	1	N=c1nc[nH]c2scc(-c3cccc(NC(=O)Nc4ccccc4)c3)c12	0.3090973	0.3091	1.0000000	0.0000	0.4568199	7.2894	1.0000000	1.0000	14
18.1345	51.8440	28.1189	0.6247103	Cc1ccc(NC(=O)c2cc(C(C)(C)C)cn2C)cc1Nc1ncnc2cnc(N3CCOCC3)nc12	1	O=C(Nc1cccc(Nc2ncnc3cnc(N4CCOCC4)nc23)c1)c1ccc[nH]1	0.4196612	0.4197	1.0000000	0.0000	0.6714607	8.3692	1.0000000	1.0000	14
32.4829	45.6665	14.2093	0.4677799	COCCN1CCN(c2ccc(NC(=O)Nc3nc4ccccc4c(=O)n3-c3cccc(S(C)(=O)=O)c3)cc2)CC1	1	O=C(Nc1ccc(N2CCNCC2)cc1)Nc1nc2ccccc2c(=O)n1-c1ccccc1	0.3276745	0.3277	1.0000000	0.0000	0.4111564	7.0632	1.0000000	1.0000	14
20.8195	31.4018	34.5293	0.5150869	c1ccc2c(Nc3ccnc(-c4ccncc4)c3)cncc2c1	1	c1ccc2c(Nc3ccnc(-c4ccncc4)c3)cncc2c1	0.6074193	0.6074	1.0000000	0.0000	0.3060994	6.5048	1.0000000	1.0000	14
24.2291	32.0609	33.9659	0.5158348	Cc1ccc(NC(=O)Nc2cccc(C(F)(F)F)c2)cc1-c1ccc2ccc(=O)n(CCN(C)C)c2c1	1	O=C(Nc1ccccc1)Nc1cccc(-c2ccc3ccc(=O)[nH]c3c2)c1	0.3259144	0.3259	1.0000000	0.0000	0.5237828	7.6158	1.0000000	1.0000	15
33.3261	48.3540	-48.3540	0.0000000	NC(=O)c1ccc2c(Oc3ccc4c(c3)C3CC3c3[nH]c5c(c3CO5)C=CN4)ccnc2c1	1	C1=Cc2c3[nH]c(c2CO3)C2CC2c2cc(Oc3ccnc4ccccc34)ccc2N1	0.0000000	0.0000	0.0000000	0.0000	0.0000000	0.0000	0.0000000	0.0000	15
12.3030	30.7112	44.5878	0.5882732	Cc1ccc(NC(=O)c2cc(C(C)(C)C)on2)cc1-n1cc(-c2cncc(N3CCOCC3)c2)nn1	1	O=C(Nc1cccc(-n2cc(-c3cncc(N4CCOCC4)c3)nn2)c1)c1ccon1	0.4494852	0.4495	1.0000000	0.0000	0.5471152	7.7299	1.0000000	1.0000	15
25.0388	66.3259	-6.6347	0.4663369	Cc1ccc(C(=O)Nc2cc(C(F)(F)F)c(N3CCN(Cc4cccc(C(F)(F)F)c4)CC3)cn2)cc1Nc1ncnc2cnc(N3CCOCC3)nc12	1	O=C(Nc1ccc(N2CCN(Cc3ccccc3)CC2)cn1)c1cccc(Nc2ncnc3cnc(N4CCOCC4)nc23)c1	0.1733461	0.1733	1.0000000	0.0000	0.7043252	8.5555	1.0000000	1.0000	15
22.3073	31.8109	22.4259	0.4237251	CNc1cc2nc(-c3ccccc3)c(-c3ccccc3)nc2cn1	1	c1ccc(-c2nc3ccncc3nc2-c2ccccc2)cc1	0.6089373	0.6089	1.0000000	0.0000	0.1901075	5.7376	1.0000000	1.0000	15
25.3804	45.8745	20.7277	0.5203299	COc1ncc2nncc(-c3cnc(C4CC4)nc3Nc3ccncc3)c2n1	1	c1cc(Nc2nc(C3CC3)ncc2-c2cnnc3cncnc23)ccn1	0.5648375	0.5648	1.0000000	0.0000	0.3338872	6.6601	1.0000000	1.0000	15
23.8659	22.1896	-22.1896	0.0000000	COc1cc(CCOC(=O)Nc2ccccc2)cc(OC)c1OC	1	O=C(Nc1ccccc1)OCCc1ccccc1	0.0000000	0.0000	0.0000000	0.0000	0.0000000	0.0000	0.0000000	0.0000	15
16.2532	35.9147	12.4872	0.3781401	CC(C)(C)c1cc(NC(=O)Nc2cc(Oc3cccc4[nH]c(=O)[nH]c34)ccc2F)no1	1	O=C(Nc1cccc(Oc2cccc3[nH]c(=O)[nH]c23)c1)Nc1ccon1	0.3765747	0.3766	1.0000000	0.0000	0.2176986	5.9445	1.0000000	1.0000	15
26.3928	36.5180	39.9213	0.5971826	Cc1ccc(NC(=O)c2cccc(C(F)(F)F)c2)cc1-c1ccnc(N2CCN(C(C)(C)C)C(=O)C2)n1	1	O=C1CN(c2nccc(-c3cccc(NC(=O)c4ccccc4)c3)n2)CCN1	0.5230210	0.5230	1.0000000	0.0000	0.4983444	7.4919	1.0000000	1.0000	15
13.7825	55.5203	27.6842	0.6500349	CC(C)(C)c1nc(-c2cccc(NS(C)(=O)=O)c2F)c(-c2ccnc(N)n2)s1	1	c1ccc(-c2ncsc2-c2ccncn2)cc1	0.6650566	0.6651	1.0000000	0.0000	0.4983550	7.4920	1.0000000	1.0000	15
26.0451	33.1916	37.3142	0.5508263	Cn1cc(-c2ccc3c(c2)cc(O)n3C)cc(Nc2ccc(C(C)(C)C)cc2)c1=O	1	O=c1[nH]cc(-c2ccc3[nH]ccc3c2)cc1Nc1ccccc1	0.4902873	0.4903	1.0000000	0.0000	0.4328761	7.1715	1.0000000	1.0000	15
10.5374	43.9398	35.4055	0.6198856	O=C(Nc1cccc(C(F)(F)F)c1)c1ccc(F)c(Nc2ncnc3cnc(N4CCOCC4)nc23)c1	1	O=C(Nc1ccccc1)c1cccc(Nc2ncnc3cnc(N4CCOCC4)nc23)c1	0.3784230	0.3784	1.0000000	0.0000	0.7200245	8.6486	1.0000000	1.0000	15
18.7249	51.4200	22.8417	0.5801695	CNS(=O)(=O)c1ccc(OC)c(Nc2ncnc3c(N)nc(N4CCCCC4)nc23)c1	1	c1ccc(Nc2ncnc3cnc(N4CCCCC4)nc23)cc1	0.5122309	0.5122	1.0000000	0.0000	0.4729394	7.3682	1.0000000	1.0000	15
22.3027	51.8984	13.7534	0.5129045	CNc1nccc(-c2c(-c3ccncc3)nnn2-c2cccc(C(=O)Nc3cccc(C(F)(F)F)c3)c2)n1	1	O=C(Nc1ccccc1)c1cccc(-n2nnc(-c3ccncc3)c2-c2ccncn2)c1	0.3231341	0.3231	1.0000000	0.0000	0.5203936	7.5993	1.0000000	1.0000	15
21.4334	36.8949	28.3349	0.5096076	COc1n[nH]c2nc(Nc3ccccc3C(=O)Nc3ccc(Cl)c(C(F)(F)F)c3)ccc12	1	O=C(Nc1ccccc1)c1ccccc1Nc1ccc2cn[nH]c2n1	0.3577919	0.3578	1.0000000	0.0000	0.4694658	7.3513	1.0000000	1.0000	15
17.1786	32.1889	-30.9726	0.0095026	CN1C2CCC1CC(c1ccnc3c(-c4ccc(F)c(O)c4)c(-c4ccncc4)nn13)C2	1	c1ccc(-c2c(-c3ccncc3)nn3c(C4CC5CCC(C4)N5)ccnc23)cc1	0.5138281	0.5138	0.0000000	2.0000	0.8097294	9.2611	1.0000000	1.0000	15
11.3839	23.7045	37.6471	0.4793100	CCn1cc(-c2ccnc3[nH]ccc23)c(-c2cccc(NC(=O)Nc3cccc(C(F)(F)F)c3)c2)n1	1	O=C(Nc1ccccc1)Nc1cccc(-c2n[nH]cc2-c2ccnc3[nH]ccc23)c1	0.2538924	0.2539	1.0000000	0.0000	0.5428183	7.7088	1.0000000	1.0000	15
25.9607	48.2628	-47.5688	0.0054224	Cn1ccc2ccc(-c3c(F)c(NC(=O)c4csc5ccccc45)cc4c3-c3ccccc3C4(O)C(F)(F)F)cc21	1	O=C(Nc1cc2c(c(-c3ccc4cc[nH]c4c3)c1)-c1ccccc1C2)c1csc2ccccc12	0.2100293	0.2100	0.0000000	1.0000	0.4463194	7.2379	1.0000000	1.0000	15
27.5827	34.6931	58.4002	0.7272910	CCS(=O)(=O)c1cccc(-c2cn(C)nc2-c2ccnc3[nH]ccc23)c1	1	c1ccc(-c2c[nH]nc2-c2ccnc3[nH]ccc23)cc1	0.5999678	0.6000	1.0000000	0.0000	0.7150306	8.6187	1.0000000	1.0000	15
13.7949	35.0986	38.2542	0.5730685	Nc1ccccc1-c1ccnc2c(-c3ccc(F)c4[nH]ncc34)c(-c3ccncc3)nn12	1	c1ccc(-c2ccnc3c(-c4cccc5[nH]ncc45)c(-c4ccncc4)nn23)cc1	0.4029706	0.4030	1.0000000	0.0000	0.5637990	7.8120	1.0000000	1.0000	15
26.0784	36.4704	17.8537	0.4244067	Cc1ccn(-c2ccc(Cl)cc2NC(=O)Nc2ccc(Oc3ccnc4ncc(=O)[nH]c34)cc2F)n1	1	O=C(Nc1ccc(Oc2ccnc3ncc(=O)[nH]c23)cc1)Nc1ccccc1-n1cccn1	0.3068976	0.3069	1.0000000	0.0000	0.3433701	6.7116	1.0000000	1.0000	15
17.2405	55.9734	30.5546	0.6760003	Nc1nccc(C2=C(c3cccc(NS(=O)(=O)c4cc(F)ccc4F)c3F)CC3(CCC3)O2)n1	1	O=S(=O)(Nc1cccc(C2=C(c3ccncn3)OC3(CCC3)C2)c1)c1ccccc1	0.5481940	0.5482	1.0000000	0.0000	0.6468214	8.2358	1.0000000	1.0000	15
22.2068	24.8552	9.4150	0.2677357	Cc1ccc2nc(N3CCN(CCO)CC3)sc2c1C	1	c1ccc2sc(N3CCNCC3)nc2c1	0.9390729	0.9391	1.0000000	0.0000	0.0430075	3.7274	1.0000000	1.0000	15
21.0764	27.0898	14.5779	0.3255286	O=S(=O)(Nc1cscn1)c1cc(Cl)c(Oc2cccc3cccnc23)cc1Cl	1	O=S(=O)(Nc1cscn1)c1ccc(Oc2cccc3cccnc23)cc1	0.4269669	0.4270	1.0000000	0.0000	0.1358604	5.2502	1.0000000	1.0000	15
25.0545	38.0789	10.6912	0.3810163	COc1ccc(NC(=O)Nc2cc(C(=O)NCCN3CCN(C)CC3)ccc2Oc2ccc(Cl)cc2)cc1C(F)(F)F	1	O=C(Nc1ccccc1)Nc1cc(C(=O)NCCN2CCNCC2)ccc1Oc1ccccc1	0.2862402	0.2862	1.0000000	0.0000	0.2805117	6.3546	1.0000000	1.0000	15
19.6209	41.7713	32.6742	0.5816054	CCCS(=O)(=O)Nc1ccc(F)c(Nc2ncc3cc(-c4ccncc4)ccc3n2)c1F	1	c1ccc(Nc2ncc3cc(-c4ccncc4)ccc3n2)cc1	0.4129160	0.4129	1.0000000	0.0000	0.5723277	7.8543	1.0000000	1.0000	15
14.4453	26.7551	58.3266	0.6647012	Cc1ccc(NC(=O)c2cccc(C(C)(C)C#N)c2)cc1-c1cc(N2CCOCC2)c(=O)n(C)n1	1	O=C(Nc1cccc(-c2cc(N3CCOCC3)c(=O)[nH]n2)c1)c1ccccc1	0.6097925	0.6098	1.0000000	0.0000	0.5667158	7.8265	1.0000000	1.0000	15
15.5593	30.2850	25.9975	0.4397074	Cn1c(=O)[nH]c2nccc(Oc3ccc(NC(=O)Nc4cccc(C(F)(F)F)c4)c4ccccc34)c21	1	O=C(Nc1ccccc1)Nc1ccc(Oc2ccnc3[nH]c(=O)[nH]c23)c2ccccc12	0.2915058	0.2915	1.0000000	0.0000	0.3910854	6.9616	1.0000000	1.0000	15
10.9716	44.3553	30.3354	0.5835217	CCN1CCN(c2cc(NC(=O)c3ccc(C)c(Nc4ncnc5cnc(N6CCOCC6)nc45)c3)cc(C(F)(F)F)c2)CC1	1	O=C(Nc1cccc(N2CCNCC2)c1)c1cccc(Nc2ncnc3cnc(N4CCOCC4)nc23)c1	0.3007839	0.3008	1.0000000	0.0000	0.7569429	8.8814	1.0000000	1.0000	15
14.5186	26.4373	60.3662	0.6781522	Cc1ccc(NC(=O)c2ccc(C#N)cn2)cc1-c1cc(N2CCOCC2)nc(N2CCOCC2)n1	1	O=C(Nc1cccc(-c2cc(N3CCOCC3)nc(N3CCOCC3)n2)c1)c1ccccn1	0.5819969	0.5820	1.0000000	0.0000	0.6192451	8.0914	1.0000000	1.0000	15
23.8321	22.7973	29.0286	0.4048896	COc1ccc(CCNC(=O)c2cc(Br)ccc2OC)cc1OC	1	O=C(NCCc1ccccc1)c1ccccc1	0.7818792	0.7819	1.0000000	0.0000	0.1373989	5.2661	1.0000000	1.0000	15
25.4723	32.9196	30.9981	0.4993574	O=C(Nc1ccc(Br)cc1)Nc1cccc(-c2nc(N3CCOCC3)n3nnc(N4CCOCC4)c3n2)c1	1	O=C(Nc1ccccc1)Nc1cccc(-c2nc(N3CCOCC3)n3nnc(N4CCOCC4)c3n2)c1	0.3664544	0.3665	1.0000000	0.0000	0.4377921	7.1958	1.0000000	1.0000	15
19.8015	31.0501	22.4365	0.4178640	Cc1ccc(NC(=O)c2cc(N3CCN(C)CC3)nc(C(F)(F)F)c2)cc1C	1	O=C(Nc1ccccc1)c1ccnc(N2CCNCC2)c1	0.8650457	0.8650	1.0000000	0.0000	0.1360263	5.2519	1.0000000	1.0000	15
26.7102	31.5646	-31.5646	0.0000000	Nn1c(Nc2cc(C(=O)O)ccc2Cl)nc2cc(Cl)ccc2c1=O	1	O=c1[nH]c(Nc2ccccc2)nc2ccccc12	0.0000000	0.0000	0.0000000	0.0000	0.0000000	0.0000	0.0000000	0.0000	15
24.1591	33.0718	45.7606	0.6158778	Cc1ncccc1-c1sc(=NC(=O)Nc2cccc(Cl)c2)[nH]c1C	1	O=C(N=c1[nH]cc(-c2cccnc2)s1)Nc1ccccc1	0.7055084	0.7055	1.0000000	0.0000	0.4155542	7.0853	1.0000000	1.0000	15
24.0428	24.4109	38.5937	0.4922234	Cc1ccc(S(=O)(=O)N2CCOCC2)cc1NC(=O)Cc1coc2ccccc12	1	O=C(Cc1coc2ccccc12)Nc1cccc(S(=O)(=O)N2CCOCC2)c1	0.6934458	0.6934	1.0000000	0.0000	0.2447197	6.1296	1.0000000	1.0000	15
20.9224	26.3719	-1.5098	0.1942348	CN(C)c1cnc2nc[nH]c(=O)c2n1	1	O=c1[nH]cnc2nccnc12	0.6740194	0.6740	1.0000000	0.0000	0.0262122	3.1041	1.0000000	1.0000	15
29.4436	34.7058	41.9315	0.5987286	Cc1nc2c(Nc3cc(C(=O)Nc4cccc(C(C)(C)C#N)c4)ccc3C)cccn2n1	1	O=C(Nc1ccccc1)c1cccc(Nc2cccn3ncnc23)c1	0.4622923	0.4623	1.0000000	0.0000	0.5574441	7.7807	1.0000000	1.0000	15
22.3740	24.5161	44.9578	0.5427653	Cc1cc(N=c2cc(C(C)C)[nH][nH]2)nc(N2CCOCC2)n1	1	c1cc(N=c2cc[nH][nH]2)nc(N2CCOCC2)n1	0.9026281	0.9026	1.0000000	0.0000	0.2475265	6.1480	1.0000000	1.0000	15
18.9728	42.3863	34.0291	0.5969959	Fc1ccc(-c2ccnc(N3CCOCC3)c2)cc1Nc1ncccc1-c1ncnc2[nH]cnc12	1	c1cc(Nc2ncccc2-c2ncnc3[nH]cnc23)cc(-c2ccnc(N3CCOCC3)c2)c1	0.3955908	0.3956	1.0000000	0.0000	0.6326274	8.1609	1.0000000	1.0000	15
20.3368	25.7898	-25.7898	0.0000000	CCOC(=O)NC(=O)NCCC(C)C	1		0.0000000	0.0000	0.0000000	0.0000	0.0000000	0.0000	0.0000000	0.0000	15
23.8233	32.3545	19.9270	0.4084490	O=C(Nc1cc(C(F)(F)F)ccc1F)c1cccc(-c2nc(-c3ccccn3)c[nH]2)c1	1	O=C(Nc1ccccc1)c1cccc(-c2nc(-c3ccccn3)c[nH]2)c1	0.4206034	0.4206	1.0000000	0.0000	0.2387895	6.0902	1.0000000	1.0000	15
15.1051	17.0360	28.9164	0.3590025	Oc1ccc(-c2cccc(O)c2)cc1	1	c1ccc(-c2ccccc2)cc1	0.7184689	0.7185	1.0000000	0.0000	0.1103066	4.9614	1.0000000	1.0000	15
20.7719	38.5482	-38.5482	0.0000000	COC(=O)c1ccc(C)c(Nc2ncnc3cnc(N4CCCC4)nc23)c1	1	c1ccc(Nc2ncnc3cnc(N4CCCC4)nc23)cc1	0.0000000	0.0000	0.0000000	0.0000	0.0000000	0.0000	0.0000000	0.0000	15
17.4510	55.4535	24.4535	0.6242730	COCCN(C)c1ncc2ncnc(Nc3cc(C(=O)Nc4cc(C(C)(C)C)on4)ccc3F)c2n1	1	O=C(Nc1ccon1)c1cccc(Nc2ncnc3cncnc23)c1	0.3714002	0.3714	1.0000000	0.0000	0.7443191	8.7994	1.0000000	1.0000	15
17.1413	32.0497	26.9633	0.4610391	COc1cc2ncnc(Nc3cc(C(=O)Nc4cccc(C(F)(F)F)c4)ccc3C)c2cc1OC	1	O=C(Nc1ccccc1)c1cccc(Nc2ncnc3ccccc23)c1	0.3522638	0.3523	1.0000000	0.0000	0.3730456	6.8687	1.0000000	1.0000	15
17.1838	42.3774	5.3250	0.3726750	c1ccc(CNc2cccc(-c3nc4sccn4c3-c3ccnc(NCCN4CCOCC4)n3)c2)cc1	1	c1ccc(CNc2cccc(-c3nc4sccn4c3-c3ccnc(NCCN4CCOCC4)n3)c2)cc1	0.2921041	0.2921	1.0000000	0.0000	0.2612495	6.2360	1.0000000	1.0000	15
22.0471	57.5706	16.0518	0.5751749	COc1ncc(-c2cc(Nc3ncccc3-c3cc(N)ncn3)c(F)cc2F)cn1	1	c1cc(Nc2ncccc2-c2ccncn2)cc(-c2cncnc2)c1	0.5160678	0.5161	1.0000000	0.0000	0.4601594	7.3058	1.0000000	1.0000	15
27.7652	32.3731	18.5907	0.3981544	CN1CCN(c2cnc3c(Cc4ccccc4F)ncnc3c2)CC1	1	c1ccc(Cc2ncnc3cc(N4CCNCC4)cnc23)cc1	0.7347605	0.7348	1.0000000	0.0000	0.1391325	5.2838	1.0000000	1.0000	15
27.4213	67.9679	0.3367	0.5336302	CC(C)c1nc(-c2cc(Nc3c(C(N)=O)oc4ccccc34)ccc2F)c(-c2ccnc(N)n2)s1	1	c1cc(Nc2coc3ccccc23)cc(-c2ncsc2-c2ccncn2)c1	0.2790889	0.2791	1.0000000	0.0000	0.6496234	8.2508	1.0000000	1.0000	15
25.0580	57.0762	12.4733	0.5433548	Cc1ccc(C(=O)Nc2cc(C(C)(C)C)on2)cc1Nc1ncnc2c1cc(-c1cccc(O)c1)n2C	1	O=C(Nc1ccon1)c1cccc(Nc2ncnc3[nH]c(-c4ccccc4)cc23)c1	0.2758877	0.2759	1.0000000	0.0000	0.6854939	8.4474	1.0000000	1.0000	15
19.0423	32.2687	26.5387	0.4594323	CCCS(=O)(=O)Nc1ccc(OCC2CCN(C)CC2)c(C(F)(F)F)c1	1	c1ccc(OCC2CCNCC2)cc1	0.7680887	0.7681	1.0000000	0.0000	0.1896268	5.7338	1.0000000	1.0000	15
33.6140	40.3790	-39.5172	0.0067326	CN(C)CCN(C)C(=O)c1ccc2c(c1)CCC(NS(=O)(=O)CCN)C2Cc1cccc(F)c1	1	c1ccc(CC2CCCc3ccccc32)cc1	0.5310777	0.5311	0.0000000	2.0000	0.3408771	6.6982	1.0000000	1.0000	15
17.2082	27.9138	30.3466	0.4551599	Cc1cccc(C(=O)Nc2cccc(-c3n[nH]c(C(F)(F)F)n3)c2)c1	1	O=C(Nc1cccc(-c2nc[nH]n2)c1)c1ccccc1	0.7514963	0.7515	1.0000000	0.0000	0.1888753	5.7278	1.0000000	1.0000	15
20.6234	33.7019	33.0992	0.5218833	Cn1c(-c2ccccc2)cc2cccc(-c3c(-c4ccncc4)nn4c(C5CC5)nccc34)c21	1	c1ccc(-c2cc3cccc(-c4c(-c5ccncc5)nn5c(C6CC6)nccc45)c3[nH]2)cc1	0.3139219	0.3139	1.0000000	0.0000	0.5564198	7.7756	1.0000000	1.0000	15
23.3113	55.5699	0.6935	0.4395578	CC(C)N1CCN(c2ncc3ncnc(Nc4cc(C(=O)Nc5cc(N6CCCN(C)CC6)cc(C(F)(F)F)c5)cc(C(F)(F)F)c4)c3n2)CC1	1	O=C(Nc1cccc(N2CCCNCC2)c1)c1cccc(Nc2ncnc3cnc(N4CCNCC4)nc23)c1	0.2174178	0.2174	1.0000000	0.0000	0.5024255	7.5118	1.0000000	1.0000	15
25.5482	38.9960	26.5666	0.5122083	CN(C)c1ncnc2c1c(-c1ccc(Cl)cc1Cl)c(NC(=O)Nc1ccc(F)c(F)c1F)n2C	1	O=C(Nc1ccccc1)Nc1[nH]c2ncncc2c1-c1ccccc1	0.3278139	0.3278	1.0000000	0.0000	0.5123265	7.5600	1.0000000	1.0000	15
27.0440	38.3109	-38.3109	0.0000000	COc1ccc(-c2ccc3c(c2)CCO3)cc1C1CC(c2cccnc2)=NN1C(=O)c1ccccc1	1	O=C(c1ccccc1)N1N=C(c2cccnc2)CC1c1cccc(-c2ccc3c(c2)CCO3)c1	0.0000000	0.0000	0.0000000	0.0000	0.0000000	0.0000	0.0000000	0.0000	15
22.5774	20.8415	14.2832	0.2744115	CS(=O)(=O)Nc1ccc(-c2ccc(N)cc2)cc1	1	c1ccc(-c2ccccc2)cc1	0.8336414	0.8336	1.0000000	0.0000	0.0505652	3.9339	1.0000000	1.0000	15
22.5030	44.8196	27.9751	0.5687087	CN(C)c1ncc2ncnc(Nc3cc(C(=O)Nc4cccc(-c5cncnc5)c4)ccc3Cl)c2n1	1	O=C(Nc1cccc(-c2cncnc2)c1)c1cccc(Nc2ncnc3cncnc23)c1	0.3464186	0.3464	1.0000000	0.0000	0.6300284	8.1473	1.0000000	1.0000	15
19.3269	30.8092	38.5079	0.5415394	Cc1ccc(C(=O)Nc2ccc(Cl)c(C(F)(F)F)c2)cc1NS(=O)(=O)c1ccc(C#N)cc1	1	O=C(Nc1ccccc1)c1cccc(NS(=O)(=O)c2ccccc2)c1	0.4835147	0.4835	1.0000000	0.0000	0.4203466	7.1092	1.0000000	1.0000	15
15.4677	58.1179	14.5284	0.5675497	Cc1ccc(C(=O)Nc2cc(C(C)(C)C)n[nH]2)cc1Nc1ncnc2cnc(N3CCNCC3)nc12	1	O=C(Nc1ccn[nH]1)c1cccc(Nc2ncnc3cnc(N4CCNCC4)nc23)c1	0.3351753	0.3352	1.0000000	0.0000	0.6448975	8.2256	1.0000000	1.0000	15
14.7079	38.2403	33.2932	0.5588556	CN(C)S(=O)(=O)Nc1ccc(F)c(Nc2ncccc2-c2ncnc3[nH]cnc23)c1F	1	c1ccc(Nc2ncccc2-c2ncnc3[nH]cnc23)cc1	0.4152569	0.4153	1.0000000	0.0000	0.5169589	7.5825	1.0000000	1.0000	15
14.4518	25.2295	24.1321	0.3856373	Cc1ccc(C(=O)Nc2cccc(C(F)(F)F)c2)cc1-n1cc(-c2cccc(C(F)(F)F)c2)nn1	1	O=C(Nc1ccccc1)c1cccc(-n2cc(-c3ccccc3)nn2)c1	0.3309982	0.3310	1.0000000	0.0000	0.2550258	6.1964	1.0000000	1.0000	15
16.0179	53.4515	15.8170	0.5411607	Cc1c(Nc2ncccc2-c2ccncn2)c2nc(N3CCOCC3)ccc2n1C	1	c1cnc(Nc2c[nH]c3ccc(N4CCOCC4)nc23)c(-c2ccncn2)c1	0.5617680	0.5618	1.0000000	0.0000	0.3690024	6.8476	1.0000000	1.0000	15
21.8966	31.5753	-31.5753	0.0000000	[nH]1c2c(cc(-c3ccccc3C)cc2)c(-c2cccc(NC)c2)cn1	0		0.0000000	0.0000	0.0000000	0.0000	0.0000000	0.0000	0.0000000	0.0000	15
20.9748	35.4778	-34.3284	0.0089796	Cc1ccc(NC(=O)c2cccc(C(F)(F)F)c2)cc1-c1ccnc(N2CCC3(CCN(C)C3=O)C2)n1	1	O=C(Nc1cccc(-c2ccnc(N3CCC4(CCNC4=O)C3)n2)c1)c1ccccc1	0.5477780	0.5478	0.0000000	1.0000	0.6680639	8.3505	1.0000000	1.0000	15
32.2190	53.1121	1.9782	0.4303926	O=C(Nc1cccc(-c2nc(NC3CCCCC3)sc2-c2cc3cccnc3[nH]2)c1)Nc1cccc(C(F)(F)F)c1	1	O=C(Nc1ccccc1)Nc1cccc(-c2nc(NC3CCCCC3)sc2-c2cc3cccnc3[nH]2)c1	0.1625329	0.1625	1.0000000	0.0000	0.6125627	8.0571	1.0000000	1.0000	15
50.3737	71.9097	-21.3597	0.3949215	CN1CCC(c2cc3c(-c4cc(NCCNS(=O)(=O)c5cccc6c5NCCC6)nc(-c5ccccn5)c4)ncnc3[nH]2)CC1	1	O=S(=O)(NCCNc1cc(-c2ncnc3[nH]c(C4CCNCC4)cc23)cc(-c2ccccn2)n1)c1cccc2c1NCCC2	0.1729100	0.1729	1.0000000	0.0000	0.4714056	7.3608	1.0000000	1.0000	15
17.3149	50.8518	9.1398	0.4686847	CCCS(=O)(=O)Nc1ccc(F)c(NC(=O)c2ccc(C)c(Nc3ncnc4cnc(N5CCC(F)(F)CC5)nc34)c2)c1F	1	O=C(Nc1ccccc1)c1cccc(Nc2ncnc3cnc(N4CCCCC4)nc23)c1	0.2071579	0.2072	1.0000000	0.0000	0.6119809	8.0541	1.0000000	1.0000	15
16.3354	46.4933	39.0024	0.6679353	Cc1ccc(C(=O)Nc2cc(C(C)(C)C)on2)cc1Nc1ncnc2cnc(N(C)C)nc12	1	O=C(Nc1ccon1)c1cccc(Nc2ncnc3cncnc23)c1	0.4667926	0.4668	1.0000000	0.0000	0.7210460	8.6548	1.0000000	1.0000	15
19.4319	29.6317	54.0456	0.6537292	O=C(Nc1cccc(C(F)(F)F)c1)c1cc(-c2ccc(N3CCOCC3)nc2)ccc1Cl	1	O=C(Nc1ccccc1)c1cccc(-c2ccc(N3CCOCC3)nc2)c1	0.5563725	0.5564	1.0000000	0.0000	0.5887603	7.9364	1.0000000	1.0000	15
16.0734	34.7968	27.8158	0.4891606	COc1ccc(Nc2ncnc3ccc(N4CCOCC4)nc23)cc1C(F)(F)F	1	c1ccc(Nc2ncnc3ccc(N4CCOCC4)nc23)cc1	0.7106344	0.7106	1.0000000	0.0000	0.2360321	6.0717	1.0000000	1.0000	15
27.2498	26.8296	31.3168	0.4542687	CCCCCOc1cc(NC(=O)N=c2cnc(C#N)c[nH]2)ccc1OC	1	O=C(N=c1cncc[nH]1)Nc1ccccc1	0.7414618	0.7415	1.0000000	0.0000	0.1901570	5.7380	1.0000000	1.0000	15
23.0466	35.8979	-34.9271	0.0075844	O=C1NCc2ccc(Nc3c(C(=O)N4CCC(F)C4)oc4cnccc34)cc21	1	O=C1NCc2ccc(Nc3c(C(=O)N4CCCC4)oc4cnccc34)cc21	0.7294139	0.7294	0.0000000	1.0000	0.3468274	6.7302	1.0000000	1.0000	15
21.1732	26.3684	14.2477	0.3173135	O=C(c1c(F)ccc(NS(=O)(=O)Cc2ccccc2)c1F)c1c[nH]c2ncncc12	1	O=C(c1cccc(NS(=O)(=O)Cc2ccccc2)c1)c1c[nH]c2ncncc12	0.4581459	0.4581	1.0000000	0.0000	0.1201981	5.0794	1.0000000	1.0000	15
18.3358	53.2001	13.0119	0.5172814	CS(=O)(=O)Nc1cccc(-c2ncncc2-c2ccnc(Nc3cccnc3)n2)c1F	1	c1ccc(-c2ncncc2-c2ccnc(Nc3cccnc3)n2)cc1	0.4712764	0.4713	1.0000000	0.0000	0.3844276	6.9275	1.0000000	1.0000	15
28.3318	51.6534	4.7202	0.4404190	COc1ccc(F)cc1-c1ccnc2c(C3CCCC3)c(Nc3cc(C(=O)Nc4cc(C(C)(C)C)nn4C)ccc3C)nn12	1	O=C(Nc1ccn[nH]1)c1cccc(Nc2nn3c(-c4ccccc4)ccnc3c2C2CCCC2)c1	0.2017807	0.2018	1.0000000	0.0000	0.5381716	7.6860	1.0000000	1.0000	15
13.9101	57.3276	17.5393	0.5848974	Cc1ccc(C(=O)Nc2cc(C(C)(C)C)on2)cc1Nc1ncnc2cnc(N(C)CC3CCOCC3)nc12	1	O=C(Nc1ccon1)c1cccc(Nc2ncnc3cnc(NCC4CCOCC4)nc23)c1	0.3409504	0.3410	1.0000000	0.0000	0.6837332	8.4375	1.0000000	1.0000	15
20.7970	49.8009	-48.9497	0.0066500	O=C(NC1CC1)c1cccc(Nc2ncnc3cnc(NC4CCOC4)nc23)c1	1	O=C(NC1CC1)c1cccc(Nc2ncnc3cnc(NC4CCOC4)nc23)c1	0.5862822	0.5863	0.0000000	1.0000	0.3039219	6.4923	1.0000000	1.0000	15
15.1044	26.2248	47.4695	0.5757360	CC(C)(C#N)c1cccc(C(=O)Nc2ccc(Cl)c(C(F)(F)F)c2)c1	1	O=C(Nc1ccccc1)c1ccccc1	0.7889116	0.7889	1.0000000	0.0000	0.3205877	6.5867	1.0000000	1.0000	15
21.4568	26.3932	16.2824	0.3334033	N#CNC(=Nc1cc(C(F)(F)F)cc(C(F)(F)F)c1)Nc1ccc(Cl)c(C(F)(F)F)c1	1	C(=Nc1ccccc1)Nc1ccccc1	0.1701712	0.1702	1.0000000	0.0000	0.3167661	6.5653	1.0000000	1.0000	15
20.9879	42.8520	20.5564	0.4953783	O=C(Nc1cn2nc(-c3c(-c4cccc(F)c4)nc4sccn34)ccc2n1)C1CC1	1	O=C(Nc1cn2nc(-c3c(-c4ccccc4)nc4sccn34)ccc2n1)C1CC1	0.4731578	0.4732	1.0000000	0.0000	0.3449045	6.7199	1.0000000	1.0000	15
17.6578	31.6270	-30.5308	0.0085642	Oc1ccc(-c2c(-c3ccncc3)nn3c(C4CC5CCC(C4)N5)ccnc23)cc1	1	c1ccc(-c2c(-c3ccncc3)nn3c(C4CC5CCC(C4)N5)ccnc23)cc1	0.5428747	0.5429	0.0000000	2.0000	0.6000836	7.9935	1.0000000	1.0000	15
27.2328	44.1687	-44.1687	0.0000000	COc1ncc(-c2ccc(C(=O)N3N=C(c4cncc(Br)c4)CC3c3cccnc3)s2)cn1	1	O=C(c1ccc(-c2cncnc2)s1)N1N=C(c2cccnc2)CC1c1cccnc1	0.0000000	0.0000	0.0000000	0.0000	0.0000000	0.0000	0.0000000	0.0000	15
19.0289	21.8442	38.3336	0.4701389	CC(C)(C)c1ccccc1Oc1ncccc1NC(=O)Nc1ccc(F)cc1F	1	O=C(Nc1ccccc1)Nc1cccnc1Oc1ccccc1	0.5595998	0.5596	1.0000000	0.0000	0.2630769	6.2475	1.0000000	1.0000	15
17.0434	29.6007	65.6228	0.7439336	COc1nc(-c2cc(NC(=O)c3cccc(Cl)c3)ccc2C)nc(N2CCOCC2)n1	1	O=C(Nc1cccc(-c2ncnc(N3CCOCC3)n2)c1)c1ccccc1	0.6491559	0.6492	1.0000000	0.0000	0.7060822	8.5658	1.0000000	1.0000	15
16.9711	22.0096	38.6474	0.4738834	Oc1ccccc1-c1cc(-c2cccnc2)[nH]n1	1	c1ccc(-c2cc(-c3cccnc3)[nH]n2)cc1	0.7200114	0.7200	1.0000000	0.0000	0.2160854	5.9330	1.0000000	1.0000	15
26.8418	33.0584	16.2416	0.3851563	CNc1cc(N2CCOCC2)cn2c(-c3cncc(Br)c3)nnc12	1	c1cncc(-c2nnc3ccc(N4CCOCC4)cn23)c1	0.7424440	0.7424	1.0000000	0.0000	0.1272183	5.1582	1.0000000	1.0000	15
33.8949	50.3079	4.9450	0.4316634	NC(=O)c1ccc2[nH]c(-c3c4ccccc4n4c(O)c(N)c(-c5cccnc5)cc34)cc2c1	1	c1cncc(-c2ccn3c(c2)c(-c2cc4ccccc4[nH]2)c2ccccc23)c1	0.3232898	0.3233	1.0000000	0.0000	0.3421951	6.7053	1.0000000	1.0000	15
17.7812	51.3845	27.9238	0.6195958	Cc1ccc(C(=O)Nc2cccc(Nc3ncnc4cnc(N5CCOCC5)nc34)c2)cc1C(C)(C)C#N	1	O=C(Nc1cccc(Nc2ncnc3cnc(N4CCOCC4)nc23)c1)c1ccccc1	0.3901013	0.3901	1.0000000	0.0000	0.7007127	8.5345	1.0000000	1.0000	15
22.0853	24.3055	15.2234	0.3088198	CN(C)c1ccc(C(=O)NCc2ccc(C(F)(F)F)cc2)cc1	1	O=C(NCc1ccccc1)c1ccccc1	0.9307083	0.9307	1.0000000	0.0000	0.0612976	4.1818	1.0000000	1.0000	15
21.4087	24.5870	37.8866	0.4880747	COc1cccc(NC(=O)c2ccc(OC)c(NC(=O)c3ccccc3)c2)c1	1	O=C(Nc1cccc(C(=O)Nc2ccccc2)c1)c1ccccc1	0.6756840	0.6757	1.0000000	0.0000	0.2451324	6.1323	1.0000000	1.0000	15
25.6715	40.7832	-40.0701	0.0055708	O=C(Nc1cccc(Nc2ccc3nccc(OCC4CCCNC4)c3n2)c1)C1CC1	1	O=C(Nc1cccc(Nc2ccc3nccc(OCC4CCCNC4)c3n2)c1)C1CC1	0.5364334	0.5364	0.0000000	1.0000	0.2133357	5.9132	1.0000000	1.0000	15
20.6059	40.0221	26.8818	0.5226868	Cn1cc(-c2ccnc(C(=O)Nc3cccc(C(F)(F)F)c3)c2)c(-c2cc(Cl)cc(NS(C)(=O)=O)c2F)n1	1	O=C(Nc1ccccc1)c1cc(-c2c[nH]nc2-c2ccccc2)ccn1	0.2957496	0.2957	1.0000000	0.0000	0.5877911	7.9315	1.0000000	1.0000	15
24.7877	38.9069	7.4697	0.3623176	CNC(=O)c1ccc(Oc2cc(C(C)(C)C)nn2-c2ccccc2)c(NC(=O)Nc2cc(F)cc(C(F)(F)F)c2)c1	1	O=C(Nc1ccccc1)Nc1ccccc1Oc1ccnn1-c1ccccc1	0.2154452	0.2154	1.0000000	0.0000	0.3166961	6.5649	1.0000000	1.0000	15
23.5789	47.4993	20.2659	0.5294152	Fc1ccc(NCC2CCNCC2)c(Cl)c1Nc1ncccc1-c1ncnc2[nH]cnc12	1	c1cc(NCC2CCNCC2)cc(Nc2ncccc2-c2ncnc3[nH]cnc23)c1	0.3442885	0.3443	1.0000000	0.0000	0.5322840	7.6573	1.0000000	1.0000	15
11.3994	41.5439	-40.5343	0.0078878	Cc1ccc(C(=O)Nc2cccc(C(C)(C)C)c2)cc1Nc1ncnc2cnc(N3CCC(F)C3)nc12	1	O=C(Nc1ccccc1)c1cccc(Nc2ncnc3cnc(N4CCCC4)nc23)c1	0.3705756	0.3706	0.0000000	1.0000	0.6816628	8.4259	1.0000000	1.0000	15
13.5239	32.1917	28.5696	0.4746977	CNC(=O)c1ccccc1Nc1ccc2c(c1)CCC2=NO	1	N=C1CCc2cc(Nc3ccccc3)ccc21	0.6018737	0.6019	1.0000000	0.0000	0.2530178	6.1836	1.0000000	1.0000	15
19.4727	33.9092	23.1298	0.4456179	CNC(=O)c1cc(Oc2c(C)cc(NC(=O)Nc3cc(C(F)(F)F)ccc3F)cc2C)ccn1	1	O=C(Nc1ccccc1)Nc1ccc(Oc2ccncc2)cc1	0.4150439	0.4150	1.0000000	0.0000	0.2984204	6.4605	1.0000000	1.0000	15
26.3261	55.0321	7.6934	0.4900433	CCC(=O)Nc1cc(Nc2nc(N)c3scc(C(=O)NCc4ccc(F)cc4)c3n2)ccc1F	1	O=C(NCc1ccccc1)c1csc2cnc(Nc3ccccc3)nc12	0.3060504	0.3061	1.0000000	0.0000	0.4880464	7.4418	1.0000000	1.0000	16
22.4648	32.1348	14.4966	0.3643074	Nc1ccc(NCCCNC(=O)Nc2ccc(Br)cc2)cc1F	1	O=C(NCCCNc1ccccc1)Nc1ccccc1	0.4541505	0.4542	1.0000000	0.0000	0.1693645	5.5664	1.0000000	1.0000	16
17.2370	34.8042	19.7166	0.4259433	Cc1ccc(NC(=O)c2cccc(C(F)(F)F)c2)cc1-n1cc(-c2cncc(N3CCN(CCOCCN(C)C)CC3)c2)nn1	1	O=C(Nc1cccc(-n2cc(-c3cncc(N4CCNCC4)c3)nn2)c1)c1ccccc1	0.2428140	0.2428	1.0000000	0.0000	0.4234116	7.1245	1.0000000	1.0000	16
16.4938	33.6779	39.4684	0.5714552	CCCS(=O)(=O)Nc1ccc(F)c(Nc2ncnc3cnc(N(C)C)nc23)c1F	1	c1ccc(Nc2ncnc3cncnc23)cc1	0.5963880	0.5964	1.0000000	0.0000	0.4001452	7.0077	1.0000000	1.0000	16
27.8111	38.4341	31.0256	0.5426535	Cc1ccc(NC(=O)c2ccc(CC(C)(C)C)s2)cc1-n1cc(-c2cncc(N3CCS(=O)(=O)CC3)c2)nn1	1	O=C(Nc1cccc(-n2cc(-c3cncc(N4CCS(=O)(=O)CC4)c3)nn2)c1)c1cccs1	0.3590509	0.3591	1.0000000	0.0000	0.5452104	7.7205	1.0000000	1.0000	16
25.0260	35.1368	19.2925	0.4252286	CCS(=O)(=O)Nc1ccc(F)c(C(=O)c2c[nH]c3cnc(-c4ccc(C(F)(F)F)cn4)cc23)c1F	1	O=C(c1ccccc1)c1c[nH]c2cnc(-c3ccccn3)cc12	0.2832677	0.2833	1.0000000	0.0000	0.3695119	6.8503	1.0000000	1.0000	16
36.2156	48.8697	9.3148	0.4545662	COCCN(C)c1nc2nccc(-c3cncc(Nc4ccccc4Nc4ccccc4Cl)c3)n2n1	1	c1ccc(Nc2ccccc2Nc2cncc(-c3ccnc4ncnn34)c2)cc1	0.2773700	0.2774	1.0000000	0.0000	0.4424130	7.2186	1.0000000	1.0000	16
17.0707	45.1863	26.0105	0.5562255	Cc1ccc(C(=O)Nc2ccc(C(F)(F)F)cc2)cc1Nc1ncnc2cnc(N3CCCCC3)nc12	1	O=C(Nc1ccccc1)c1cccc(Nc2ncnc3cnc(N4CCCCC4)nc23)c1	0.3559997	0.3560	1.0000000	0.0000	0.5831701	7.9083	1.0000000	1.0000	16
22.2246	41.3503	19.4320	0.4748620	CNc1ccc(-c2cc(N)nc(Oc3cccc(NC(=O)C4CCCCC4)c3)n2)cc1	1	O=C(Nc1cccc(Oc2nccc(-c3ccccc3)n2)c1)C1CCCCC1	0.5169279	0.5169	1.0000000	0.0000	0.2885043	6.4023	1.0000000	1.0000	16
12.1450	38.0612	36.9146	0.5857485	Cc1ccc(C(=O)Nc2cccc(C(F)(F)F)c2)cc1Nc1ncnc2cnc(N3CCN(C)CC3)nc12	1	O=C(Nc1ccccc1)c1cccc(Nc2ncnc3cnc(N4CCNCC4)nc23)c1	0.3956122	0.3956	1.0000000	0.0000	0.6040425	8.0136	1.0000000	1.0000	16
9.7252	31.6864	42.0131	0.5757773	Cc1cc(Oc2ccnc(NC(=O)C3CC3)c2)ccc1NC(=O)Nc1cccc(C(F)(F)F)c1	1	O=C(Nc1ccccc1)Nc1ccc(Oc2ccnc(NC(=O)C3CC3)c2)cc1	0.4003613	0.4004	1.0000000	0.0000	0.5734774	7.8600	1.0000000	1.0000	16
12.3611	56.1580	2.3691	0.4572434	CNc1cc(-c2cccnc2Nc2c(C)ccc3c(Nc4ccc(C#N)cc4)nccc23)ncn1	1	c1ccc(Nc2nccc3c(Nc4ncccc4-c4ccncn4)cccc23)cc1	0.2928685	0.2929	1.0000000	0.0000	0.4283330	7.1490	1.0000000	1.0000	16
22.2039	19.5601	31.4063	0.3981750	Cc1cccc(-c2nccnc2C2CN(c3ccc4ccccc4n3)C2)c1	1	c1ccc(-c2nccnc2C2CN(c3ccc4ccccc4n3)C2)cc1	0.5401307	0.5401	1.0000000	0.0000	0.1811498	5.6655	1.0000000	1.0000	16
12.7258	40.2879	37.3554	0.6065879	Cc1ccc(C(=O)Nc2cc(C(C)(C)C)on2)cc1-n1cc(-c2cncc(N3CCOCC3)c2)nn1	1	O=C(Nc1ccon1)c1cccc(-n2cc(-c3cncc(N4CCOCC4)c3)nn2)c1	0.4494852	0.4495	1.0000000	0.0000	0.5894058	7.9396	1.0000000	1.0000	16
17.8583	30.8024	23.0491	0.4207148	Cn1nnnc1-c1cc(NC(=O)c2cccc(C(F)(F)F)c2)c(O)c(C(C)(C)C)c1	1	O=C(Nc1cccc(-c2nnn[nH]2)c1)c1ccccc1	0.6223992	0.6224	1.0000000	0.0000	0.1833748	5.6837	1.0000000	1.0000	16
21.7394	22.5035	-21.8264	0.0052893	O=S(=O)(c1ccccc1)N1CCN(CC(O)COc2ccc(C(F)(F)F)cc2)CC1	1	O=S(=O)(c1ccccc1)N1CCN(CCCOc2ccccc2)CC1	0.7106610	0.7107	0.0000000	1.0000	0.1478061	5.3696	1.0000000	1.0000	16
15.4216	43.4941	17.8602	0.4793303	O=S(=O)(NCCCNc1nccc(-c2c(-c3ccccc3)nc3sccn23)n1)c1ccc(F)cc1	1	O=S(=O)(NCCCNc1nccc(-c2c(-c3ccccc3)nc3sccn23)n1)c1ccccc1	0.2856187	0.2856	1.0000000	0.0000	0.4907583	7.4550	1.0000000	1.0000	16
32.3688	36.9736	-36.9736	0.0000000	O=C(CCc1cccc(F)c1)NC1N=C(c2cccnc2)c2ccccc2N(CC(F)(F)F)C1=O	1	O=C(CCc1ccccc1)NC1N=C(c2cccnc2)c2ccccc2NC1=O	0.0000000	0.0000	0.0000000	0.0000	0.0000000	0.0000	0.0000000	0.0000	16
20.3716	33.2833	-33.2833	0.0000000	COc1cc(OC)cc(-c2ccc3c(c2)NCN(CCN(C)C)S3(=O)=O)c1	1	O=S1(=O)NCNc2cc(-c3ccccc3)ccc21	0.0000000	0.0000	0.0000000	0.0000	0.0000000	0.0000	0.0000000	0.0000	16
11.7706	39.6035	16.3330	0.4370037	COc1cncc(-c2nc(NC3CC3)nc3sc(C(N)=O)c(N)c23)c1	1	c1cncc(-c2nc(NC3CC3)nc3sccc23)c1	0.6374616	0.6375	1.0000000	0.0000	0.1970167	5.7914	1.0000000	1.0000	16
26.4305	29.4310	23.8890	0.4165632	CC(=O)N1CCc2c(sc(NC(=O)c3cnccn3)c2-c2ccccn2)C1	1	O=C(Nc1sc2c(c1-c1ccccn1)CCNC2)c1cnccn1	0.7559410	0.7559	1.0000000	0.0000	0.1515378	5.4053	1.0000000	1.0000	16
17.0043	45.8951	31.2574	0.6027542	COc1ccc(NC(=O)c2ccc(F)c(Nc3ncnc4cnc(N5CCOCC5)nc34)c2)cc1C(F)(F)F	1	O=C(Nc1ccccc1)c1cccc(Nc2ncnc3cnc(N4CCOCC4)nc23)c1	0.3412995	0.3413	1.0000000	0.0000	0.7348935	8.7399	1.0000000	1.0000	16
18.3479	55.9533	1.9538	0.4523991	CN(C)CCCNc1nccc(-c2[nH]c(C(F)(F)F)nc2-c2cccc(NC(=O)c3ccccc3Cl)c2)n1	1	O=C(Nc1cccc(-c2nc[nH]c2-c2ccncn2)c1)c1ccccc1	0.2300189	0.2300	1.0000000	0.0000	0.5134163	7.5653	1.0000000	1.0000	16
25.0859	46.2837	0.9007	0.3686282	Cc1ccc(NC(=O)c2cccc(C(F)(F)F)c2)cc1CN1CCc2c(sc3ncnc(Nc4cccc(C(F)(F)F)c4)c23)C1	1	O=C(Nc1cccc(CN2CCc3c(sc4ncnc(Nc5ccccc5)c34)C2)c1)c1ccccc1	0.1818936	0.1819	1.0000000	0.0000	0.3818313	6.9141	1.0000000	1.0000	16
14.2624	47.5239	-46.5129	0.0078981	COc1ccc(C(F)(F)F)cc1NC(=O)c1ccc(C)c(Nc2ncnc3cnc(N4CC5CC4CN5C)nc23)c1	1	O=C(Nc1ccccc1)c1cccc(Nc2ncnc3cnc(N4CC5CC4CN5)nc23)c1	0.3461878	0.3462	0.0000000	2.0000	0.7249249	8.6784	1.0000000	1.0000	16
25.0178	50.6902	-6.7719	0.3431120	CCCS(=O)(=O)Nc1ccc(F)c(C(=O)Nc2cccc3c(Oc4ccc(F)c(NC(=O)Cc5ccccc5)c4)ccnc23)c1F	1	O=C(Cc1ccccc1)Nc1cccc(Oc2ccnc3c(NC(=O)c4ccccc4)cccc23)c1	0.1412353	0.1412	1.0000000	0.0000	0.3984678	6.9992	1.0000000	1.0000	16
14.1982	23.1105	35.1685	0.4553048	O=C(Nc1ccc(Oc2ccnc(C(=O)NC3CC3)c2)cc1)Nc1ccc(Cl)c(C(F)(F)F)c1	1	O=C(Nc1ccccc1)Nc1ccc(Oc2ccnc(C(=O)NC3CC3)c2)cc1	0.3900828	0.3901	1.0000000	0.0000	0.3315885	6.6476	1.0000000	1.0000	16
22.1801	43.7704	29.4187	0.5717895	Fc1ccc(Nc2ncnc3cnc(N4CCC(F)(F)C4)nc23)c(OC(F)(F)F)c1	1	c1ccc(Nc2ncnc3cnc(N4CCCC4)nc23)cc1	0.6262913	0.6263	1.0000000	0.0000	0.3842576	6.9266	1.0000000	1.0000	16
13.9006	51.5090	25.6328	0.6026702	Cc1ccc(C(=O)Nc2cc(N3CCN(C)CC3)cc(C(F)(F)F)c2)cc1Nc1ncnc2cnc(N3CCOCC3)nc12	1	O=C(Nc1cccc(N2CCNCC2)c1)c1cccc(Nc2ncnc3cnc(N4CCOCC4)nc23)c1	0.3286424	0.3286	1.0000000	0.0000	0.7588305	8.8939	1.0000000	1.0000	16
12.4009	34.6796	-33.5613	0.0087367	Oc1cccc(-c2c(-c3ccncc3)nn3c(-c4ccc(N5CC6CC5CN6)cc4F)ccnc23)c1	1	c1ccc(-c2c(-c3ccncc3)nn3c(-c4ccc(N5CC6CC5CN6)cc4)ccnc23)cc1	0.3955385	0.3955	0.0000000	2.0000	0.8262419	9.3961	1.0000000	1.0000	16
15.1405	24.9799	32.4588	0.4487394	O=C(Nc1cccnc1)c1cc(NS(=O)(=O)c2ccc(F)cc2)ccc1F	1	O=C(Nc1cccnc1)c1cccc(NS(=O)(=O)c2ccccc2)c1	0.6999860	0.7000	1.0000000	0.0000	0.1939204	5.7675	1.0000000	1.0000	16
22.2802	31.3238	39.5059	0.5533569	C=CC(=O)Nc1ccc(C)c(-c2cn(C(C)C)nn2)c1	1	c1ccc(-c2c[nH]nn2)cc1	0.8688258	0.8688	1.0000000	0.0000	0.2680486	6.2784	1.0000000	1.0000	16
22.9257	34.4826	23.1698	0.4504099	COc1ccc(NC(=O)Nc2ccc(Oc3ncnc4c5cc(O)ccc5n(C)c34)cc2)cc1	1	O=C(Nc1ccccc1)Nc1ccc(Oc2ncnc3c2[nH]c2ccccc23)cc1	0.3329014	0.3329	1.0000000	0.0000	0.3700035	6.8528	1.0000000	1.0000	16
19.6726	26.4746	42.0258	0.5351589	Cc1cccc(NC(=O)c2cccc(C(F)(F)F)c2)c1C=O	1	O=C(Nc1ccccc1)c1ccccc1	0.8685427	0.8685	1.0000000	0.0000	0.2472098	6.1459	1.0000000	1.0000	16
14.1186	42.2889	42.7850	0.6646402	CNS(=O)(=O)c1ccc(C)c(Nc2ncccc2-c2ncnc3[nH]cnc23)c1	1	c1ccc(Nc2ncccc2-c2ncnc3[nH]cnc23)cc1	0.4735190	0.4735	1.0000000	0.0000	0.7037544	8.5522	1.0000000	1.0000	16
34.4078	43.2488	-43.2488	0.0000000	Cn1c2c(cc(Oc3c4c(ncc3)NC(=O)CC4)c1)cc(-c1ccc(C(C)(C#N)C)nc1)[nH]2	0		0.0000000	0.0000	0.0000000	0.0000	0.0000000	0.0000	0.0000000	0.0000	16
27.4750	74.4673	-74.4673	0.0000000	COC(=O)NC(C)CNc1nccc(-c2c(NC(=O)c3ccc(F)c(Cl)c3)ncn2C(C)C)n1	1	O=C(Nc1nc[nH]c1-c1ccncn1)c1ccccc1	0.0000000	0.0000	0.0000000	0.0000	0.0000000	0.0000	0.0000000	0.0000	16
21.4666	31.0504	34.1588	0.5094465	CCCS(=O)(=O)Nc1ccc(C)c(-c2cccnc2)c1	1	c1ccc(-c2cccnc2)cc1	0.9195225	0.9195	1.0000000	0.0000	0.2088816	5.8806	1.0000000	1.0000	16
16.0619	67.2609	-66.3187	0.0073608	Cc1ccc(C(=O)Nc2cc(C(C)(C)C)on2)cc1Nc1ncnc2c(N)nc(N3CC(C)NC(C)C3)nc12	1	O=C(Nc1ccon1)c1cccc(Nc2ncnc3cnc(N4CCNCC4)nc23)c1	0.2971900	0.2972	0.0000000	2.0000	0.6962866	8.5089	1.0000000	1.0000	16
13.4087	33.3402	-33.3402	0.0000000	COc1ccc(NC(=O)c2ccc(F)c(Nc3ncnc4cnc(N5CCOCC5)nc34)c2)cc1C(F)(F)F	2	O=C(Nc1ccccc1)c1cccc(Nc2ncnc3cnc(N4CCOCC4)nc23)c1	0.0000000	0.3413	0.0000000	0.0000	0.0000000	8.7399	0.0000000	1.0000	16
22.2446	26.8541	-26.8541	0.0000000	COc1ccc(C2Nc3ccccc3C(=O)N2c2ccc3c(c2)OCC(=O)N3)cc1	1	O=C1COc2cc(N3C(=O)c4ccccc4NC3c3ccccc3)ccc2N1	0.0000000	0.0000	0.0000000	0.0000	0.0000000	0.0000	0.0000000	0.0000	16
22.5687	36.9803	27.0953	0.5005911	CC(=O)Nc1nc2ccc(-c3c(-c4cccc5[nH]ncc45)ncn3C)cc2s1	1	c1cc(-c2nc[nH]c2-c2ccc3ncsc3c2)c2cn[nH]c2c1	0.4847964	0.4848	1.0000000	0.0000	0.3464925	6.7284	1.0000000	1.0000	16
17.7197	52.7475	-6.8680	0.3584340	COc1c(NC(=O)c2ccc(C)c(Nc3ncnc4cnc(NCCCN5CCOCC5)nc34)c2)cc(C(C)(C)C)cc1NS(C)(=O)=O	1	O=C(Nc1ccccc1)c1cccc(Nc2ncnc3cnc(NCCCN4CCOCC4)nc23)c1	0.1546074	0.1546	1.0000000	0.0000	0.4100119	7.0575	1.0000000	1.0000	16
19.1030	37.8127	33.3357	0.5558473	Nc1ncc(C(=O)Nc2cccc(C(F)(F)F)c2)cc1-c1ccccn1	1	O=C(Nc1ccccc1)c1cncc(-c2ccccn2)c1	0.7415956	0.7416	1.0000000	0.0000	0.3103784	6.5292	1.0000000	1.0000	16
13.0560	29.4685	26.6703	0.4385846	O=C(Nc1cccc(-c2ccnc3c(-c4ccc(CN5CCCC5)cc4)cnn23)c1)c1cccc(C(F)(F)F)c1	1	O=C(Nc1cccc(-c2ccnc3c(-c4ccc(CN5CCCC5)cc4)cnn23)c1)c1ccccc1	0.2532757	0.2533	1.0000000	0.0000	0.4384364	7.1990	1.0000000	1.0000	16
20.4096	36.5955	32.1046	0.5367193	CCCS(=O)(=O)Nc1ccc(NC(=O)c2ccc3c(c2)CC(C)(C)CN3C)c(F)c1	1	O=C(Nc1ccccc1)c1ccc2c(c1)CCCN2	0.7139778	0.7140	1.0000000	0.0000	0.2944998	6.4376	1.0000000	1.0000	16
20.4148	23.1294	36.2019	0.4635259	Nn1c(SCC(=O)Nc2cccc(C(F)(F)F)c2)nnc1-c1cccnc1	1	O=C(CSc1nnc(-c2cccnc2)[nH]1)Nc1ccccc1	0.5100719	0.5101	1.0000000	0.0000	0.2751938	6.3224	1.0000000	1.0000	16
21.5128	32.5350	46.1076	0.6143952	COc1cc(-c2[nH]c(C3CC3)nc2-c2cccc(NS(C)(=O)=O)c2Cl)ccn1	1	c1ccc(-c2nc(C3CC3)[nH]c2-c2ccncc2)cc1	0.6289628	0.6290	1.0000000	0.0000	0.4558664	7.2848	1.0000000	1.0000	16
38.9631	46.7813	-45.7954	0.0077022	OCC1C2COc3ccc(Oc4ccnc5occc45)cc3C2C1c1nc2c(F)c(F)c(F)cc2[nH]1	1	c1ccc2[nH]c(C3CC4COc5ccc(Oc6ccnc7occc67)cc5C43)nc2c1	0.3253284	0.3253	0.0000000	4.0000	0.7193245	8.6444	1.0000000	1.0000	16
11.8692	46.1841	31.2410	0.6048836	COc1ccc(C(F)(F)F)cc1NC(=O)c1ccc(C)c(Nc2ncnc3cnc(N4CCOCC4)nc23)c1	1	O=C(Nc1ccccc1)c1cccc(Nc2ncnc3cnc(N4CCOCC4)nc23)c1	0.3631872	0.3632	1.0000000	0.0000	0.7027575	8.5463	1.0000000	1.0000	16
18.5109	70.8084	-6.7404	0.5005311	Cc1ccc(C(=O)Nc2cc(C(F)(F)F)ccn2)cc1Nc1ncnc2c(N)nc(N3CCN(Cc4ccncc4)CC3)nc12	1	O=C(Nc1ccccn1)c1cccc(Nc2ncnc3cnc(N4CCN(Cc5ccncc5)CC4)nc23)c1	0.2384374	0.2384	1.0000000	0.0000	0.6363938	8.1807	1.0000000	1.0000	16
37.8936	49.8276	29.7960	0.6220588	COc1nc2c(NC(C)C)c(N3CCOCC3)ncc2cc1-c1ccc(CCO)nc1	1	c1cncc(-c2cnc3cc(N4CCOCC4)ncc3c2)c1	0.5993351	0.5993	1.0000000	0.0000	0.4896365	7.4496	1.0000000	1.0000	16
18.0782	30.5366	26.7604	0.4476335	CC(=O)Nc1cccc(NC(=O)c2ccc3[nH]cc(CCN(C)C)c3c2)c1	1	O=C(Nc1ccccc1)c1ccc2[nH]ccc2c1	0.6265909	0.6266	1.0000000	0.0000	0.2119601	5.9032	1.0000000	1.0000	16
11.4676	21.5099	65.5911	0.6804762	Cc1ccc(NC(=O)c2ccnc(C(C)(C)C#N)c2)cc1-c1cc(N2CCOCC2)c(=O)n(C)c1	1	O=C(Nc1cccc(-c2c[nH]c(=O)c(N3CCOCC3)c2)c1)c1ccncc1	0.6097925	0.6098	1.0000000	0.0000	0.5999346	7.9927	1.0000000	1.0000	16
14.2904	43.4121	36.6516	0.6254978	CCCS(=O)(=O)Nc1cccc(-c2[nH]c(C3CC3)nc2-c2ccnc(NC3CC3)n2)c1F	1	c1ccc(-c2[nH]c(C3CC3)nc2-c2ccnc(NC3CC3)n2)cc1	0.4430859	0.4431	1.0000000	0.0000	0.6428803	8.2149	1.0000000	1.0000	16
12.4350	16.8141	22.6772	0.3085258	FC(F)(F)c1cc(COCC2(c3ccccc3)CCNCC2)cc(C(F)(F)F)c1	1	c1ccc(COCC2(c3ccccc3)CCNCC2)cc1	0.6433003	0.6433	1.0000000	0.0000	0.0839314	4.5936	1.0000000	1.0000	16
23.3760	37.3274	-36.1994	0.0088128	Cc1ccc(C(=O)Nc2ccnc(C(F)(F)F)c2)cc1-c1ccnc(N2CCOC(C)C2)c1	1	O=C(Nc1ccncc1)c1cccc(-c2ccnc(N3CCOCC3)c2)c1	0.6019593	0.6020	0.0000000	1.0000	0.5887489	7.9363	1.0000000	1.0000	16
17.5371	30.8331	32.3281	0.4934471	Cn1nc(C(C)(C)C)cc1C(=O)Nc1cc(C(=O)Nc2cccnc2)ccc1F	1	O=C(Nc1cccnc1)c1cccc(NC(=O)c2ccn[nH]2)c1	0.7040214	0.7040	1.0000000	0.0000	0.2430264	6.1184	1.0000000	1.0000	16
11.4761	21.1530	32.1860	0.4167115	O=C(Nc1cccc(C(F)(F)F)c1)Nc1ccc(Oc2ccnc3[nH]c(=O)[nH]c23)cc1F	1	O=C(Nc1ccccc1)Nc1ccc(Oc2ccnc3[nH]c(=O)[nH]c23)cc1	0.3353573	0.3354	1.0000000	0.0000	0.3044044	6.4951	1.0000000	1.0000	16
19.0265	18.0406	29.4855	0.3712973	Oc1cccc(-c2ccc3cc(O)ccc3c2)c1	1	c1ccc(-c2ccc3ccccc3c2)cc1	0.6719414	0.6719	1.0000000	0.0000	0.1267769	5.1534	1.0000000	1.0000	16
24.8932	52.8790	-52.8790	0.0000000	CC(=O)Oc1ccc(C(F)(F)F)cc1NC(=O)c1ccc(C)c(Nc2ncnc3cnc(N4CCOCC4)nc23)c1	1	O=C(Nc1ccccc1)c1cccc(Nc2ncnc3cnc(N4CCOCC4)nc23)c1	0.0000000	0.0000	0.0000000	0.0000	0.0000000	0.0000	0.0000000	0.0000	16
25.0858	46.5704	25.6446	0.5641793	Cc1ccccc1C(=O)Nc1ccc2c(c1)nc(Nc1cccc(C(F)(F)F)c1)n2C	1	O=C(Nc1ccc2[nH]c(Nc3ccccc3)nc2c1)c1ccccc1	0.4290808	0.4291	1.0000000	0.0000	0.5143577	7.5699	1.0000000	1.0000	16
19.9791	34.8788	17.2728	0.4074341	Cn1c(=O)[nH]c2c(Nc3cccc(Cl)c3F)ncnc21	1	O=c1[nH]c2ncnc(Nc3ccccc3)c2[nH]1	0.7592752	0.7593	1.0000000	0.0000	0.1430578	5.3232	1.0000000	1.0000	16
23.8818	43.9519	-43.9519	0.0000000	c1[nH]c2c(c(-c3cccc(N4CCN(C5CC5)CC4)c3)c1-c1ccncc1)ccnc2OC	0		0.0000000	0.0000	0.0000000	0.0000	0.0000000	0.0000	0.0000000	0.0000	16
11.7743	26.9013	49.6441	0.5980109	CCCS(=O)(=O)Nc1ccc(F)c(C(=O)Nc2cnc3[nH]nc(C4CC4)c3c2)c1F	1	O=C(Nc1cnc2[nH]nc(C3CC3)c2c1)c1ccccc1	0.5250255	0.5250	1.0000000	0.0000	0.4983878	7.4922	1.0000000	1.0000	16
21.5792	37.4515	32.8673	0.5493658	Cc1ccc(C(=O)NC2CC(C)(C)NC(C)(C)C2)cc1Nc1ncccc1-c1ncnc2[nH]cnc12	1	O=C(NC1CCNCC1)c1cccc(Nc2ncccc2-c2ncnc3[nH]cnc23)c1	0.3289552	0.3290	1.0000000	0.0000	0.6055057	8.0210	1.0000000	1.0000	16
15.2672	30.9598	42.2843	0.5722193	CCCS(=O)(=O)Nc1ccc(F)c(-c2ncccc2-c2ccncc2)c1F	1	c1ccc(-c2ncccc2-c2ccncc2)cc1	0.6844473	0.6844	1.0000000	0.0000	0.3567471	6.7831	1.0000000	1.0000	16
27.0411	46.2545	12.3345	0.4577265	CC(C)(c1cc(Nc2ccc3[nH]ncc3c2)ncn1)c1c(F)ccc(NS(=O)(=O)CCCF)c1F	1	c1ccc(Cc2cc(Nc3ccc4[nH]ncc4c3)ncn2)cc1	0.3018305	0.3018	1.0000000	0.0000	0.4184802	7.0999	1.0000000	1.0000	16
12.3221	50.2272	34.9705	0.6656066	Cc1ccc(C(=O)Nc2cc(C(F)(F)F)ccn2)cc1Nc1ncnc2cnc(N3CCOCC3)nc12	1	O=C(Nc1ccccn1)c1cccc(Nc2ncnc3cnc(N4CCOCC4)nc23)c1	0.4111051	0.4111	1.0000000	0.0000	0.7972029	9.1646	1.0000000	1.0000	16
21.5414	33.5222	37.6339	0.5559070	CC(C)(C)c1cccc(C(=O)Nc2cccc(-c3cnc4c(N)cccn34)c2)c1	1	O=C(Nc1cccc(-c2cnc3ccccn23)c1)c1ccccc1	0.5140117	0.5140	1.0000000	0.0000	0.4250666	7.1328	1.0000000	1.0000	16
24.7811	43.9686	15.0756	0.4612822	CCCS(=O)(=O)Nc1ccc(F)c(C(=O)Nc2ncc3cccc(Nc4cncnc4)c3n2)c1F	1	O=C(Nc1ncc2cccc(Nc3cncnc3)c2n1)c1ccccc1	0.3323190	0.3323	1.0000000	0.0000	0.3926582	6.9696	1.0000000	1.0000	16
26.1227	31.4739	-30.6446	0.0064790	CN1CCN(CCCN(C(=O)Nc2ccc(Cl)c(Cl)c2)C2CCc3cc(-n4cnnc4)ccc3C2)CC1	1	O=C(Nc1ccccc1)N(CCCN1CCNCC1)C1CCc2cc(-n3cnnc3)ccc2C1	0.4727948	0.4728	0.0000000	1.0000	0.3430601	6.7100	1.0000000	1.0000	16
25.1445	29.1680	-28.6127	0.0043383	CSc1nc(NCC(C)N)c(C)c(=O)[nH]1	1	O=c1ccnc[nH]1	0.5178056	0.5178	0.0000000	1.0000	0.1198096	5.0750	1.0000000	1.0000	16
18.6364	35.1811	9.2701	0.3472747	CC(=O)Nc1cccc(-c2ccnc(N)n2)n1	1	c1ccc(-c2ccncn2)nc1	0.8031250	0.8031	1.0000000	0.0000	0.0924924	4.7231	1.0000000	1.0000	16
9.5683	48.4950	35.9696	0.6598802	Cc1ccc(C(=O)Nc2cc(C(F)(F)F)ccn2)cc1Nc1ncnc2cnc(N(C)C)nc12	1	O=C(Nc1ccccn1)c1cccc(Nc2ncnc3cncnc23)c1	0.4486141	0.4486	1.0000000	0.0000	0.7243572	8.6749	1.0000000	1.0000	16
14.2795	35.9391	50.0999	0.6721800	Oc1cccc(-c2nc3sccn3c2-c2ccnc(NCC3CC3)n2)c1	1	c1ccc(-c2nc3sccn3c2-c2ccnc(NCC3CC3)n2)cc1	0.5594638	0.5595	1.0000000	0.0000	0.6269485	8.1313	1.0000000	1.0000	16
11.1750	39.4935	-38.5371	0.0074716	COc1cc(-c2c(-c3ccncc3)nn3c(-c4ccc(N5CC6CC5CN6)cc4)ccnc23)ccc1F	1	c1ccc(-c2c(-c3ccncc3)nn3c(-c4ccc(N5CC6CC5CN6)cc4)ccnc23)cc1	0.3794092	0.3794	0.0000000	2.0000	0.5856282	7.9206	1.0000000	1.0000	16
16.1714	40.1568	19.3602	0.4649766	CC(C)n1cc(-c2ccnc(C(=O)NC3CC3)c2)c(-c2cccc(NS(=O)(=O)c3c(F)cccc3F)c2F)n1	1	O=C(NC1CC1)c1cc(-c2c[nH]nc2-c2cccc(NS(=O)(=O)c3ccccc3)c2)ccn1	0.3068911	0.3069	1.0000000	0.0000	0.4286082	7.1504	1.0000000	1.0000	16
20.9801	27.8842	-27.3616	0.0040829	CN(C)c1ncc(-c2cn(C3CCNC3=O)nn2)cn1	1	O=C1NCCC1n1cc(-c2cncnc2)nn1	0.8371482	0.8371	0.0000000	1.0000	0.0684948	4.3261	1.0000000	1.0000	16
16.7845	39.1574	32.8646	0.5626724	CNc1cc(C2(C(=O)Nc3cc(C(=O)Nc4ccc(Cl)c(C(F)(F)F)c4)ccc3C)CC2)ncn1	1	O=C(Nc1ccccc1)c1cccc(NC(=O)C2(c3ccncn3)CC2)c1	0.4171405	0.4171	1.0000000	0.0000	0.5235404	7.6146	1.0000000	1.0000	16
13.6531	40.9523	35.3876	0.5964051	Cc1ccc(C(=O)Nc2cc(CN3CCCC3)cc(C(F)(F)F)c2)cc1Nc1ncnc2cnc(N3CCOCC3)nc12	1	O=C(Nc1cccc(CN2CCCC2)c1)c1cccc(Nc2ncnc3cnc(N4CCOCC4)nc23)c1	0.3003388	0.3003	1.0000000	0.0000	0.7991856	9.1796	1.0000000	1.0000	16
25.6828	28.6379	33.2581	0.4835624	CCc1cnc(CN(C)Cc2ccc3c(c2)CN(Cc2c(F)cccc2F)CCO3)o1	1	c1ccc(CN2CCOc3ccc(CNCc4ncco4)cc3C2)cc1	0.5537712	0.5538	1.0000000	0.0000	0.2842321	6.3769	1.0000000	1.0000	16
12.7551	30.6529	36.4941	0.5245857	c1cc(-c2nn(C3CCCC3)cc2-c2ccc3c(c2)OCCO3)ccn1	1	c1cc(-c2nn(C3CCCC3)cc2-c2ccc3c(c2)OCCO3)ccn1	0.6999044	0.6999	1.0000000	0.0000	0.2833859	6.3719	1.0000000	1.0000	16
16.7553	55.4132	25.2355	0.6300677	Cc1ccc(C(=O)Nc2ccc(F)c(CN3CCCC3)c2)cc1Nc1ncnc2cnc(N3CCOCC3)nc12	1	O=C(Nc1cccc(CN2CCCC2)c1)c1cccc(Nc2ncnc3cnc(N4CCOCC4)nc23)c1	0.3534380	0.3534	1.0000000	0.0000	0.7942505	9.1425	1.0000000	1.0000	16
15.9648	31.8003	46.7809	0.6139156	CCCS(=O)(=O)Nc1ccc(F)c(C(=O)Nc2cnc3[nH]cc(N(C)C)c3c2)c1F	1	O=C(Nc1cnc2[nH]ccc2c1)c1ccccc1	0.5257418	0.5257	1.0000000	0.0000	0.5305723	7.6489	1.0000000	1.0000	16
28.4171	29.9171	-29.9171	0.0000000	CCS(=O)(=O)CC(=O)OCC(=O)Nc1cc(C)c(Cl)cc1OC	1	c1ccccc1	0.0000000	0.0000	0.0000000	0.0000	0.0000000	0.0000	0.0000000	0.0000	16
18.7445	60.7779	-60.7779	0.0000000	C#Cc1cccc(NC(=O)c2ccc(C)c(Nc3ncnc4cnc(NCC5CCOC5)nc34)c2)c1	1	O=C(Nc1ccccc1)c1cccc(Nc2ncnc3cnc(NCC4CCOC4)nc23)c1	0.0000000	0.0000	0.0000000	0.0000	0.0000000	0.0000	0.0000000	0.0000	16
13.4384	56.1784	-55.1745	0.0078430	Cc1ccc(C(=O)Nc2cc(C(C)(C)C)on2)cc1Nc1ncnc2cnc(N(C)CC3CCOC3)nc12	1	O=C(Nc1ccon1)c1cccc(Nc2ncnc3cnc(NCC4CCOC4)nc23)c1	0.3622623	0.3623	0.0000000	1.0000	0.6854958	8.4475	1.0000000	1.0000	16
13.8924	55.6981	24.7456	0.6284661	COCCN(C)c1ncc2ncnc(Nc3cc(C(=O)Nc4cc(C(C)(C)C)on4)ccc3C)c2n1	1	O=C(Nc1ccon1)c1cccc(Nc2ncnc3cncnc23)c1	0.3721053	0.3721	1.0000000	0.0000	0.7552902	8.8705	1.0000000	1.0000	16
22.2684	30.2049	38.4903	0.5366813	Cc1cn(-c2cc(C(=O)Nc3ccc4nc(N5CCN(C)CC5)cc(C)c4c3)cc(C(F)(F)F)c2)cn1	1	O=C(Nc1ccc2nc(N3CCNCC3)ccc2c1)c1cccc(-n2ccnc2)c1	0.4175592	0.4176	1.0000000	0.0000	0.4663327	7.3360	1.0000000	1.0000	16
21.3343	35.4984	23.3162	0.4594888	c1cncc(-c2oc3cnccc3c2Nc2ccc(CCN3CCOCC3)cc2)c1	1	c1cncc(-c2oc3cnccc3c2Nc2ccc(CCN3CCOCC3)cc2)c1	0.5138522	0.5139	1.0000000	0.0000	0.2677092	6.2763	1.0000000	1.0000	16
11.8242	21.9121	49.0853	0.5546672	CCCS(=O)(=O)Nc1ccc(F)c(C(=O)c2c[nH]c3ncc(-c4cccnc4)cc23)c1F	1	O=C(c1ccccc1)c1c[nH]c2ncc(-c3cccnc3)cc12	0.4039315	0.4039	1.0000000	0.0000	0.5197747	7.5962	1.0000000	1.0000	16
24.4244	28.2787	36.6951	0.5076080	CCN(CC)C1CCN(c2ncnc3[nH]c(-c4cccc(C)c4)nc23)CC1	1	c1ccc(-c2nc3c(N4CCCCC4)ncnc3[nH]2)cc1	0.7488763	0.7489	1.0000000	0.0000	0.2468899	6.1438	1.0000000	1.0000	16
23.3462	36.6561	25.6321	0.4866264	CCN1CCN(c2ccc3nc(-c4cccc(NC(=O)c5cncc(F)c5)c4)[nH]c3c2)CC1	1	O=C(Nc1cccc(-c2nc3ccc(N4CCNCC4)cc3[nH]2)c1)c1cccnc1	0.4834707	0.4835	1.0000000	0.0000	0.3242441	6.6070	1.0000000	1.0000	16
14.3158	59.8536	13.8997	0.5761981	CC(C)(C)c1cc(NC(=O)c2ccc(F)c(Nc3ncnc4cnc(N5CCN(CC6CC6)CC5)nc34)c2)no1	1	O=C(Nc1ccon1)c1cccc(Nc2ncnc3cnc(N4CCN(CC5CC5)CC4)nc23)c1	0.3457297	0.3457	1.0000000	0.0000	0.6514785	8.2607	1.0000000	1.0000	16
16.8873	55.8398	20.5927	0.5971294	CCCNc1nccc(-c2cn(C(C)C)nc2-c2ccnc(NC)n2)n1	1	c1cc(-c2c[nH]nc2-c2ccncn2)ncn1	0.6739331	0.6739	1.0000000	0.0000	0.4009278	7.0116	1.0000000	1.0000	16
11.4473	50.3127	20.8585	0.5560244	CCNc1nccc(C2=C(c3cc(Cl)cc(NS(=O)(=O)c4cc(F)ccc4F)c3F)C(=O)C(C)(C)O2)n1	1	O=C1COC(c2ccncn2)=C1c1cccc(NS(=O)(=O)c2ccccc2)c1	0.4230010	0.4230	1.0000000	0.0000	0.5025983	7.5126	1.0000000	1.0000	16
30.1768	38.1377	5.5933	0.3416480	CS(=O)(=O)Nc1ccc(-c2ccc3cc(Oc4ccc(Cl)c(F)c4)ccc3n2)cn1	1	c1ccc(Oc2ccc3nc(-c4cccnc4)ccc3c2)cc1	0.4550828	0.4551	1.0000000	0.0000	0.1446533	5.3389	1.0000000	1.0000	16
18.6763	35.1867	38.1882	0.5732413	Cc1ccc(NC(=O)c2cccc(C(F)(F)F)c2)cc1-c1cc(N2CCOCC2)cn2c(C)nnc12	1	O=C(Nc1cccc(-c2cc(N3CCOCC3)cn3cnnc23)c1)c1ccccc1	0.4255964	0.4256	1.0000000	0.0000	0.5384025	7.6872	1.0000000	1.0000	16
20.2654	24.1557	40.8218	0.5076367	Fc1ccc(-c2c(-c3ccncc3)nn3cccnc23)cc1	1	c1ccc(-c2c(-c3ccncc3)nn3cccnc23)cc1	0.5662956	0.5663	1.0000000	0.0000	0.3137557	6.5483	1.0000000	1.0000	16
17.0848	56.7894	20.8534	0.6065842	Cc1ccc(C(=O)Nc2cc(C(C)(C)C)on2)cc1Nc1ncnc2cnc(N3CCN(C(C)C)CC3)nc12	1	O=C(Nc1ccon1)c1cccc(Nc2ncnc3cnc(N4CCNCC4)nc23)c1	0.3676230	0.3676	1.0000000	0.0000	0.7002410	8.5317	1.0000000	1.0000	17
19.4527	23.3574	42.1244	0.5115770	O=C(Nc1ccc(Cl)c(C(F)(F)F)c1)Nc1cc(F)ccc1F	1	O=C(Nc1ccccc1)Nc1ccccc1	0.7106789	0.7107	1.0000000	0.0000	0.2631519	6.2479	1.0000000	1.0000	17
15.2646	22.8022	17.5951	0.3156043	O=C(Nc1cccc(Oc2cccc3[nH]c(=O)[nH]c23)c1)Nc1cc(C(F)(F)F)ccc1F	1	O=C(Nc1ccccc1)Nc1cccc(Oc2cccc3[nH]c(=O)[nH]c23)c1	0.3138363	0.3138	1.0000000	0.0000	0.1640704	5.5200	1.0000000	1.0000	17
17.8096	38.8845	47.1838	0.6724082	CNS(=O)(=O)c1cccc(Nc2ccnc3[nH]c(-c4cccc(F)c4)cc23)c1	1	c1ccc(Nc2ccnc3[nH]c(-c4ccccc4)cc23)cc1	0.4755061	0.4755	1.0000000	0.0000	0.7213031	8.6564	1.0000000	1.0000	17
17.2534	27.5811	-27.0255	0.0043408	FC1CCN(c2nc(N3CCOCC3)c3nc[nH]c3n2)C1	1	c1nc2c(N3CCOCC3)nc(N3CCCC3)nc2[nH]1	0.8800725	0.8801	0.0000000	1.0000	0.0761485	4.4650	1.0000000	1.0000	17
10.4077	33.8858	43.7574	0.6065879	Cc1ccc(C(=O)Nc2cc(C(C)(C)C)on2)cc1-n1cc(-c2cncc(N3CCOCC3)c2)nn1	1	O=C(Nc1ccon1)c1cccc(-n2cc(-c3cncc(N4CCOCC4)c3)nn2)c1	0.4494852	0.4495	1.0000000	0.0000	0.5894058	7.9396	1.0000000	1.0000	17
17.4475	26.6872	43.4383	0.5478559	CCCS(=O)(=O)Nc1ccc(F)c(C(=O)Nc2ccc(Oc3cccnc3C)nc2)c1F	1	O=C(Nc1ccc(Oc2cccnc2)nc1)c1ccccc1	0.5176422	0.5176	1.0000000	0.0000	0.4078025	7.0464	1.0000000	1.0000	17
22.1689	33.6116	13.4430	0.3676144	CS(=O)(=O)Nc1ncccc1-c1ccc2nccn2c1	1	c1cncc(-c2ccc3nccn3c2)c1	0.7965413	0.7965	1.0000000	0.0000	0.1069555	4.9193	1.0000000	1.0000	17
32.8735	39.8567	-39.8567	0.0000000	n1c2c3c4c(ccc(cc1)cc4ccc3)c(OCCN1CCCC1)c2	0		0.0000000	0.0000	0.0000000	0.0000	0.0000000	0.0000	0.0000000	0.0000	17
18.8245	51.5774	27.2981	0.6162143	Cc1ccc(C(=O)Nc2cc(C(C)(C)C)on2)cc1Nc1nc(C2CC2)nc2c1CCNCC2	1	O=C(Nc1ccon1)c1cccc(Nc2nc(C3CC3)nc3c2CCNCC3)c1	0.5096648	0.5097	1.0000000	0.0000	0.5498542	7.7433	1.0000000	1.0000	17
17.6356	49.2442	34.0123	0.6504418	CNS(=O)(=O)c1ccc(C)c(Nc2ncnc3oc(-c4cccc(CN(C)C)c4)cc23)c1	1	c1ccc(Nc2ncnc3oc(-c4ccccc4)cc23)cc1	0.4392988	0.4393	1.0000000	0.0000	0.7121460	8.6015	1.0000000	1.0000	17
29.6918	40.8861	19.5030	0.4717904	CC(C)(C)CNC(=O)Nc1cc(-c2nc3cc(NC(=O)c4cc(Cl)ccc4Cl)ccc3o2)ccc1F	1	O=C(Nc1ccc2oc(-c3ccccc3)nc2c1)c1ccccc1	0.2517341	0.2517	1.0000000	0.0000	0.5262045	7.6276	1.0000000	1.0000	17
12.1341	28.3275	36.7225	0.5082032	CCCS(=O)(=O)Nc1ccc(F)c(C(=O)c2c[nH]c3ncc(-c4ccc(Cl)cc4)cc23)c1F	1	O=C(c1ccccc1)c1c[nH]c2ncc(-c3ccccc3)cc12	0.3330906	0.3331	1.0000000	0.0000	0.4958189	7.4797	1.0000000	1.0000	17
23.7456	36.9897	-36.1525	0.0065400	CC(C)(C)C1Cc2c(-c3ccccc3)nc(N)c(C(N)=O)c2O1	1	c1ccc(-c2nccc3c2CCO3)cc1	0.8918125	0.8918	0.0000000	1.0000	0.2037188	5.8423	1.0000000	1.0000	17
21.6537	20.1489	14.6169	0.2716081	CN1CCN(Cc2nc3c(c(=O)n(C)c(=O)n3C)n2CCc2ccccc2)CC1	1	O=c1[nH]c(=O)c2c(nc(CN3CCNCC3)n2CCc2ccccc2)[nH]1	0.6254992	0.6255	1.0000000	0.0000	0.0630888	4.2191	1.0000000	1.0000	17
22.8933	38.4012	23.7118	0.4852576	CCCNC(=O)c1oc(C(C)(C)C)cc1NC(=O)Nc1ccc(Cc2ccncc2)cc1	1	O=C(Nc1ccc(Cc2ccncc2)cc1)Nc1ccoc1	0.4671553	0.4672	1.0000000	0.0000	0.3316502	6.6479	1.0000000	1.0000	17
17.3668	57.7686	21.0888	0.6160734	CN1CCCN(c2ncc3ncnc(Nc4cc(C(=O)Nc5cc(C(C)(C)C)on5)ccc4Cl)c3n2)CC1	1	O=C(Nc1ccon1)c1cccc(Nc2ncnc3cnc(N4CCCNCC4)nc23)c1	0.3770484	0.3770	1.0000000	0.0000	0.7115338	8.5979	1.0000000	1.0000	17
32.1970	40.6066	16.1979	0.4437858	N#Cc1ccc(C(=O)Nc2cccc(-n3cc(-c4cc(N5CCOCC5)c5ncncc5c4)nn3)c2)cc1	1	O=C(Nc1cccc(-n2cc(-c3cc(N4CCOCC4)c4ncncc4c3)nn2)c1)c1ccccc1	0.3847588	0.3848	1.0000000	0.0000	0.3152739	6.5569	1.0000000	1.0000	17
19.0505	43.3356	22.6770	0.5157230	CC(=O)c1ccc(C)c(Nc2ncnc3cnc(N4CCCNCC4)nc23)c1	1	c1ccc(Nc2ncnc3cnc(N4CCCNCC4)nc23)cc1	0.6696569	0.6697	1.0000000	0.0000	0.2823919	6.3659	1.0000000	1.0000	17
19.9363	66.6799	-66.6799	0.0000000	COC(=O)NC(C)CNc1nccc(-c2sc(C(C)(C)C)nc2-c2cccc(NC(=O)c3cc(C(F)(F)F)ccc3F)c2F)n1	1	O=C(Nc1cccc(-c2ncsc2-c2ccncn2)c1)c1ccccc1	0.0000000	0.0000	0.0000000	0.0000	0.0000000	0.0000	0.0000000	0.0000	17
22.7522	28.6106	23.1258	0.4041908	N#Cc1ccc(N=c2nc(Oc3ccc(NC(=O)Nc4cc(C(F)(F)F)ccc4F)cc3F)cc[nH]2)cc1	1	O=C(Nc1ccccc1)Nc1ccc(Oc2cc[nH]c(=Nc3ccccc3)n2)cc1	0.2668545	0.2669	1.0000000	0.0000	0.3438205	6.7141	1.0000000	1.0000	17
21.3433	34.8956	24.2192	0.4618341	Clc1cccc2c1nc(Nc1ccccn1)n2-c1ncccn1	1	c1ccc(Nc2nc3ccccc3n2-c2ncccn2)nc1	0.6237673	0.6238	1.0000000	0.0000	0.2295489	6.0276	1.0000000	1.0000	17
21.5897	30.3643	32.7505	0.4930847	CCCN1CCN(c2cncc(-c3cn(-c4cc(C(=O)Nc5ccc(F)c(C(F)(F)F)c5)ccc4C)nn3)c2)CC1	1	O=C(Nc1ccccc1)c1cccc(-n2cc(-c3cncc(N4CCNCC4)c3)nn2)c1	0.2939999	0.2940	1.0000000	0.0000	0.5127910	7.5622	1.0000000	1.0000	17
24.5025	43.8687	-43.8687	0.0000000	Nc1cccc(C(=O)NCC#Cc2ccc3ncnc(Nc4cccc(C(F)(F)F)c4)c3c2)c1	1	O=C(NCC#Cc1ccc2ncnc(Nc3ccccc3)c2c1)c1ccccc1	0.0000000	0.0000	0.0000000	0.0000	0.0000000	0.0000	0.0000000	0.0000	17
12.4151	52.3674	24.7851	0.6027542	COc1ccc(NC(=O)c2ccc(F)c(Nc3ncnc4cnc(N5CCOCC5)nc34)c2)cc1C(F)(F)F	1	O=C(Nc1ccccc1)c1cccc(Nc2ncnc3cnc(N4CCOCC4)nc23)c1	0.3412995	0.3413	1.0000000	0.0000	0.7348935	8.7399	1.0000000	1.0000	17
19.0522	40.3867	-39.4599	0.0072407	CN1CC2CC1CN2c1ccc(-c2ccnc3c(-c4cccc(N=O)c4)c(-c4ccncc4)nn23)c(Cl)c1	1	c1ccc(-c2c(-c3ccncc3)nn3c(-c4ccc(N5CC6CC5CN6)cc4)ccnc23)cc1	0.2611409	0.2611	0.0000000	2.0000	0.7474285	8.8193	1.0000000	1.0000	17
18.6930	36.1346	25.9877	0.4853307	c1cnc(Nc2cnc3ccccc3c2)c(-c2ncnc3[nH]cnc23)c1	1	c1cnc(Nc2cnc3ccccc3c2)c(-c2ncnc3[nH]cnc23)c1	0.5204822	0.5205	1.0000000	0.0000	0.3024133	6.4836	1.0000000	1.0000	17
26.7631	43.7347	19.6906	0.4955102	Cc1[nH]c(-c2ccn[nH]2)nc1-c1cccc(NC(=O)c2cccc(C(F)(F)F)c2)c1C	1	O=C(Nc1cccc(-c2c[nH]c(-c3ccn[nH]3)n2)c1)c1ccccc1	0.4117060	0.4117	1.0000000	0.0000	0.3888367	6.9501	1.0000000	1.0000	17
12.1967	32.0706	39.2627	0.5572918	CCCS(=O)(=O)Nc1ccc(F)c(C(=O)Nc2cnc3cc(-c4ccccc4)nn3c2)c1F	1	O=C(Nc1cnc2cc(-c3ccccc3)nn2c1)c1ccccc1	0.4226281	0.4226	1.0000000	0.0000	0.5057673	7.5281	1.0000000	1.0000	17
19.4596	50.4370	27.8020	0.6112428	Cc1ccc(NC(=O)c2cccc(C(F)(F)F)c2)cc1Nc1ncnc2cnc(N(C)C)nc12	1	O=C(Nc1cccc(Nc2ncnc3cncnc23)c1)c1ccccc1	0.4349251	0.4349	1.0000000	0.0000	0.6176398	8.0831	1.0000000	1.0000	17
19.8481	43.0415	25.3573	0.5343656	Cc1ccc(C(=O)Nc2cc(CN(C)C)cc(C(F)(F)F)c2)cc1Nc1ncnc2cnc(N3CCCCC3)nc12	1	O=C(Nc1ccccc1)c1cccc(Nc2ncnc3cnc(N4CCCCC4)nc23)c1	0.2909261	0.2909	1.0000000	0.0000	0.6290007	8.1420	1.0000000	1.0000	17
10.4897	40.1253	47.1325	0.6817008	Cc1ccc(NC(=O)c2cccc(C(F)(F)F)c2)cc1-c1cc(N2CCOCC2)cnn1	1	O=C(Nc1cccc(-c2cc(N3CCOCC3)cnn2)c1)c1ccccc1	0.6417855	0.6418	1.0000000	0.0000	0.5767201	7.8761	1.0000000	1.0000	17
21.0961	31.7924	28.2161	0.4688167	O=C(Nc1ncccc1-c1nc2ccccc2[nH]1)c1cccc(C(F)(F)F)c1	1	O=C(Nc1ncccc1-c1nc2ccccc2[nH]1)c1ccccc1	0.5296710	0.5297	1.0000000	0.0000	0.2738883	6.3144	1.0000000	1.0000	17
13.2287	27.9716	43.4660	0.5581057	CCCS(=O)(=O)Nc1ccc(F)c(C(=O)Nc2cnc3[nH]c(-c4cccc(F)c4)nc3c2)c1F	1	O=C(Nc1cnc2[nH]c(-c3ccccc3)nc2c1)c1ccccc1	0.3547674	0.3548	1.0000000	0.0000	0.5897194	7.9412	1.0000000	1.0000	17
23.4753	42.2254	30.1460	0.5654014	CCCS(=O)(=O)Nc1ccc(Nc2ccc3c(-c4cccnc4)cnn3c2)c(F)c1	1	c1ccc(Nc2ccc3c(-c4cccnc4)cnn3c2)cc1	0.4572872	0.4573	1.0000000	0.0000	0.4896069	7.4494	1.0000000	1.0000	17
18.7050	26.7049	43.7292	0.5502669	CCCS(=O)(=O)Nc1ccc(F)c(C(=O)Nc2ccc3[nH]c(C)nc3c2)c1F	1	O=C(Nc1ccc2[nH]cnc2c1)c1ccccc1	0.5801349	0.5801	1.0000000	0.0000	0.3738120	6.8727	1.0000000	1.0000	17
16.8223	29.6539	45.3125	0.5856748	c1cc(-c2nn3c(C4CC4)ccnc3c2-c2ccc3c(c2)Cc2c[nH]nc2-3)ccn1	1	c1cc(-c2nn3c(C4CC4)ccnc3c2-c2ccc3c(c2)Cc2c[nH]nc2-3)ccn1	0.4781823	0.4782	1.0000000	0.0000	0.5133002	7.5647	1.0000000	1.0000	17
44.2344	52.4686	-0.3420	0.4072397	CC(=O)N1CC(n2nc(-c3cncc(Cl)c3)c3c(Oc4cc(NC(=O)c5cc(-n6cnc(C)c6)cc(C(F)(F)F)c5)ccc4C)ccnc32)C1	1	O=C(Nc1cccc(Oc2ccnc3c2c(-c2cccnc2)nn3C2CNC2)c1)c1cccc(-n2ccnc2)c1	0.1841299	0.1841	1.0000000	0.0000	0.4812676	7.4088	1.0000000	1.0000	17
16.2825	48.9701	17.8877	0.5223259	COc1ccc(C(=O)Nc2cc(N(C)CCN(C)C)cc(C(F)(F)F)c2)cc1Nc1ncnc2cnc(N3CCOCC3)nc12	1	O=C(Nc1ccccc1)c1cccc(Nc2ncnc3cnc(N4CCOCC4)nc23)c1	0.2628383	0.2628	1.0000000	0.0000	0.6492481	8.2487	1.0000000	1.0000	17
18.3370	32.2245	-31.3037	0.0071940	O=C1CCc2c(Oc3ccc4c(c3)CC3C(O4)C3c3nc4c(C(F)(F)F)cccc4[nH]3)ccnc2N1	1	O=C1CCc2c(Oc3ccc4c(c3)CC3C(O4)C3c3nc4ccccc4[nH]3)ccnc2N1	0.4014663	0.4015	0.0000000	3.0000	0.5089355	7.5435	1.0000000	1.0000	17
12.2636	27.6110	-27.6110	0.0000000	O=C(c1ccc(-c2cccnc2)s1)N1N=C(c2cccnc2)CC1c1ccccc1O	1	O=C(c1ccc(-c2cccnc2)s1)N1N=C(c2cccnc2)CC1c1ccccc1	0.0000000	0.0000	0.0000000	0.0000	0.0000000	0.0000	0.0000000	0.0000	17
17.6175	37.1121	20.7248	0.4518508	CC(C)(C)c1cc(NC(=O)c2cccc(C(=O)Nc3cccc(C(F)(F)F)c3)c2)no1	1	O=C(Nc1ccccc1)c1cccc(C(=O)Nc2ccon2)c1	0.5717265	0.5717	1.0000000	0.0000	0.2345607	6.0618	1.0000000	1.0000	17
19.6090	27.2275	26.4888	0.4196588	CC(=O)Nc1cccc(CCN2CCN(c3cccc4nc(C)c(C)n34)CC2)c1	1	c1ccc(CCN2CCN(c3cccc4nccn34)CC2)cc1	0.7252828	0.7253	1.0000000	0.0000	0.1598608	5.4823	1.0000000	1.0000	17
8.9208	27.8602	-27.8602	0.0000000	CCCS(=O)(=O)Nc1ccc(F)c(C(=O)c2c[nH]c3ncc(-c4ccc(Cl)cc4)cc23)c1F	2	O=C(c1ccccc1)c1c[nH]c2ncc(-c3ccccc3)cc12	0.0000000	0.3331	0.0000000	0.0000	0.0000000	7.4797	0.0000000	1.0000	17
19.0638	19.8365	36.2037	0.4378137	COc1cc2ncnc(N3CCOCC3)c2cc1OC	1	c1ccc2c(N3CCOCC3)ncnc2c1	0.8454888	0.8455	1.0000000	0.0000	0.1553547	5.4410	1.0000000	1.0000	17
16.4031	38.8292	39.4808	0.6117968	O=C(Nc1cccc(C(F)(F)F)c1)c1ccc(Cl)c(Nc2ncnc3cnc(N4CCOCC4)nc23)c1	1	O=C(Nc1ccccc1)c1cccc(Nc2ncnc3cnc(N4CCOCC4)nc23)c1	0.3750490	0.3750	1.0000000	0.0000	0.7027935	8.5466	1.0000000	1.0000	17
19.4323	24.3375	42.0131	0.5183644	COc1ccc2c(c1)CCc1cnc(N(C)C)nc1-2	1	c1ccc2c(c1)CCc1cncnc1-2	0.8251320	0.8251	1.0000000	0.0000	0.2390685	6.0921	1.0000000	1.0000	17
10.5172	37.0396	45.0774	0.6415388	Cc1ccc(C(=O)Nc2cccc(C(F)(F)F)c2)cc1Nc1ncnc2cnc(N3CCOCC3)nc12	1	O=C(Nc1ccccc1)c1cccc(Nc2ncnc3cnc(N4CCOCC4)nc23)c1	0.4029686	0.4030	1.0000000	0.0000	0.7415940	8.7820	1.0000000	1.0000	17
27.1508	43.7286	14.6140	0.4558013	Cn1cc(-c2ccc3nc(-c4ccc(N5CCOCC5)nc4)c(Nc4cncnc4)nc3c2)cn1	1	c1ncc(Nc2nc3cc(-c4cn[nH]c4)ccc3nc2-c2ccc(N3CCOCC3)nc2)cn1	0.4174618	0.4175	1.0000000	0.0000	0.3136879	6.5479	1.0000000	1.0000	17
16.4173	42.1974	33.1266	0.5884688	Cc1ccc(C(=O)Nc2cccc(C(C)(C)C#N)c2)cc1Nc1ncnc2cnc(N3CCCCC3)nc12	1	O=C(Nc1ccccc1)c1cccc(Nc2ncnc3cnc(N4CCCCC4)nc23)c1	0.3509661	0.3510	1.0000000	0.0000	0.6769080	8.3994	1.0000000	1.0000	17
29.2677	39.1722	-39.1722	0.0000000	C=C1C=C(c2cc(CC)nc3ccc(OC)cc23)OC(=O)N1CCN(C)C	1	C=C1C=C(c2ccnc3ccccc23)OC(=O)N1	0.0000000	0.0000	0.0000000	0.0000	0.0000000	0.0000	0.0000000	0.0000	17
17.3706	24.4088	22.4011	0.3657019	c1cncc(-c2cc3cnc(N4CCCC4)nc3cn2)c1	1	c1cncc(-c2cc3cnc(N4CCCC4)nc3cn2)c1	0.7205393	0.7205	1.0000000	0.0000	0.1150883	5.0196	1.0000000	1.0000	17
16.8724	33.6697	25.0184	0.4585010	CCCS(=O)(=O)Nc1ccc(F)c(C(=O)c2c[nH]c3ncc(-c4cnn(Cc5cccc(F)c5)c4)cc23)c1F	1	O=C(c1ccccc1)c1c[nH]c2ncc(-c3cnn(Cc4ccccc4)c3)cc12	0.2416838	0.2417	1.0000000	0.0000	0.5083767	7.5407	1.0000000	1.0000	17
16.6308	35.1656	36.4491	0.5594901	Cc1n[nH]c2ncc(NC(=O)c3c(F)ccc(NC(=O)c4cccc(C(C)(C)C#N)c4)c3F)cc12	1	O=C(Nc1cccc(C(=O)Nc2cnc3[nH]ncc3c2)c1)c1ccccc1	0.3815054	0.3815	1.0000000	0.0000	0.5574548	7.7807	1.0000000	1.0000	17
33.8155	52.6358	32.5772	0.6657264	CC1=C(C)c2c(ccnc2Nc2ccc(C)c(O)c2)C1=NO	1	N=C1C=Cc2c1ccnc2Nc1ccccc1	0.5810615	0.5811	1.0000000	0.0000	0.5928659	7.9570	1.0000000	1.0000	17
20.1203	25.1639	23.5345	0.3804566	O=C1COc2ccc(CCN3CCN(c4ccc(F)cc4)CC3)cc2CN1	1	O=C1COc2ccc(CCN3CCN(c4ccccc4)CC3)cc2CN1	0.8975476	0.8975	1.0000000	0.0000	0.1049488	4.8936	1.0000000	1.0000	17
20.1926	47.6170	11.3755	0.4608789	O=C(NCCCN1CCOCC1)c1cc2cc(Oc3ccnc(NC(=O)C4CC4)c3)ccc2o1	1	O=C(NCCCN1CCOCC1)c1cc2cc(Oc3ccnc(NC(=O)C4CC4)c3)ccc2o1	0.4675399	0.4675	1.0000000	0.0000	0.2924214	6.4255	1.0000000	1.0000	17
29.9279	29.1637	17.7561	0.3665608	CCc1ccc(-n2c(C)nc(C(=O)NCc3ccc(C)cc3)c2C)cc1	1	O=C(NCc1ccccc1)c1cn(-c2ccccc2)cn1	0.7482676	0.7483	1.0000000	0.0000	0.1120595	4.9830	1.0000000	1.0000	17
18.7512	35.5718	27.2240	0.4905919	N#Cc1c[nH]c2ncnc(C(=O)c3c(F)ccc(NS(=O)(=O)c4cc(F)ccc4F)c3F)c12	1	O=C(c1cccc(NS(=O)(=O)c2ccccc2)c1)c1ncnc2[nH]ccc12	0.3362796	0.3363	1.0000000	0.0000	0.4514167	7.2629	1.0000000	1.0000	17
28.5753	30.5573	26.7370	0.4476123	Cc1ccc(C(=O)Nc2cccc3cccnc23)cc1-n1cc(-c2cncc(NC3CCC(O)CC3)c2)nn1	1	O=C(Nc1cccc2cccnc12)c1cccc(-n2cc(-c3cncc(NC4CCCCC4)c3)nn2)c1	0.2838066	0.2838	1.0000000	0.0000	0.4178578	7.0968	1.0000000	1.0000	17
19.4586	22.7309	38.3225	0.4769793	Nc1ccccc1NC(=O)c1ccc(N=c2cc[nH]c3cc(Cl)ccc23)cc1	1	O=C(Nc1ccccc1)c1ccc(N=c2cc[nH]c3ccccc23)cc1	0.4365121	0.4365	1.0000000	0.0000	0.3371225	6.6778	1.0000000	1.0000	17
36.2065	36.5889	-36.3130	0.0021559	N=C(N)NCCSCC(N)C(=O)NC(Cc1c[nH]c2ccccc12)C(=O)NC(Cc1ccccc1)C(N)=O	1	O=C(CCc1c[nH]c2ccccc12)NCCc1ccccc1	0.0797024	0.0797	0.0000000	3.0000	0.1090318	4.9455	1.0000000	1.0000	17
12.5703	39.7960	28.9057	0.5367324	O=S(=O)(Nc1ccc(F)c(Nc2ncccc2-c2ncnc3[nH]cnc23)c1F)c1cccs1	1	O=S(=O)(Nc1cccc(Nc2ncccc2-c2ncnc3[nH]cnc23)c1)c1cccs1	0.3274001	0.3274	1.0000000	0.0000	0.5745717	7.8654	1.0000000	1.0000	17
32.7579	39.4107	18.5341	0.4526942	Cc1ccc(C(=O)Nc2cccc(C(F)(F)F)c2)cc1-n1cc(-c2nnc(C(C)(C)C)s2)nn1	1	O=C(Nc1ccccc1)c1cccc(-n2cc(-c3nncs3)nn2)c1	0.4021766	0.4022	1.0000000	0.0000	0.3185437	6.5752	1.0000000	1.0000	17
29.0503	61.2551	-11.1628	0.3913465	Cc1ccc2c(Nc3cccc(Cl)c3C)ncnc2c1Nc1cc(C(=O)Nc2cccc(CN3CCN(C)CC3)c2)ccc1F	1	O=C(Nc1cccc(CN2CCNCC2)c1)c1cccc(Nc2cccc3c(Nc4ccccc4)ncnc23)c1	0.1647558	0.1648	1.0000000	0.0000	0.4806022	7.4056	1.0000000	1.0000	17
38.1277	43.2162	-43.2162	0.0000000	COc1ccc(F)cc1NC(=O)NC1CCCc2cc(NC(=O)OC3CCCC3)ccc2C1	1	O=C(Nc1ccccc1)NC1CCCc2cc(NC(=O)OC3CCCC3)ccc2C1	0.0000000	0.0000	0.0000000	0.0000	0.0000000	0.0000	0.0000000	0.0000	17
30.9904	38.5121	29.0698	0.5279839	C=C(c1ccccc1)c1nc2cc(NC(=O)c3c(F)ccc(NS(=O)(=O)CCC)c3F)cnc2n1C	1	C=C(c1ccccc1)c1nc2cc(NC(=O)c3ccccc3)cnc2[nH]1	0.3563962	0.3564	1.0000000	0.0000	0.5133598	7.5650	1.0000000	1.0000	17
17.2018	21.2713	37.6455	0.4602875	COc1cc(OC)c2c(=O)cc(-c3ccc4c(c3)OCCO4)oc2c1	1	O=c1cc(-c2ccc3c(c2)OCCO3)oc2ccccc12	0.7290459	0.7290	1.0000000	0.0000	0.1991962	5.8081	1.0000000	1.0000	17
26.5757	52.2392	3.2306	0.4333583	CC(C)CNc1cc(C2(C(=O)Nc3cccc(C(F)(F)F)c3)CCN(c3cccc(C(F)(F)F)n3)CC2)ncn1	1	O=C(Nc1ccccc1)C1(c2ccncn2)CCN(c2ccccn2)CC1	0.3339084	0.3339	1.0000000	0.0000	0.3360289	6.6718	1.0000000	1.0000	17
14.6144	27.5001	34.5311	0.4846189	CNc1cc(N2CCOCC2)nc(-c2ccc(NC(=O)Nc3cccnc3)cc2)n1	1	O=C(Nc1ccc(-c2nccc(N3CCOCC3)n2)cc1)Nc1cccnc1	0.5991840	0.5992	1.0000000	0.0000	0.2670760	6.2724	1.0000000	1.0000	17
22.3841	59.8471	-58.9133	0.0072951	Cc1ccc(C(=O)Nc2cc(CN(C)C)cc(C(F)(F)F)c2)cc1Nc1ncnc2cnc(NC3CCOC3)nc12	1	O=C(Nc1ccccc1)c1cccc(Nc2ncnc3cnc(NC4CCOC4)nc23)c1	0.2707352	0.2707	0.0000000	1.0000	0.7379734	8.7591	1.0000000	1.0000	17
25.3459	38.2720	9.9624	0.3768310	CNc1nccnc1N(C)C1CCN(C(=O)c2cccc(Cl)c2)CC1	1	O=C(c1ccccc1)N1CCC(Nc2cnccn2)CC1	0.9090242	0.9090	1.0000000	0.0000	0.1014258	4.8473	1.0000000	1.0000	17
14.3260	25.4646	54.8043	0.6271011	Cc1ccc(NC(=O)c2ccc(C(C)(C)C)o2)cc1-n1cc(-c2cccnc2)cn1	1	O=C(Nc1cccc(-n2cc(-c3cccnc3)cn2)c1)c1ccco1	0.4987021	0.4987	1.0000000	0.0000	0.5845383	7.9152	1.0000000	1.0000	17
16.0537	30.0617	24.1066	0.4231900	Cc1ccc(C(=O)Nc2ccc(N(C)CCN(C)C)c(C(F)(F)F)c2)cc1NC(=O)c1cccc(C(F)(F)F)c1	1	O=C(Nc1cccc(C(=O)Nc2ccccc2)c1)c1ccccc1	0.3043866	0.3044	1.0000000	0.0000	0.3433939	6.7118	1.0000000	1.0000	17
26.3733	42.6174	16.8789	0.4648151	CCN1CCN(c2cc(C(=O)Nc3cc4ccc(-c5ccccc5F)cc4cn3)cc(C(F)(F)F)c2)CC1	1	O=C(Nc1cc2ccc(-c3ccccc3)cc2cn1)c1cccc(N2CCNCC2)c1	0.3060816	0.3061	1.0000000	0.0000	0.4292172	7.1534	1.0000000	1.0000	17
24.6092	33.9640	37.3050	0.5567895	Cc1nccc(NC(=O)c2ccc(C)c(-n3cc(-c4cncc(N5CCN(CCF)CC5)c4)nn3)c2)n1	1	O=C(Nc1ccncn1)c1cccc(-n2cc(-c3cncc(N4CCNCC4)c3)nn2)c1	0.4120377	0.4120	1.0000000	0.0000	0.5157587	7.5767	1.0000000	1.0000	17
10.5484	20.9129	42.7573	0.4974231	CNC(=O)c1cc(Oc2ccc(NC(=O)Nc3ccc(Cl)c(C(F)(F)F)c3)cc2)ccn1	1	O=C(Nc1ccccc1)Nc1ccc(Oc2ccncc2)cc1	0.4613395	0.4613	1.0000000	0.0000	0.3560079	6.7792	1.0000000	1.0000	17
19.7836	35.1326	-35.1326	0.0000000	CCOC(=O)c1c(N)c2c(N)nc(N3CCOCC3)nc2n1C	1	c1cc2cnc(N3CCOCC3)nc2[nH]1	0.0000000	0.0000	0.0000000	0.0000	0.0000000	0.0000	0.0000000	0.0000	17
35.0392	53.0614	-8.0114	0.3519534	Cc1ccc(NC(=O)Nc2ncc(C(=O)Nc3cccc(C(F)(F)F)c3)c3ncc(NC(=O)Nc4cccc(Cl)c4C)cc23)c(F)c1	1	O=C(Nc1ccccc1)Nc1cnc2c(C(=O)Nc3ccccc3)cnc(NC(=O)Nc3ccccc3)c2c1	0.1157178	0.1157	1.0000000	0.0000	0.5028134	7.5137	1.0000000	1.0000	17
22.2338	31.3690	21.8412	0.4157051	Cc1cc(NC(=O)c2cccc(C)c2)cc(Oc2ccc3ccccc3c2)c1	1	O=C(Nc1cccc(Oc2ccc3ccccc3c2)c1)c1ccccc1	0.4468849	0.4469	1.0000000	0.0000	0.2366057	6.0756	1.0000000	1.0000	17
24.6329	40.1343	23.1301	0.4942529	CCN1CCN(c2ccc(NC(=O)c3ccc(C)c(NC(=O)C4(c5cnc(C)s5)CC4)c3)cc2)CC1	1	O=C(Nc1ccc(N2CCNCC2)cc1)c1cccc(NC(=O)C2(c3cncs3)CC2)c1	0.4832383	0.4832	1.0000000	0.0000	0.3368626	6.6764	1.0000000	1.0000	17
17.6483	33.6694	33.7710	0.5268778	CC(=O)Nc1cc(Oc2ccc(NC(=O)Nc3cccc(C(F)(F)F)c3)cc2F)ccn1	1	O=C(Nc1ccccc1)Nc1ccc(Oc2ccncc2)cc1	0.4410548	0.4411	1.0000000	0.0000	0.4254742	7.1348	1.0000000	1.0000	17
17.5596	31.1982	36.5656	0.5294052	CN(Cc1ccc(F)c(F)c1)c1ncnc2cnc(N3CCOCC3)nc12	1	c1ccc(CNc2ncnc3cnc(N4CCOCC4)nc23)cc1	0.6952694	0.6953	1.0000000	0.0000	0.2914051	6.4195	1.0000000	1.0000	17
26.0151	56.5307	-15.6150	0.3196544	CS(=O)(=O)c1cccc(NC(=O)c2cccc(Nc3ncnc4[nH]cc(C(=O)c5cccc(NS(=O)(=O)c6ccccc6F)c5F)c34)c2)c1	1	O=C(Nc1ccccc1)c1cccc(Nc2ncnc3[nH]cc(C(=O)c4cccc(NS(=O)(=O)c5ccccc5)c4)c23)c1	0.1309451	0.1309	1.0000000	0.0000	0.3579829	6.7897	1.0000000	1.0000	17
22.4897	22.0768	1.4973	0.1841724	O=C(NCCC12CC3CC(CC(C3)C1)C2)Nc1ccccc1	1	O=C(NCCC12CC3CC(CC(C3)C1)C2)Nc1ccccc1	0.8488048	0.8488	1.0000000	0.0000	0.0189046	2.6976	1.0000000	1.0000	17
21.3114	41.5516	29.4488	0.5546912	COc1ccc(NC(=O)c2ccc(Nc3cc(N4CCOCC4)nc(=N)[nH]3)nc2)cc1C(F)(F)F	1	N=c1nc(N2CCOCC2)cc(Nc2ccc(C(=O)Nc3ccccc3)cn2)[nH]1	0.4188326	0.4188	1.0000000	0.0000	0.5039361	7.5191	1.0000000	1.0000	17
24.6522	35.6897	15.8633	0.4027575	COc1cc(Oc2ccnc3[nH]c(=O)[nH]c23)ccc1NC(=O)Nc1cc(C(F)(F)F)ccc1Br	1	O=C(Nc1ccccc1)Nc1ccc(Oc2ccnc3[nH]c(=O)[nH]c23)cc1	0.2684301	0.2684	1.0000000	0.0000	0.3391513	6.6888	1.0000000	1.0000	17
12.5016	54.3765	20.9038	0.5881274	Cc1ccc(C(=O)Nc2cc(C(C)(C)C)on2)cc1Nc1ncnc2c(N)nc(N3CCN(C)CC3)nc12	1	O=C(Nc1ccon1)c1cccc(Nc2ncnc3cnc(N4CCNCC4)nc23)c1	0.3580344	0.3580	1.0000000	0.0000	0.6645001	8.3310	1.0000000	1.0000	17
23.4096	49.5012	19.4448	0.5386411	COCCN(C)c1ncc2ncnc(Nc3cccc(C(=O)Nc4ccc(C)c(-c5cccnc5)c4)c3)c2n1	1	O=C(Nc1cccc(-c2cccnc2)c1)c1cccc(Nc2ncnc3cncnc23)c1	0.2805880	0.2806	1.0000000	0.0000	0.6614929	8.3147	1.0000000	1.0000	17
17.7165	52.5670	28.9003	0.6364639	Cc1ccc(C(=O)Nc2cc(C(F)(F)F)ccn2)cc1Nc1ncnc2cnc(N3CCSCC3)nc12	1	O=C(Nc1ccccn1)c1cccc(Nc2ncnc3cnc(N4CCSCC4)nc23)c1	0.3827734	0.3828	1.0000000	0.0000	0.7602021	8.9030	1.0000000	1.0000	17
19.4456	51.8579	23.2957	0.5871375	Cc1ccc(C(=O)Nc2cccc(C(F)(F)F)c2)cc1Nc1ncnc2cnc(NC3CCN(C)CC3)nc12	1	O=C(Nc1ccccc1)c1cccc(Nc2ncnc3cnc(NC4CCNCC4)nc23)c1	0.3068292	0.3068	1.0000000	0.0000	0.7553895	8.8711	1.0000000	1.0000	17
18.1841	26.8665	43.5255	0.5499376	CCCS(=O)(=O)Nc1ccc(F)c(C(=O)Nc2cnc3c(c2)c(C(F)(F)F)nn3C)c1F	1	O=C(Nc1cnc2[nH]ncc2c1)c1ccccc1	0.5273468	0.5273	1.0000000	0.0000	0.4050752	7.0326	1.0000000	1.0000	17
11.1739	35.8493	49.1161	0.6637919	CNS(=O)(=O)c1cccc(Nc2ncnc3[nH]cc(-c4ccccc4)c23)c1	1	c1ccc(Nc2ncnc3[nH]cc(-c4ccccc4)c23)cc1	0.4941099	0.4941	1.0000000	0.0000	0.6764393	8.3968	1.0000000	1.0000	17
23.6717	35.2806	35.5405	0.5532897	COc1n[nH]c2ncc(NC(=O)c3cc(Cl)cnc3Oc3cccc(Cl)c3C)cc12	1	O=C(Nc1cnc2[nH]ncc2c1)c1cccnc1Oc1ccccc1	0.4482564	0.4483	1.0000000	0.0000	0.4725346	7.3663	1.0000000	1.0000	17
10.0558	49.8807	9.3900	0.4630519	Cc1ccc(-n2nc(C(C)(C)C)cc2NC(=O)Nc2ccc(Oc3ccnc4c3NCC(=O)N4)cc2F)cc1	1	O=C1CNc2c(Oc3ccc(NC(=O)Nc4ccnn4-c4ccccc4)cc3)ccnc2N1	0.2587388	0.2587	1.0000000	0.0000	0.4911558	7.4570	1.0000000	1.0000	17
19.8697	23.3492	-23.3492	0.0000000	c1ccc(C2=c3cccnc3=NC(c3cccnc3)=NN2)cc1	1	c1ccc(C2=c3cccnc3=NC(c3cccnc3)=NN2)cc1	0.0000000	0.0000	0.0000000	0.0000	0.0000000	0.0000	0.0000000	0.0000	17
19.0884	26.1120	4.5993	0.2399323	CN1CCN(CCCNCc2nc(-c3ccc(Oc4ccccc4)cc3)no2)CC1	1	c1ccc(Oc2ccc(-c3noc(CNCCCN4CCNCC4)n3)cc2)cc1	0.5462568	0.5463	1.0000000	0.0000	0.0524312	3.9803	1.0000000	1.0000	17
24.9389	32.0636	21.2629	0.4166127	CC(C)Oc1cccc(C(=O)Nc2cccc(Oc3ccc4[nH]c(O)cc4c3)c2)c1	1	O=C(Nc1cccc(Oc2ccc3[nH]ccc3c2)c1)c1ccccc1	0.3859353	0.3859	1.0000000	0.0000	0.2697177	6.2888	1.0000000	1.0000	17
36.1168	61.5879	-60.9484	0.0049961	Cc1ccc(Oc2cc(C(=O)Nc3ccc(C(F)(F)F)cc3)ccc2C)cc1NCC(=O)N1CCC(Nc2cc(C(F)(F)F)ccn2)C1	1	O=C(Nc1ccccc1)c1cccc(Oc2cccc(NCC(=O)N3CCC(Nc4ccccn4)C3)c2)c1	0.1567258	0.1567	0.0000000	1.0000	0.4701874	7.3548	1.0000000	1.0000	17
18.7707	77.3192	-77.3192	0.0000000	N(c1cccc(-c2c(-c3nc(NCC(NC(OC)=O)C)ncc3)cn(C(C)C)n2)cc1)C(=O)Nc1cc(C(F)(F)F)ccc1F	0		0.0000000	0.0000	0.0000000	0.0000	0.0000000	0.0000	0.0000000	0.0000	17
19.8935	22.7313	-21.8550	0.0068461	COc1ccc(C(=O)Nc2ccc(F)c(C3(C)NC(=N)COC(C)(C)C3(F)F)c2)nc1	1	N=C1COCCC(c2cccc(NC(=O)c3ccccn3)c2)N1	0.6792059	0.6792	0.0000000	1.0000	0.2875085	6.3964	1.0000000	1.0000	18
23.0371	36.5285	34.7997	0.5572516	CCCS(=O)(=O)Nc1ccc(Cl)c(C(=O)Nc2ccc3c(c2)NC(=O)C(C)(C)S3(=O)=O)c1F	1	O=C1CS(=O)(=O)c2ccc(NC(=O)c3ccccc3)cc2N1	0.5365335	0.5365	1.0000000	0.0000	0.4121370	7.0681	1.0000000	1.0000	18
19.8567	54.9250	24.5373	0.6207987	CC(C)(C)c1nc(-c2cccc(NS(=O)(=O)c3ccc(F)cc3)c2)c(-c2ccnc(N)n2)o1	1	O=S(=O)(Nc1cccc(-c2ncoc2-c2ccncn2)c1)c1ccccc1	0.4388135	0.4388	1.0000000	0.0000	0.6364780	8.1811	1.0000000	1.0000	18
29.8112	39.4206	14.1320	0.4183800	CN(C)CCc1ccccc1Sc1cccc(NC(=O)Nc2cc(=O)cc[nH]2)c1	1	O=C(Nc1cccc(Sc2ccccc2)c1)Nc1cc(=O)cc[nH]1	0.5454886	0.5455	1.0000000	0.0000	0.2025677	5.8337	1.0000000	1.0000	18
20.4559	28.4118	31.9953	0.4719304	Cc1cc(NC(=O)c2ccc(C)nc2)cc(C(=O)Nc2ccc(CN3CCN(C)CC3)c(C(F)(F)F)c2)c1	1	O=C(Nc1cccc(C(=O)Nc2ccc(CN3CCNCC3)cc2)c1)c1cccnc1	0.4754132	0.4754	1.0000000	0.0000	0.3053412	6.5004	1.0000000	1.0000	18
30.7210	33.9404	-33.9404	0.0000000	C=C(C)C1CC(Br)C2(OC(C)(C)OC2=O)C1(C)CCC(C)=O	1	O=C1OCOC12CCCC2	0.0000000	0.0000	0.0000000	0.0000	0.0000000	0.0000	0.0000000	0.0000	18
11.3996	23.8973	64.1390	0.6877835	CN(C)CCn1cc(-c2ccc3c(c2)CCC3=NO)c(-c2ccncc2)n1	1	N=C1CCc2cc(-c3c[nH]nc3-c3ccncc3)ccc21	0.5592857	0.5593	1.0000000	0.0000	0.6630617	8.3232	1.0000000	1.0000	18
19.6152	36.9995	11.3917	0.3780558	COc1ccc2nc(Oc3cccc(NC(=O)Cc4cccc(C(F)(F)F)c4)c3)nnc2c1	1	O=C(Cc1ccccc1)Nc1cccc(Oc2nnc3ccccc3n2)c1	0.4400931	0.4401	1.0000000	0.0000	0.1903696	5.7397	1.0000000	1.0000	18
27.2392	52.8132	-52.8132	0.0000000	O=C(O)Cc1cccc(Nc2ncnc3cnc(Oc4ccc(NC(=O)Nc5ccc(Cl)c(C(F)(F)F)c5)cc4F)cc23)c1	1	O=C(Nc1ccccc1)Nc1ccc(Oc2cc3c(Nc4ccccc4)ncnc3cn2)cc1	0.0000000	0.0000	0.0000000	0.0000	0.0000000	0.0000	0.0000000	0.0000	18
23.8800	30.1153	21.4867	0.4031412	CC(=O)Nc1nc2cccnc2n1Cc1ccc(C)cc1	1	c1ccc(Cn2cnc3cccnc32)cc1	0.8021686	0.8022	1.0000000	0.0000	0.1330095	5.2204	1.0000000	1.0000	18
25.7301	38.6902	-37.9277	0.0059571	CCC1CNC(=O)c2nc(-c3cccnc3N3CCCC3C)n(C(C)C)c21	1	O=C1NCCc2[nH]c(-c3cccnc3N3CCCC3)nc21	0.8938230	0.8938	0.0000000	2.0000	0.1620764	5.5022	1.0000000	1.0000	18
22.9713	31.5503	42.3027	0.5769766	COc1n[nH]c2ncc(NC(=O)c3cc(F)cc(NC(=O)c4ccccn4)c3F)cc12	1	O=C(Nc1cnc2[nH]ncc2c1)c1cccc(NC(=O)c2ccccn2)c1	0.4525091	0.4525	1.0000000	0.0000	0.5189581	7.5923	1.0000000	1.0000	18
23.5495	29.4150	-28.6943	0.0056305	Cc1nc(C)c(-c2ccc(C(O)c3ccc(C(F)(F)F)cc3)cc2)s1	1	c1ccc(Cc2ccc(-c3cncs3)cc2)cc1	0.6638698	0.6639	0.0000000	1.0000	0.1823806	5.6756	1.0000000	1.0000	18
12.9470	66.4653	14.8394	0.6351932	Cc1ccc(C(=O)Nc2cc(C(C)(C)C)on2)cc1Nc1ncnc2cnc(NC3CC3)nc12	1	O=C(Nc1ccon1)c1cccc(Nc2ncnc3cnc(NC4CC4)nc23)c1	0.3796695	0.3797	1.0000000	0.0000	0.7618196	8.9138	1.0000000	1.0000	18
25.6351	32.2910	-31.4453	0.0066069	CCCS(=O)(=O)Nc1ccc(F)c(C(=O)Nc2ccc3nc(N4CCCC4C)nn3c2)c1F	1	O=C(Nc1ccc2nc(N3CCCC3)nn2c1)c1ccccc1	0.5388835	0.5389	0.0000000	1.0000	0.3215775	6.5922	1.0000000	1.0000	18
24.5801	25.2967	-24.8075	0.0038216	Cn1c(SCC2CCCO2)nc2cc(Cl)ccc21	1	c1ccc2[nH]c(SCC3CCCO3)nc2c1	0.8064744	0.8065	0.0000000	1.0000	0.0602270	4.1590	1.0000000	1.0000	18
19.6821	37.4018	36.0718	0.5740119	CNS(=O)(=O)c1cccc(Nc2ncnc3ccc(N4CCOCC4)cc23)c1	1	c1ccc(Nc2ncnc3ccc(N4CCOCC4)cc23)cc1	0.6782705	0.6783	1.0000000	0.0000	0.3622712	6.8123	1.0000000	1.0000	18
25.9861	52.0485	-52.0485	0.0000000	CCOC(=O)N1CCN(c2cc(C)nc3c(-c4ccnc(NCCCN(C)C)n4)c(-c4ccc(F)cc4)nn23)CC1	1	c1ccc(-c2nn3c(N4CCNCC4)ccnc3c2-c2ccncn2)cc1	0.0000000	0.0000	0.0000000	0.0000	0.0000000	0.0000	0.0000000	0.0000	18
8.9975	41.0020	23.4376	0.5034349	O=S(=O)(Nc1ccc(F)c(Nc2ncccc2-c2ncnc3[nH]cnc23)c1F)c1ccccc1F	1	O=S(=O)(Nc1cccc(Nc2ncccc2-c2ncnc3[nH]cnc23)c1)c1ccccc1	0.3179587	0.3180	1.0000000	0.0000	0.5042982	7.5209	1.0000000	1.0000	18
22.2192	44.2697	22.5584	0.5220939	c1ccc(-c2c[nH]c3ncnc(Nc4cc(N5CCNCC5)ccn4)c23)cc1	1	c1ccc(-c2c[nH]c3ncnc(Nc4cc(N5CCNCC5)ccn4)c23)cc1	0.5111797	0.5112	1.0000000	0.0000	0.3667130	6.8356	1.0000000	1.0000	18
19.5217	24.1380	25.7591	0.3898209	O=C1c2cccc3cccc(c23)C(=O)N1CCN1CCN(c2nsc3ccccc23)CC1	1	O=C1c2cccc3cccc(c23)C(=O)N1CCN1CCN(c2nsc3ccccc23)CC1	0.4493320	0.4493	1.0000000	0.0000	0.2014588	5.8253	1.0000000	1.0000	18
17.2147	27.1940	39.6807	0.5224587	CS(=O)(=O)Nc1ccc(Cl)c(C(=O)Nc2cnc3[nH]ccc3c2)c1F	1	O=C(Nc1cnc2[nH]ccc2c1)c1ccccc1	0.6447849	0.6448	1.0000000	0.0000	0.3010424	6.4757	1.0000000	1.0000	18
25.6116	39.2814	25.7262	0.5078719	COc1ccccc1Nc1ccc2nc(NC3CCOCC3)n(C(C)C)c2c1	1	c1ccc(Nc2ccc3nc(NC4CCOCC4)[nH]c3c2)cc1	0.6328317	0.6328	1.0000000	0.0000	0.2855798	6.3850	1.0000000	1.0000	18
17.0462	26.3439	-25.8369	0.0039605	CC1CN(c2c(F)ccc(NS(=O)(=O)c3cccnc3)c2F)CC(C)N1	1	O=S(=O)(Nc1cccc(N2CCNCC2)c1)c1cccnc1	0.8491946	0.8492	0.0000000	2.0000	0.0628429	4.2140	1.0000000	1.0000	18
11.9943	22.9802	48.6608	0.5596952	Cc1ccc(C(=O)Nc2cnn(C)c2)cc1-n1cc(-c2cncc(N3CCN(C)CC3)c2)nn1	1	O=C(Nc1cn[nH]c1)c1cccc(-n2cc(-c3cncc(N4CCNCC4)c3)nn2)c1	0.4914227	0.4914	1.0000000	0.0000	0.4491066	7.2516	1.0000000	1.0000	18
23.0072	60.2032	-60.2032	0.0000000	CC(C)(CCNC(Nc1cccc(-c2cnc3c(c(Nc4cc(OC)nc(OC)n4)n3)n2C)c1)=O)C	0		0.0000000	0.0000	0.0000000	0.0000	0.0000000	0.0000	0.0000000	0.0000	18
12.1089	47.3277	36.7993	0.6572426	CCCS(=O)(=O)Nc1ccc(F)c(-c2[nH]c(C3CC3)nc2-c2ccnc(NCCC#N)n2)c1F	1	c1ccc(-c2[nH]c(C3CC3)nc2-c2ccncn2)cc1	0.3651863	0.3652	1.0000000	0.0000	0.8556998	9.6646	1.0000000	1.0000	18
14.3411	39.8658	41.4085	0.6349560	Cc1ccc(C(=O)Nc2ccc(C(F)(F)F)cc2)cc1Nc1ncnc2cnc(N3CCOCC3)nc12	1	O=C(Nc1ccccc1)c1cccc(Nc2ncnc3cnc(N4CCOCC4)nc23)c1	0.4029686	0.4030	1.0000000	0.0000	0.7232489	8.6682	1.0000000	1.0000	18
17.2583	28.8519	45.6982	0.5824231	NCCn1cc(-c2ccc3c(c2)C(=O)C(=O)N3)c(-c2ccncc2)n1	1	O=C1Nc2ccc(-c3c[nH]nc3-c3ccncc3)cc2C1=O	0.7075351	0.7075	1.0000000	0.0000	0.3619532	6.8106	1.0000000	1.0000	18
21.8847	38.5922	-38.5922	0.0000000	CCCS(=O)(=O)Nc1ccc(F)c(C2=NNC(c3ccc(C(=O)NC)cc3F)C2)c1F	1	c1ccc(C2=NNC(c3ccccc3)C2)cc1	0.0000000	0.0000	0.0000000	0.0000	0.0000000	0.0000	0.0000000	0.0000	18
19.9684	32.2893	44.5814	0.6005527	CC(=O)Nc1cn2cc(-c3cc(NC(=O)c4cncc(N5CCOCC5)c4)ccc3C)ccc2n1	1	O=C(Nc1cccc(-c2ccc3nccn3c2)c1)c1cncc(N2CCOCC2)c1	0.4607818	0.4608	1.0000000	0.0000	0.5631552	7.8088	1.0000000	1.0000	18
15.6999	24.3450	44.7568	0.5398577	Cc1ccc(C(=O)Nc2cccc(C(F)(F)F)c2)cc1-n1cc(-c2cncc(N3CCN(C)CC3)c2)nn1	1	O=C(Nc1ccccc1)c1cccc(-n2cc(-c3cncc(N4CCNCC4)c3)nn2)c1	0.4116985	0.4117	1.0000000	0.0000	0.4788305	7.3970	1.0000000	1.0000	18
15.8932	28.2893	26.1569	0.4253615	CN1CCC(c2c[nH]c3cnc(=N)n(C)c23)CC1	1	N=c1ncc2[nH]cc(C3CCNCC3)c2[nH]1	0.7925230	0.7925	1.0000000	0.0000	0.1530996	5.4200	1.0000000	1.0000	18
23.6066	55.9459	13.1386	0.5397229	Cc1ccc(C(=O)Nc2cccc(C(=O)N(C)CCN(C)C)c2)cc1Nc1ncnc2cnc(N3CCOCC3)nc12	1	O=C(Nc1ccccc1)c1cccc(Nc2ncnc3cnc(N4CCOCC4)nc23)c1	0.3100870	0.3101	1.0000000	0.0000	0.6101393	8.0447	1.0000000	1.0000	18
25.8874	59.1733	2.3757	0.4808512	Oc1cccc(-c2nc3sccn3c2-c2ccnc(NCCNc3cc4c(cn3)Cc3ccccc3-4)n2)c1	1	c1ccc(-c2nc3sccn3c2-c2ccnc(NCCNc3cc4c(cn3)Cc3ccccc3-4)n2)cc1	0.2327219	0.2327	1.0000000	0.0000	0.5894560	7.9399	1.0000000	1.0000	18
19.3802	36.0456	40.5071	0.5980683	CCCS(=O)(=O)Nc1ccc(F)c(Nc2ncnc3cccc(C)c23)c1Cl	1	c1ccc(Nc2ncnc3ccccc23)cc1	0.6209851	0.6210	1.0000000	0.0000	0.4317002	7.1657	1.0000000	1.0000	18
23.3496	34.0725	42.0390	0.5946206	CCS(=O)(=O)Nc1cc2c(-c3cccc4[nH]ncc34)c(-c3ccncc3)n(C)c2cn1	1	c1cc(-c2c(-c3ccncc3)[nH]c3cnccc23)c2cn[nH]c2c1	0.4375791	0.4376	1.0000000	0.0000	0.5746341	7.8658	1.0000000	1.0000	18
14.5580	25.6125	34.9922	0.4734744	CNC(=O)c1cc(Oc2ccc(NC(=O)Nc3ccc(OC)c(C(F)(F)F)c3)cc2)ccn1	1	O=C(Nc1ccccc1)Nc1ccc(Oc2ccncc2)cc1	0.4855610	0.4856	1.0000000	0.0000	0.3022514	6.4827	1.0000000	1.0000	18
10.1777	21.8885	38.4588	0.4714635	O=C(Nc1ccc(Cl)c(C(F)(F)F)c1)Nc1ccc(Oc2ccnc3[nH]c(=O)cnc23)cc1F	1	O=C(Nc1ccccc1)Nc1ccc(Oc2ccnc3[nH]c(=O)cnc23)cc1	0.3221900	0.3222	1.0000000	0.0000	0.4251709	7.1333	1.0000000	1.0000	18
15.6262	42.4224	19.0524	0.4802716	CNc1cc(C2(C(=O)Nc3cc(C(=O)Nc4ccc(CN5CCN(C)CC5)c(C(F)(F)F)c4)ccc3C)CC2)ncn1	1	O=C(Nc1ccc(CN2CCNCC2)cc1)c1cccc(NC(=O)C2(c3ccncn3)CC2)c1	0.3597619	0.3598	1.0000000	0.0000	0.4046007	7.0302	1.0000000	1.0000	18
23.3738	49.3045	9.0330	0.4557615	O=C(NCCNS(=O)(=O)c1ccccc1)c1ccc(F)c(Nc2ncccc2-c2ccncn2)c1	1	O=C(NCCNS(=O)(=O)c1ccccc1)c1cccc(Nc2ncccc2-c2ccncn2)c1	0.3065590	0.3066	1.0000000	0.0000	0.4086494	7.0506	1.0000000	1.0000	18
22.5516	48.7980	-8.0364	0.3184498	O=C(Nc1cnc2[nH]c(O)cc2c1)c1cc(F)cnc1Oc1ccc(NC(=O)C2(C(=O)Nc3ccc(Cl)c(C(F)(F)F)c3)CC2)cc1	1	O=C(Nc1cnc2[nH]ccc2c1)c1cccnc1Oc1ccc(NC(=O)C2(C(=O)Nc3ccccc3)CC2)cc1	0.0890862	0.0891	1.0000000	0.0000	0.4934717	7.4682	1.0000000	1.0000	18
24.5479	33.4241	20.2580	0.4193914	Cc1nc2ccc(Oc3cccc4c3CCC4=O)cc2n1C	1	O=C1CCc2c(Oc3ccc4nc[nH]c4c3)cccc21	0.7212573	0.7213	1.0000000	0.0000	0.1603768	5.4870	1.0000000	1.0000	18
26.6866	50.9610	-50.0396	0.0071985	Cc1ccc(NC(=O)c2cccc(C(F)(F)F)c2)cc1-c1cnc(OC(C)C)c(NC(=O)C2CC3C(=O)NC(=O)N3C2)c1	1	O=C(Nc1cccc(-c2cncc(NC(=O)C3CC4C(=O)NC(=O)N4C3)c2)c1)c1ccccc1	0.3301348	0.3301	0.0000000	2.0000	0.6027563	8.0070	1.0000000	1.0000	18
15.8207	49.3031	24.6662	0.5778851	COc1c(F)cc(C(F)(F)F)cc1NC(=O)c1ccc(C)c(Nc2ncnc3cnc(N4CCOCC4)nc23)c1	1	O=C(Nc1ccccc1)c1cccc(Nc2ncnc3cnc(N4CCOCC4)nc23)c1	0.3249885	0.3250	1.0000000	0.0000	0.6918532	8.4835	1.0000000	1.0000	18
22.4623	39.9211	7.7258	0.3722416	COc1ccc(C(=O)Nc2ccc(Cl)c(C(F)(F)F)c2)cc1Nc1cc(NC(=O)c2cccc(F)c2)ccc1C	1	O=C(Nc1cccc(Nc2cccc(C(=O)Nc3ccccc3)c2)c1)c1ccccc1	0.1960189	0.1960	1.0000000	0.0000	0.3667071	6.8356	1.0000000	1.0000	18
31.6503	43.6802	30.8673	0.5824026	CCCS(=O)(=O)Nc1cccc(-c2cc(NC(C)=O)c3cccc(F)c3n2)c1F	1	c1ccc(-c2ccc3ccccc3n2)cc1	0.6239137	0.6239	1.0000000	0.0000	0.4031211	7.0227	1.0000000	1.0000	18
23.3028	34.1151	19.4668	0.4186086	CSc1cccc(Nc2nc[nH]c(=N)c2-c2nc3ccccc3[nH]2)c1	1	N=c1[nH]cnc(Nc2ccccc2)c1-c1nc2ccccc2[nH]1	0.4208649	0.4209	1.0000000	0.0000	0.2533363	6.1856	1.0000000	1.0000	18
21.2532	25.1106	-24.6222	0.0038150	OC(CNC1CCN(c2ccccn2)CC1)c1cccnc1	1	c1ccc(N2CCC(NCCc3cccnc3)CC2)nc1	0.8807114	0.8807	0.0000000	1.0000	0.0556179	4.0562	1.0000000	1.0000	18
20.2396	46.1948	-46.1948	0.0000000	CC(C)(C)c1nn(C)c(NC(=O)c2ccc(F)c(Nc3cc4nc(-c5cccnc5)cc(=O)n4n3)c2)c1	0		0.0000000	0.0000	0.0000000	0.0000	0.0000000	0.0000	0.0000000	0.0000	18
18.7779	23.5674	-22.7615	0.0062967	O=C(NC1CCCc2c1cnn2-c1cccc(C(F)(F)F)c1)c1ccncc1	1	O=C(NC1CCCc2c1cnn2-c1ccccc1)c1ccncc1	0.7375453	0.7375	0.0000000	1.0000	0.2186462	5.9513	1.0000000	1.0000	18
21.0730	24.4919	-24.4919	0.0000000	C#CCON=C(CC)c1cc(C(F)(F)F)cc(C(F)(F)F)c1	1	c1ccccc1	0.0000000	0.0000	0.0000000	0.0000	0.0000000	0.0000	0.0000000	0.0000	18
24.3750	25.7315	17.8791	0.3407080	O=S1(=O)N=C(NCCCSc2ccccn2)c2ccccc21	1	O=S1(=O)N=C(NCCCSc2ccccn2)c2ccccc21	0.6713881	0.6714	1.0000000	0.0000	0.1029593	4.8676	1.0000000	1.0000	18
18.3895	19.8552	41.4531	0.4789711	COc1cccc(-c2nc3cc(Cl)ccc3[nH]2)c1	1	c1ccc(-c2nc3ccccc3[nH]2)cc1	0.7571897	0.7572	1.0000000	0.0000	0.2123963	5.9063	1.0000000	1.0000	18
17.1819	47.8720	33.2972	0.6341348	Cc1ccc(C(=O)Nc2cccc(C(C)(C)C)c2)cc1Nc1ncnc2cnc(N3CCOCC3)nc12	1	O=C(Nc1ccccc1)c1cccc(Nc2ncnc3cnc(N4CCOCC4)nc23)c1	0.4028581	0.4029	1.0000000	0.0000	0.7211488	8.6554	1.0000000	1.0000	18
17.6837	39.3335	35.2837	0.5829465	Cc1ccc(C(=O)Nc2cc(C(C)(C)C)on2)cc1-n1cc(-c2cncc(NC(C)C)c2)nn1	1	O=C(Nc1ccon1)c1cccc(-n2cc(-c3cccnc3)nn2)c1	0.4174903	0.4175	1.0000000	0.0000	0.5701286	7.8434	1.0000000	1.0000	18
27.6704	34.3568	33.9442	0.5336017	Cc1ncc(N=c2[nH]nc(C(N)=O)o2)cc1-c1cc(N2CCOCC2)nc(N2CCOCC2)n1	1	c1n[nH]c(=Nc2cncc(-c3cc(N4CCOCC4)nc(N4CCOCC4)n3)c2)o1	0.5289439	0.5289	1.0000000	0.0000	0.3754957	6.8814	1.0000000	1.0000	18
18.9395	68.7809	-68.7809	0.0000000	CCCS(=O)(=O)Nc1cccc(-c2nn(C(C)C)cc2-c2ccnc(NCC(C)NC(=O)OC)n2)c1F	1	c1ccc(-c2n[nH]cc2-c2ccncn2)cc1	0.0000000	0.0000	0.0000000	0.0000	0.0000000	0.0000	0.0000000	0.0000	18
24.8366	31.1588	25.4916	0.4425807	COCCNC(=O)c1nc(C)c2cc(-c3ccncc3)cnc2c1O	1	c1cc(-c2cnc3ccncc3c2)ccn1	0.6914355	0.6914	1.0000000	0.0000	0.1895060	5.7328	1.0000000	1.0000	18
13.7057	52.0399	16.2827	0.5337708	CCNc1nccc(-c2sc(C(C)(C)C)nc2-c2cccc(NS(=O)(=O)c3c(F)cccc3F)c2F)n1	1	O=S(=O)(Nc1cccc(-c2ncsc2-c2ccncn2)c1)c1ccccc1	0.2854166	0.2854	1.0000000	0.0000	0.6376668	8.1874	1.0000000	1.0000	18
15.6871	44.5272	-43.5619	0.0075408	COc1ccc(NC(=O)c2ccc(C)c(Nc3ncnc4cnc(N5CCC(F)C5)nc34)c2)cc1C(F)(F)F	1	O=C(Nc1ccccc1)c1cccc(Nc2ncnc3cnc(N4CCCC4)nc23)c1	0.3171140	0.3171	0.0000000	1.0000	0.6984261	8.5212	1.0000000	1.0000	18
22.0542	42.7283	37.2884	0.6251302	CCCS(=O)(=O)Nc1cccc(Nc2cc(C)c3nccnc3c2)c1C#N	1	c1ccc(Nc2ccc3nccnc3c2)cc1	0.6738531	0.6739	1.0000000	0.0000	0.4481711	7.2470	1.0000000	1.0000	18
23.3203	40.8357	38.3478	0.6186213	CCCS(=O)(=O)Nc1cc(Cl)cc(-c2nnn(CC)c2-c2ccc(N3CCOCC3)cc2)c1F	1	c1ccc(-c2nn[nH]c2-c2ccc(N3CCOCC3)cc2)cc1	0.4854353	0.4854	1.0000000	0.0000	0.5787495	7.8863	1.0000000	1.0000	18
13.9068	50.2031	31.0949	0.6351410	Cc1ccc(C(=O)Nc2cccc(C)c2C)cc1Nc1ncnc2cnc(N3CCOCC3)nc12	1	O=C(Nc1ccccc1)c1cccc(Nc2ncnc3cnc(N4CCOCC4)nc23)c1	0.4485778	0.4486	1.0000000	0.0000	0.6602081	8.3077	1.0000000	1.0000	18
13.1996	28.5526	41.9395	0.5507194	Cc1ccc(NC(=O)c2cccc(C(F)(F)F)c2)cc1-c1ncnc2[nH]cnc12	1	O=C(Nc1cccc(-c2ncnc3[nH]cnc23)c1)c1ccccc1	0.5292836	0.5293	1.0000000	0.0000	0.4052000	7.0332	1.0000000	1.0000	18
21.0165	29.9334	30.5050	0.4721751	CCCS(=O)(=O)Nc1ccc(F)c(C(=O)c2c[nH]c3ncc(-c4cccc(-c5nn[nH]n5)c4)cc23)c1F	1	O=C(c1ccccc1)c1c[nH]c2ncc(-c3cccc(-c4nn[nH]n4)c3)cc12	0.2598728	0.2599	1.0000000	0.0000	0.5130616	7.5635	1.0000000	1.0000	18
13.6942	37.5857	36.2809	0.5770827	Nc1ccc(Cl)c(Nc2ncccc2-c2ncnc3[nH]cnc23)c1	1	c1ccc(Nc2ncccc2-c2ncnc3[nH]cnc23)cc1	0.4947150	0.4947	1.0000000	0.0000	0.4809844	7.4075	1.0000000	1.0000	18
21.1116	30.5119	-29.3972	0.0087085	Cc1ccc(NC(=O)c2cccc(C(F)(F)F)c2)cc1-c1cc(N2CCOCC2)nc(N2CC(C)CC2C)n1	1	O=C(Nc1cccc(-c2cc(N3CCOCC3)nc(N3CCCC3)n2)c1)c1ccccc1	0.4424532	0.4425	0.0000000	2.0000	0.7446966	8.8018	1.0000000	1.0000	18
11.5813	48.1355	30.7329	0.6161594	Cc1ccc(C(=O)Nc2ccc(Cl)c(Cl)c2)cc1Nc1ncnc2cnc(N3CCOCC3)nc12	1	O=C(Nc1ccccc1)c1cccc(Nc2ncnc3cnc(N4CCOCC4)nc23)c1	0.3921248	0.3921	1.0000000	0.0000	0.6882529	8.4630	1.0000000	1.0000	18
11.3567	21.9260	52.0658	0.5780603	CCCS(=O)(=O)Nc1ccc(F)c(C(=O)Nc2cnc3[nH]ccc3c2)c1F	1	O=C(Nc1cnc2[nH]ccc2c1)c1ccccc1	0.5969493	0.5969	1.0000000	0.0000	0.4111388	7.0631	1.0000000	1.0000	18
17.5643	28.1228	40.8095	0.5385340	CCN1CCN(c2cncc(-c3cn(-c4cc(C(=O)Nc5ccc(C)cc5)ccc4C)nn3)c2)CC1	1	O=C(Nc1ccccc1)c1cccc(-n2cc(-c3cncc(N4CCNCC4)c3)nn2)c1	0.4414060	0.4414	1.0000000	0.0000	0.4483904	7.2481	1.0000000	1.0000	18
25.2572	27.0770	10.2848	0.2918891	CC(=O)C=Cc1nn(-c2ccccc2)nc1C	1	c1ccc(-n2nccn2)cc1	0.7549248	0.7549	1.0000000	0.0000	0.0639584	4.2369	1.0000000	1.0000	18
20.9041	37.4949	21.6163	0.4618058	Cc1ccc(C(=O)Nc2ccc(OC3CCN(C)CC3)c(C(F)(F)F)c2)cc1-n1cc(-c2cncc(NC3CCOCC3)c2)nn1	1	O=C(Nc1ccc(OC2CCNCC2)cc1)c1cccc(-n2cc(-c3cncc(NC4CCOCC4)c3)nn2)c1	0.2440106	0.2440	1.0000000	0.0000	0.5130905	7.5637	1.0000000	1.0000	18
18.3110	35.5234	3.5400	0.3051829	Nc1cnc(-c2ccc3c(c2)Cc2c[nH]nc2-3)cn1	1	c1cnc(-c2ccc3c(c2)Cc2c[nH]nc2-3)cn1	0.5405092	0.5405	1.0000000	0.0000	0.0948950	4.7575	1.0000000	1.0000	18
11.9841	46.3990	31.7090	0.6102183	Cc1ccc(C(=O)Nc2ccc(Cl)c(C(F)(F)F)c2)cc1Nc1ncnc2cnc(N3CCOCC3)nc12	1	O=C(Nc1ccccc1)c1cccc(Nc2ncnc3cnc(N4CCOCC4)nc23)c1	0.3523234	0.3523	1.0000000	0.0000	0.7368370	8.7520	1.0000000	1.0000	18
17.1997	26.2578	38.3865	0.5050334	O=C(Nc1cccc(-c2ncnc3[nH]ncc23)c1)Nc1ccc(Cl)c(C(F)(F)F)c1	1	O=C(Nc1ccccc1)Nc1cccc(-c2ncnc3[nH]ncc23)c1	0.4071222	0.4071	1.0000000	0.0000	0.4111622	7.0632	1.0000000	1.0000	18
21.5817	50.5085	4.2831	0.4280588	Cc1ccc(NC(=O)c2cccc(C(F)(F)F)c2)cc1Nc1ncnc2cnc(Nc3cccc(C(F)(F)F)c3)nc12	1	O=C(Nc1cccc(Nc2ncnc3cnc(Nc4ccccc4)nc23)c1)c1ccccc1	0.1778381	0.1778	1.0000000	0.0000	0.5596490	7.7915	1.0000000	1.0000	18
27.4721	38.9130	28.9527	0.5302012	CC(=O)Nc1cccc(C(=O)Nc2cccc(Oc3ccnc(C(C)(C)C)n3)c2F)c1	1	O=C(Nc1cccc(Oc2ccncn2)c1)c1ccccc1	0.6089950	0.6090	1.0000000	0.0000	0.3276434	6.6258	1.0000000	1.0000	18
23.5466	27.6819	37.0465	0.5056906	CCOc1cccc(C(=O)Nc2ccc(Oc3ccnc4[nH]c(=O)n(C)c34)cc2)c1	1	O=C(Nc1ccc(Oc2ccnc3[nH]c(=O)[nH]c23)cc1)c1ccccc1	0.5105504	0.5106	1.0000000	0.0000	0.3397159	6.6919	1.0000000	1.0000	18
24.0869	33.2832	17.7996	0.3990844	COc1cccc(-c2cnc3ccc(-c4ccc(CN(C)CCN(C)C)cc4)cn23)c1	1	c1ccc(-c2ccc3ncc(-c4ccccc4)n3c2)cc1	0.4194843	0.4195	1.0000000	0.0000	0.2262266	6.0046	1.0000000	1.0000	18
21.9571	33.4547	-33.4547	0.0000000	O=C(c1ccc(-c2cccnc2)s1)N1N=C(c2ccc3c(c2)OCCO3)CC1c1cccnc1	1	O=C(c1ccc(-c2cccnc2)s1)N1N=C(c2ccc3c(c2)OCCO3)CC1c1cccnc1	0.0000000	0.0000	0.0000000	0.0000	0.0000000	0.0000	0.0000000	0.0000	18
16.2070	56.4798	23.0113	0.6210241	CC(C)(C)c1nc(-c2ccnc(N)n2)c(-c2cccc(NS(C)(=O)=O)c2F)[nH]1	1	c1ccc(-c2[nH]cnc2-c2ccncn2)cc1	0.6135663	0.6136	1.0000000	0.0000	0.4779496	7.3927	1.0000000	1.0000	18
14.8126	33.0839	28.6010	0.4819136	CC(C)(C)c1nc(-c2cccc(NS(=O)(=O)c3cc(F)ccc3F)c2)c(-c2ccncn2)[nH]1	1	O=S(=O)(Nc1cccc(-c2nc[nH]c2-c2ccncn2)c1)c1ccccc1	0.4325659	0.4326	1.0000000	0.0000	0.3483559	6.7384	1.0000000	1.0000	18
19.1848	36.9284	37.3468	0.5802745	Cc1cnc2c(Nc3cc(C(=O)Nc4cccc(C(F)(F)F)c4)ccc3C)ncnc2c1	1	O=C(Nc1ccccc1)c1cccc(Nc2ncnc3cccnc23)c1	0.4309270	0.4309	1.0000000	0.0000	0.5487004	7.7376	1.0000000	1.0000	18
22.5993	38.5077	34.1174	0.5673837	CC(=O)Nc1ccc(F)c(-c2ccnc3c(-c4cccc(N)c4)c(-c4ccncc4)nn23)c1	1	c1ccc(-c2c(-c3ccncc3)nn3c(-c4ccccc4)ccnc23)cc1	0.3927205	0.3927	1.0000000	0.0000	0.5626013	7.8061	1.0000000	1.0000	18
11.0712	46.3624	36.6360	0.6484252	CNc1ncc2cc(-c3cc(NC(=O)NCCC(C)(C)C)c(F)cc3C)cnc2n1	1	c1ccc(-c2cnc3ncncc3c2)cc1	0.5650912	0.5651	1.0000000	0.0000	0.5695844	7.8407	1.0000000	1.0000	18
17.7127	48.2150	34.0417	0.6426307	CC(C)CNc1nccc(-c2nc(C3CC3)[nH]c2-c2cc(F)cc(NS(=O)(=O)N(C)C)c2)n1	1	c1ccc(-c2[nH]c(C3CC3)nc2-c2ccncn2)cc1	0.4349157	0.4349	1.0000000	0.0000	0.6975240	8.5160	1.0000000	1.0000	18
17.1750	23.0310	52.2908	0.5884519	Cc1ccccc1-c1cncnc1-c1ccncc1	1	c1ccc(-c2cncnc2-c2ccncc2)cc1	0.6951688	0.6952	1.0000000	0.0000	0.3767713	6.8880	1.0000000	1.0000	18
39.3138	45.2112	-44.2759	0.0073071	O=C(Nc1cccc(F)n1)NC1(c2ccc(Cl)cc2)C2CCc3n[nH]cc3C21	1	O=C(Nc1ccccn1)NC1(c2ccccc2)C2CCc3n[nH]cc3C21	0.5845541	0.5846	0.0000000	3.0000	0.3830467	6.9204	1.0000000	1.0000	18
11.8013	23.9957	45.3513	0.5417733	CCCS(=O)(=O)Nc1ccc(F)c(C(=O)Nc2cnc3[nH]ncc3c2)c1F	1	O=C(Nc1cnc2[nH]ncc2c1)c1ccccc1	0.5932043	0.5932	1.0000000	0.0000	0.3531452	6.7640	1.0000000	1.0000	18
27.2953	33.1181	30.8254	0.4995587	CC(C)(C)c1ccc2c(c1)CCN2c1ccnc2[nH]c(-c3ccc(Cl)cc3)nc12	1	c1ccc(-c2nc3c(N4CCc5ccccc54)ccnc3[nH]2)cc1	0.4293747	0.4294	1.0000000	0.0000	0.3825669	6.9179	1.0000000	1.0000	18
17.4514	50.4632	15.8373	0.5179725	Cc1ccc(C(C)(C)C#N)cc1NC(=O)c1ccc(C)c(Nc2ncccc2-c2ncnc3[nH]cnc23)c1	1	O=C(Nc1ccccc1)c1cccc(Nc2ncccc2-c2ncnc3[nH]cnc23)c1	0.2660626	0.2661	1.0000000	0.0000	0.6295705	8.1449	1.0000000	1.0000	18
15.4908	41.1881	19.9417	0.4775764	Cc1ccc(C(=O)Nc2ccc(Cl)c(C(F)(F)F)c2)cc1NC(=O)C1(c2ccc(O)c3ncccc23)CC1	1	O=C(Nc1ccccc1)c1cccc(NC(=O)C2(c3cccc4ncccc34)CC2)c1	0.2587251	0.2587	1.0000000	0.0000	0.5294365	7.6433	1.0000000	1.0000	18
16.5662	28.8295	46.8527	0.5912675	CCCS(=O)(=O)Nc1ccc(F)c(C(=O)Nc2cnc3[nH]c(-c4cccnc4)cc3c2)c1F	1	O=C(Nc1cnc2[nH]c(-c3cccnc3)cc2c1)c1ccccc1	0.3714404	0.3714	1.0000000	0.0000	0.6522703	8.2649	1.0000000	1.0000	18
15.4032	22.3593	34.4949	0.4441735	Cc1c(Br)cnc2[nH]c(=O)c(=O)[nH]c12	1	O=c1[nH]c2cccnc2[nH]c1=O	0.6801524	0.6802	1.0000000	0.0000	0.1938817	5.7672	1.0000000	1.0000	18
24.8712	42.9557	9.0329	0.4061610	COc1ccc(NC(=O)Nc2ccc(NC(=O)c3cccc(C#N)c3)cc2-c2cc(C3CC3)n(C)c2)cc1	1	O=C(Nc1ccccc1)Nc1ccc(NC(=O)c2ccccc2)cc1-c1c[nH]c(C2CC2)c1	0.2720570	0.2721	1.0000000	0.0000	0.3421945	6.7053	1.0000000	1.0000	18
18.9341	49.7241	17.2264	0.5230512	O=C(Nc1cc(Oc2ccc3c(Nc4cccc(Cl)c4)ncnc3c2)ccn1)C1CC1	1	O=C(Nc1cc(Oc2ccc3c(Nc4ccccc4)ncnc3c2)ccn1)C1CC1	0.4149767	0.4150	1.0000000	0.0000	0.4404257	7.2088	1.0000000	1.0000	18
13.9960	55.8417	-54.7809	0.0082876	Cc1ccc(C(=O)Nc2cc(C(C)(C)C)on2)cc1Nc1ncnc2cnc(N3CCC(F)C3)nc12	1	O=C(Nc1ccon1)c1cccc(Nc2ncnc3cnc(N4CCCC4)nc23)c1	0.4144888	0.4145	0.0000000	1.0000	0.6982711	8.5203	1.0000000	1.0000	18
37.7952	42.2928	29.5351	0.5611560	CCCCCS(=O)(=O)c1ccc2nc(N)n(NC(=O)CCc3ccccc3)c(=O)c2c1	1	O=C(CCc1ccccc1)Nn1cnc2ccccc2c1=O	0.4910456	0.4910	1.0000000	0.0000	0.4522560	7.2671	1.0000000	1.0000	18
21.1281	33.4043	33.4554	0.5223416	COc1ccc(NC(=O)c2cccc(NC(=O)C3CC3)c2F)cn1	1	O=C(Nc1cccnc1)c1cccc(NC(=O)C2CC2)c1	0.8837776	0.8838	1.0000000	0.0000	0.2296277	6.0281	1.0000000	1.0000	18
9.4366	31.5262	51.2494	0.6466838	CCCS(=O)(=O)Nc1ccc(F)c(C(=O)Nc2cnc3[nH]cc(C)c3c2)c1F	1	O=C(Nc1cnc2[nH]ccc2c1)c1ccccc1	0.5801349	0.5801	1.0000000	0.0000	0.5532754	7.7601	1.0000000	1.0000	19
20.0877	35.3004	22.1977	0.4492041	Cc1cc(NC(=O)Nc2cc(Cl)cc(C(C)(C)C#N)c2)ccc1Oc1ccnc2[nH]c(=O)[nH]c12	1	O=C(Nc1ccccc1)Nc1ccc(Oc2ccnc3[nH]c(=O)[nH]c23)cc1	0.3033682	0.3034	1.0000000	0.0000	0.3980708	6.9972	1.0000000	1.0000	19
18.1489	32.8409	3.4832	0.2837818	c1cc(N2CCOCC2)nc(NC2CCOCC2)n1	1	c1cc(N2CCOCC2)nc(NC2CCOCC2)n1	0.8752068	0.8752	1.0000000	0.0000	0.0526203	3.9850	1.0000000	1.0000	19
20.6157	27.8832	45.7261	0.5750731	Cc1nnc2n1-c1ccc(Oc3ccnc4c3CCC(=O)N4)cc1CC2	1	O=C1CCc2c(Oc3ccc4c(c3)CCc3nncn3-4)ccnc2N1	0.7707144	0.7707	1.0000000	0.0000	0.3261510	6.6176	1.0000000	1.0000	19
11.2814	29.2128	57.7312	0.6792500	COc1cc(-c2cc(NC(=O)c3cccc(C(F)(F)F)c3)ccc2C)nc(N2CCOCC2)c1	1	O=C(Nc1cccc(-c2cccc(N3CCOCC3)n2)c1)c1ccccc1	0.5561566	0.5562	1.0000000	0.0000	0.6463600	8.2334	1.0000000	1.0000	19
23.9491	37.1110	-37.1110	0.0000000	O=S(=O)(c1ccccc1)N1CCN(c2cc(-c3c(C)ncc(NC(=O)c4cccc(C(F)(F)F)c4)c3)cnC2)CC1	0		0.0000000	0.0000	0.0000000	0.0000	0.0000000	0.0000	0.0000000	0.0000	19
24.6925	30.9575	-30.9575	0.0000000	CCCCOC(=O)NC(C)c1nc(=O)c2cn[nH]c2[nH]1	1	O=c1nc[nH]c2[nH]ncc12	0.0000000	0.0000	0.0000000	0.0000	0.0000000	0.0000	0.0000000	0.0000	19
12.6489	23.1538	58.9001	0.6410464	COc1ccc(NC(=O)c2cccc(C(F)(F)F)c2)cc1-c1cc(N2CCOCC2)nc(N2CCOCC2)n1	1	O=C(Nc1cccc(-c2cc(N3CCOCC3)nc(N3CCOCC3)n2)c1)c1ccccc1	0.4975067	0.4975	1.0000000	0.0000	0.6178795	8.0844	1.0000000	1.0000	19
40.6817	44.1500	20.2497	0.5031223	CCn1cc(-c2cnc3[nH]cc(C(=O)c4cccc5c(=O)n(C)c(OC)nc45)c3c2)cn1	1	O=C(c1c[nH]c2ncc(-c3cn[nH]c3)cc12)c1cccc2c(=O)[nH]cnc12	0.4314142	0.4314	1.0000000	0.0000	0.3876506	6.9440	1.0000000	1.0000	19
16.4887	32.8527	35.0892	0.5307967	COc1n[nH]c2ncc(NC(=O)c3c(Cl)ccc(NS(=O)(=O)c4c(F)cccc4F)c3Cl)cc12	1	O=C(Nc1cnc2[nH]ncc2c1)c1cccc(NS(=O)(=O)c2ccccc2)c1	0.3358957	0.3359	1.0000000	0.0000	0.5471154	7.7299	1.0000000	1.0000	19
11.6093	37.1659	-36.1644	0.0078239	NCc1cc(C(=O)NC2CCc3ccc(Oc4ccnc5c4CCC(=O)N5)cc3C2)cc(C(F)(F)F)c1	1	O=C1CCc2c(Oc3ccc4c(c3)CC(NC(=O)c3ccccc3)CC4)ccnc2N1	0.4679992	0.4680	0.0000000	1.0000	0.5471511	7.7300	1.0000000	1.0000	19
15.6680	23.5272	46.7410	0.5489708	N#Cc1cccc(-c2ccc3cnc(N4CCOCC4)nc3n2)c1	1	c1ccc(-c2ccc3cnc(N4CCOCC4)nc3n2)cc1	0.7222849	0.7223	1.0000000	0.0000	0.3080233	6.5158	1.0000000	1.0000	19
18.7766	36.4973	51.2863	0.6858091	CCCS(=O)(=O)Nc1ccc(F)c(-c2cc3cnc(NCC)nc3n(C)c2=O)c1F	1	O=c1[nH]c2ncncc2cc1-c1ccccc1	0.5888470	0.5888	1.0000000	0.0000	0.6300116	8.1472	1.0000000	1.0000	19
18.0776	41.2133	-41.2133	0.0000000	O=C(Nc1ccc(Nc2ncccc2-c2ccncn2)cc1)OCc1ccccc1	1	O=C(Nc1ccc(Nc2ncccc2-c2ccncn2)cc1)OCc1ccccc1	0.0000000	0.0000	0.0000000	0.0000	0.0000000	0.0000	0.0000000	0.0000	19
20.6617	27.5160	43.3609	0.5537255	COc1ccc(NC(=O)c2ccc(N)c(F)c2)cc1C(F)(F)F	1	O=C(Nc1ccccc1)c1ccccc1	0.6670745	0.6671	1.0000000	0.0000	0.3367287	6.6756	1.0000000	1.0000	19
18.3516	36.6930	37.6190	0.5805623	Cc1ccc(C(=O)Nc2cccc(N(C)C)c2)cc1Nc1ncnc2c(C#N)c[nH]c12	1	O=C(Nc1ccccc1)c1cccc(Nc2ncnc3cc[nH]c23)c1	0.4540039	0.4540	1.0000000	0.0000	0.5253381	7.6234	1.0000000	1.0000	19
16.0579	49.6946	27.7376	0.6049388	O=S(=O)(CC1CC1)Nc1ccc(F)c(Nc2ncccc2-c2ncnc3[nH]cnc23)c1F	1	O=S(=O)(CC1CC1)Nc1cccc(Nc2ncccc2-c2ncnc3[nH]cnc23)c1	0.3871942	0.3872	1.0000000	0.0000	0.6653873	8.3359	1.0000000	1.0000	19
11.4248	19.4851	64.4427	0.6556860	CCCS(=O)(=O)Nc1ccc(F)c(C(=O)Nc2cnc3[nH]nc(OC)c3c2)c1F	1	O=C(Nc1cnc2[nH]ncc2c1)c1ccccc1	0.5342854	0.5343	1.0000000	0.0000	0.6140025	8.0644	1.0000000	1.0000	19
16.3320	23.8964	50.0953	0.5780603	CCCS(=O)(=O)Nc1ccc(F)c(C(=O)Nc2cnc3[nH]ccc3c2)c1F	1	O=C(Nc1cnc2[nH]ccc2c1)c1ccccc1	0.5969493	0.5969	1.0000000	0.0000	0.4111388	7.0631	1.0000000	1.0000	19
14.1091	37.8985	28.7391	0.5206062	O=C(Nc1ccc(Oc2ccnc(NC(=O)C3CC3)c2)nc1)Nc1cc(C(F)(F)F)ccc1F	1	O=C(Nc1ccccc1)Nc1ccc(Oc2ccnc(NC(=O)C3CC3)c2)nc1	0.4131698	0.4132	1.0000000	0.0000	0.4370744	7.1923	1.0000000	1.0000	19
20.6266	25.0099	-25.0099	0.0000000	CC(=O)NC(C)c1ccc(C#Cc2ccc(OC(F)F)cc2)cn1	1	C(#Cc1cccnc1)c1ccccc1	0.0000000	0.0000	0.0000000	0.0000	0.0000000	0.0000	0.0000000	0.0000	19
24.7893	35.8190	-35.8190	0.0000000	c1cc(C(=O)c2c(F)ccc(NS(CCC)(=O)=O)c2F)c2c1[nH]c(=O)n2-c1ccc(F)c(C#N)c1	0		0.0000000	0.0000	0.0000000	0.0000	0.0000000	0.0000	0.0000000	0.0000	19
14.6404	41.7664	30.4054	0.5638427	Cc1ccc(C(=O)Nc2cc(C(F)(F)F)ccn2)cc1-n1cc(-c2cncc(NC3CCOCC3)c2)nn1	1	O=C(Nc1ccccn1)c1cccc(-n2cc(-c3cncc(NC4CCOCC4)c3)nn2)c1	0.3704661	0.3705	1.0000000	0.0000	0.5825237	7.9051	1.0000000	1.0000	19
18.6907	28.2920	29.2440	0.4495003	Cn1cnc2ccc(Oc3ccc(NC(=O)Nc4cc(C(F)(F)F)ccc4F)cc3F)cc2c1=O	1	O=C(Nc1ccccc1)Nc1ccc(Oc2ccc3nc[nH]c(=O)c3c2)cc1	0.3614166	0.3614	1.0000000	0.0000	0.3431470	6.7104	1.0000000	1.0000	19
16.2576	43.7156	44.0112	0.6853653	Cn1cnc2ccc(Nc3ccc(NS(=O)(=O)CCC(F)(F)F)c(F)c3C#N)cc2c1=O	1	O=c1[nH]cnc2ccc(Nc3ccccc3)cc12	0.5348754	0.5349	1.0000000	0.0000	0.6830483	8.4337	1.0000000	1.0000	19
14.2010	47.7550	38.9206	0.6771534	Cc1ccc(C(=O)Nc2ccc(F)cc2F)cc1Nc1ncnc2cnc(N3CCOCC3)nc12	1	O=C(Nc1ccccc1)c1cccc(Nc2ncnc3cnc(N4CCOCC4)nc23)c1	0.4468566	0.4469	1.0000000	0.0000	0.7738686	8.9961	1.0000000	1.0000	19
18.0861	21.5980	32.6150	0.4235392	NC(=O)c1nn(-c2ccc(F)cc2)c2c1CCc1ccc(NC(=O)c3cccc(C(F)(F)F)c3)cc1-2	1	O=C(Nc1ccc2c(c1)-c1c(cnn1-c1ccccc1)CC2)c1ccccc1	0.3848763	0.3849	1.0000000	0.0000	0.2813995	6.3599	1.0000000	1.0000	19
14.3848	45.7514	26.5901	0.5651685	Cc1ccc(C(=O)Nc2cccc(C(F)(F)F)c2)cc1Nc1ncnc2cnc(N3CCCCC3)nc12	1	O=C(Nc1ccccc1)c1cccc(Nc2ncnc3cnc(N4CCCCC4)nc23)c1	0.3559997	0.3560	1.0000000	0.0000	0.6062031	8.0246	1.0000000	1.0000	19
17.2770	42.4822	34.1554	0.5987312	COc1ccc(C(=O)Nc2cccc(C(F)(F)F)c2)cc1Nc1ncnc2cnc(N(C)C)nc12	1	O=C(Nc1ccccc1)c1cccc(Nc2ncnc3cncnc23)c1	0.4128800	0.4129	1.0000000	0.0000	0.6141657	8.0653	1.0000000	1.0000	19
27.4938	32.9905	15.7972	0.3811544	O=C(Nc1cccc(-c2cc3ncc(-c4cccc(O)c4)n3[nH]2)c1)c1cccc(C(F)(F)F)c1	1	O=C(Nc1cccc(-c2cc3ncc(-c4ccccc4)n3[nH]2)c1)c1ccccc1	0.3076424	0.3076	1.0000000	0.0000	0.2639315	6.2528	1.0000000	1.0000	19
17.6813	29.2610	31.9443	0.4781663	CCCC(=O)Nc1cccc(-c2nc(-c3ccccc3)[nH]c2-c2ccncc2)c1	1	c1ccc(-c2nc(-c3ccccc3)c(-c3ccncc3)[nH]2)cc1	0.4595569	0.4596	1.0000000	0.0000	0.3245323	6.6086	1.0000000	1.0000	19
12.9829	21.5417	31.8298	0.4169647	O=C(c1c(F)ccc(NS(=O)(=O)c2cc(F)ccc2F)c1F)c1c[nH]c2ncccc12	1	O=C(c1cccc(NS(=O)(=O)c2ccccc2)c1)c1c[nH]c2ncccc12	0.3537683	0.3538	1.0000000	0.0000	0.2912032	6.4183	1.0000000	1.0000	19
25.9507	31.9459	28.5379	0.4725295	CN(C)Cc1ccc(-c2cccc(-c3cncc(NC(=O)c4cccc(C(F)(F)F)c4)c3)c2)o1	1	O=C(Nc1cncc(-c2cccc(-c3ccco3)c2)c1)c1ccccc1	0.3609793	0.3610	1.0000000	0.0000	0.3878184	6.9449	1.0000000	1.0000	19
22.0185	44.9301	16.6513	0.4811049	Nc1nccc(-c2[nH]c(-c3ccccc3)nc2-c2ccc(O)c(O)c2O)n1	1	c1ccc(-c2nc(-c3ccccc3)c(-c3ccncn3)[nH]2)cc1	0.3532164	0.3532	1.0000000	0.0000	0.4127529	7.0712	1.0000000	1.0000	19
11.9382	28.0415	58.4012	0.6753332	Cc1ncc(NC(=O)c2cccc(C(F)(F)F)c2)cc1-c1cnc(N(C)C)nc1	1	O=C(Nc1cncc(-c2cncnc2)c1)c1ccccc1	0.7101054	0.7101	1.0000000	0.0000	0.5169042	7.5823	1.0000000	1.0000	19
31.7572	35.1833	-35.1833	0.0000000	O=C(O)CCNC(=O)Nc1ccc(F)c(-c2cn3ncc(Br)cc3n2)c1	1	c1ccc(-c2cn3ncccc3n2)cc1	0.0000000	0.0000	0.0000000	0.0000	0.0000000	0.0000	0.0000000	0.0000	19
9.0098	27.8602	37.1898	0.5082032	CCCS(=O)(=O)Nc1ccc(F)c(C(=O)c2c[nH]c3ncc(-c4ccc(Cl)cc4)cc23)c1F	1	O=C(c1ccccc1)c1c[nH]c2ncc(-c3ccccc3)cc12	0.3330906	0.3331	1.0000000	0.0000	0.4958189	7.4797	1.0000000	1.0000	19
31.6486	63.3990	-62.4409	0.0074854	CC(NC(=O)C1CCN(C)CC1)c1ccc(Nc2ncc3cc(O)c(-c4cn[nH]c4)cc3n2)cc1	1	O=C(NCc1ccc(Nc2ncc3ccc(-c4cn[nH]c4)cc3n2)cc1)C1CCNCC1	0.3356978	0.3357	0.0000000	1.0000	0.6533446	8.2707	1.0000000	1.0000	19
13.3145	23.8019	42.3651	0.5169296	CCCS(=O)(=O)Nc1ccc(F)c(NC(=O)c2cccc(C)c2)c1F	1	O=C(Nc1ccccc1)c1ccccc1	0.8167335	0.8167	1.0000000	0.0000	0.2395562	6.0954	1.0000000	1.0000	19
17.6786	24.9501	-24.4241	0.0041101	CN(C)CC(NC(=O)c1ccc(C(F)(F)F)cc1)c1ccccc1	1	O=C(NCc1ccccc1)c1ccccc1	0.9020874	0.9021	0.0000000	1.0000	0.0652916	4.2637	1.0000000	1.0000	19
15.9471	42.5500	25.4163	0.5309868	O=S(=O)(Nc1ccc(F)c(Nc2ncccc2-c2ncnc3[nH]cnc23)c1F)c1cccnc1	1	O=S(=O)(Nc1cccc(Nc2ncccc2-c2ncnc3[nH]cnc23)c1)c1cccnc1	0.3349079	0.3349	1.0000000	0.0000	0.5489754	7.7390	1.0000000	1.0000	19
10.1443	20.5477	-20.5477	0.0000000	CCCS(=O)(=O)Nc1ccc(F)c(C(=O)Nc2cnc3[nH]nc(OC)c3c2)c1F	2	O=C(Nc1cnc2[nH]ncc2c1)c1ccccc1	0.0000000	0.5343	0.0000000	0.0000	0.0000000	8.0644	0.0000000	1.0000	19
21.3395	44.9408	27.6176	0.5668621	Cc1ccc2c(Nc3ncccc3-c3ncnc4[nH]cnc34)c(C)ccc2c1	1	c1cnc(Nc2cccc3ccccc23)c(-c2ncnc3[nH]cnc23)c1	0.4732624	0.4733	1.0000000	0.0000	0.4783946	7.3948	1.0000000	1.0000	19
25.9256	40.0452	5.4966	0.3557953	CNCCNS(=O)(=O)Nc1ccc(F)c(C(=O)c2c[nH]c3ncc(-c4ccc(F)cc4)cc23)c1	1	O=C(c1ccccc1)c1c[nH]c2ncc(-c3ccccc3)cc12	0.2146766	0.2147	1.0000000	0.0000	0.3039581	6.4925	1.0000000	1.0000	19
16.5503	23.7988	35.0297	0.4595979	O=C(c1c(F)ccc(NS(=O)(=O)c2ccccc2F)c1F)c1c[nH]c2ncccc12	1	O=C(c1cccc(NS(=O)(=O)c2ccccc2)c1)c1c[nH]c2ncccc12	0.4672675	0.4673	1.0000000	0.0000	0.2905965	6.4147	1.0000000	1.0000	19
15.9902	21.2327	49.5924	0.5533213	Cc1c[nH]c2ncc(-c3cccnc3)cc12	1	c1cncc(-c2cnc3[nH]ccc3c2)c1	0.6690880	0.6691	1.0000000	0.0000	0.3352647	6.6677	1.0000000	1.0000	19
22.9975	34.5873	-33.9684	0.0048354	O=C(NC1CCc2ccc(Oc3ncc(C(F)(F)F)cc3F)cc2C1)c1ccc(-c2ccccn2)cc1	1	O=C(NC1CCc2ccc(Oc3ccccn3)cc2C1)c1ccc(-c2ccccn2)cc1	0.3185376	0.3185	0.0000000	1.0000	0.2364643	6.0746	1.0000000	1.0000	19
21.3669	36.2837	35.7133	0.5624769	CNc1cc(C(F)(F)F)cnc1C(=O)Nc1ccc(C)c(-n2cc(-c3cncc(N4CCOCC4)c3)nn2)c1	1	O=C(Nc1cccc(-n2cc(-c3cncc(N4CCOCC4)c3)nn2)c1)c1ccccn1	0.3763763	0.3764	1.0000000	0.0000	0.5712993	7.8492	1.0000000	1.0000	19
18.5772	23.3751	62.3086	0.6694042	Cc1ccc(C(=O)Nc2ccc(OC(F)(F)F)cc2)cc1-c1cc(N2CCOCC2)nc(N2CCOCC2)n1	1	O=C(Nc1ccccc1)c1cccc(-c2cc(N3CCOCC3)nc(N3CCOCC3)n2)c1	0.4932436	0.4932	1.0000000	0.0000	0.6914521	8.4812	1.0000000	1.0000	19
30.5642	37.8631	17.9062	0.4356974	O=C(Nc1cncc(O)c1)Nc1cccc(-c2c[nH]c3ccc(O)cc23)c1	1	O=C(Nc1cccnc1)Nc1cccc(-c2c[nH]c3ccccc23)c1	0.3753249	0.3753	1.0000000	0.0000	0.3079842	6.5156	1.0000000	1.0000	19
16.4922	51.9835	24.8263	0.6000765	Cc1ccc(C(=O)Nc2cccc(N)c2)cc1Nc1ncnc2cnc(N3CCOCC3)nc12	1	O=C(Nc1ccccc1)c1cccc(Nc2ncnc3cnc(N4CCOCC4)nc23)c1	0.3875545	0.3876	1.0000000	0.0000	0.6519535	8.2632	1.0000000	1.0000	19
15.2545	45.3614	28.4981	0.5770275	Cc1ccc(NC(=O)c2cccc(OC(F)(F)F)c2)cc1Nc1ncnc2ccc(N3CCOCC3)nc12	1	O=C(Nc1cccc(Nc2ncnc3ccc(N4CCOCC4)nc23)c1)c1ccccc1	0.3609076	0.3609	1.0000000	0.0000	0.6301204	8.1478	1.0000000	1.0000	19
23.8552	53.8903	-1.1981	0.4116581	Cc1ccc(C(=O)Nc2cccc(N(C)C)c2)cc1NC(=O)C1(c2cc(NCCCN(C)C)cc(C(F)(F)F)c2)CC1	1	O=C(Nc1ccccc1)c1cccc(NC(=O)C2(c3ccccc3)CC2)c1	0.2297194	0.2297	1.0000000	0.0000	0.4087142	7.0509	1.0000000	1.0000	19
15.4164	40.5656	37.3162	0.6084516	Cc1ccc(C(=O)Nc2cc(C(C)(C)C)on2)cc1-n1cc(-c2cncc(N3CCCN(C)CC3)c2)nn1	1	O=C(Nc1ccon1)c1cccc(-n2cc(-c3cncc(N4CCCNCC4)c3)nn2)c1	0.4199230	0.4199	1.0000000	0.0000	0.6294698	8.1444	1.0000000	1.0000	19
18.1450	42.6289	17.6105	0.4706201	O=S(=O)(Nc1ccc(F)c(Nc2ncccc2-c2ncnc3[nH]cnc23)c1F)c1cc(F)cc(F)c1	1	O=S(=O)(Nc1cccc(Nc2ncccc2-c2ncnc3[nH]cnc23)c1)c1ccccc1	0.2841285	0.2841	1.0000000	0.0000	0.4714903	7.3612	1.0000000	1.0000	19
18.1231	22.3866	48.7519	0.5557693	CCn1nc(-c2ccncc2)c2ccccc21	1	c1ccc2c(-c3ccncc3)n[nH]c2c1	0.6679305	0.6679	1.0000000	0.0000	0.3393818	6.6901	1.0000000	1.0000	19
23.6676	34.0437	10.2981	0.3464203	CCCS(=O)(=O)Nc1ccc(Cl)c(C(=O)NCCNCc2cccnc2)c1F	1	O=C(NCCNCc1cccnc1)c1ccccc1	0.5047988	0.5048	1.0000000	0.0000	0.1368875	5.2608	1.0000000	1.0000	19
21.4120	33.2587	17.1687	0.3939640	CC(=O)Nc1ccc(-c2csc3nc(-c4cccc(NC(=O)Nc5ccc(Cl)c(C(F)(F)F)c5)c4)cn23)cc1	1	O=C(Nc1ccccc1)Nc1cccc(-c2cn3c(-c4ccccc4)csc3n2)c1	0.2002822	0.2003	1.0000000	0.0000	0.4131707	7.0733	1.0000000	1.0000	19
22.0356	52.1413	1.0328	0.4154227	CCCC(=O)Nc1cc(Oc2ccc(NC(=O)Nc3cc(C(C)(C)C)nn3-c3ccc(C)cc3)c(F)c2)ncn1	1	O=C(Nc1ccc(Oc2ccncn2)cc1)Nc1ccnn1-c1ccccc1	0.2297555	0.2298	1.0000000	0.0000	0.4177944	7.0965	1.0000000	1.0000	19
12.0974	43.8948	38.3274	0.6423607	O=C(Nc1cc(C(F)(F)F)ccn1)c1ccc(Cl)c(Nc2ncnc3cnc(N4CCOCC4)nc23)c1	1	O=C(Nc1ccccn1)c1cccc(Nc2ncnc3cnc(N4CCOCC4)nc23)c1	0.3886637	0.3887	1.0000000	0.0000	0.7673105	8.9509	1.0000000	1.0000	19
15.6842	51.0115	24.4525	0.5895627	Cc1ccc(C(=O)Nc2cc(C(C)(C)C)on2)cc1Nc1ncnc2ccc(N3CCN(C)CC3)nc12	1	O=C(Nc1ccon1)c1cccc(Nc2ncnc3ccc(N4CCNCC4)nc23)c1	0.4124729	0.4125	1.0000000	0.0000	0.5920752	7.9530	1.0000000	1.0000	19
19.7006	28.0132	-27.0832	0.0072662	CCCS(=O)(=O)Nc1ccc(F)c(C(=O)Nc2cnc3c(c2)CC(CC)C(=O)N3)c1F	1	O=C1CCc2cc(NC(=O)c3ccccc3)cnc2N1	0.5960293	0.5960	0.0000000	1.0000	0.3716095	6.8612	1.0000000	1.0000	19
14.1918	37.7102	19.5479	0.4473294	CCCS(=O)(=O)Nc1ccc(F)cc1C(=O)c1ccnc(N)c1	1	O=C(c1ccccc1)c1ccncc1	0.7867009	0.7867	1.0000000	0.0000	0.1741125	5.6069	1.0000000	1.0000	19
18.3366	32.9471	29.8171	0.4903459	O=C(Nc1cccc(C(F)(F)F)c1)c1cccc2cc(Oc3ccnc4c3CCC4)ccc12	1	O=C(Nc1ccccc1)c1cccc2cc(Oc3ccnc4c3CCC4)ccc12	0.3741225	0.3741	1.0000000	0.0000	0.4114827	7.0649	1.0000000	1.0000	19
24.7179	31.7069	-30.9610	0.0058275	CN=c1ncc(C(C)c2c(F)ccc(NS(=O)(=O)CCCF)c2F)c[nH]1	1	N=c1ncc(Cc2ccccc2)c[nH]1	0.7639245	0.7639	0.0000000	1.0000	0.1757890	5.6211	1.0000000	1.0000	19
14.1039	25.1283	45.2329	0.5496968	COc1n[nH]c2ncc(NC(=O)c3c(F)ccc(NS(=O)(=O)c4ccc(F)cc4)c3F)cc12	1	O=C(Nc1cnc2[nH]ncc2c1)c1cccc(NS(=O)(=O)c2ccccc2)c1	0.3906777	0.3907	1.0000000	0.0000	0.5232874	7.6134	1.0000000	1.0000	19
14.8740	25.3870	28.2512	0.4190486	NS(=O)(=O)c1ccc(Nc2c(-c3cccnc3)nc3cnccn23)cc1	1	c1ccc(Nc2c(-c3cccnc3)nc3cnccn23)cc1	0.5719011	0.5719	1.0000000	0.0000	0.1952777	5.7780	1.0000000	1.0000	19
14.7741	43.9125	-43.0372	0.0068381	Cc1ccc(C(=O)Nc2cc(N(C)CCN(C)C)cc(C(F)(F)F)c2)cc1Nc1ncnc2cnc(N3CCC(F)C3)nc12	1	O=C(Nc1ccccc1)c1cccc(Nc2ncnc3cnc(N4CCCC4)nc23)c1	0.2446341	0.2446	0.0000000	1.0000	0.6879367	8.4613	1.0000000	1.0000	19
23.0189	24.1924	33.3101	0.4492388	CSc1ccccc1NC(=O)c1ccc(COc2ccccc2)o1	1	O=C(Nc1ccccc1)c1ccc(COc2ccccc2)o1	0.6534171	0.6534	1.0000000	0.0000	0.2062644	5.8613	1.0000000	1.0000	19
9.4789	46.0700	40.4579	0.6759995	Cc1ccc(NC(=O)c2cccc(C(F)(F)F)c2)cc1-c1cc(N2CCOCC2)nc(NCCO)n1	1	O=C(Nc1cccc(-c2cc(N3CCOCC3)ncn2)c1)c1ccccc1	0.4507111	0.4507	1.0000000	0.0000	0.7650173	8.9354	1.0000000	1.0000	19
16.8259	49.7477	21.3149	0.5551769	COCCN1CCCN(c2ncc3ncnc(Nc4cc(C(=O)Nc5cccc(C(C)(C)C)c5)ccc4C)c3n2)CC1	1	O=C(Nc1ccccc1)c1cccc(Nc2ncnc3cnc(N4CCCNCC4)nc23)c1	0.2971921	0.2972	1.0000000	0.0000	0.6776661	8.4036	1.0000000	1.0000	19
13.2278	53.3944	10.4717	0.4989539	CC(C)(C)c1nc(-c2ccc(F)c(NS(=O)(=O)c3c(F)cccc3F)c2)c(-c2ccnc(NCCS(C)(=O)=O)n2)s1	1	O=S(=O)(Nc1cccc(-c2ncsc2-c2ccncn2)c1)c1ccccc1	0.2583626	0.2584	1.0000000	0.0000	0.5895509	7.9403	1.0000000	1.0000	19
16.4698	29.6336	62.3814	0.7188669	CC(=O)Nc1cccc(-c2cc(N3CCOCC3)c(=O)n(C)c2)c1F	1	O=c1[nH]cc(-c2ccccc2)cc1N1CCOCC1	0.9240242	0.9240	1.0000000	0.0000	0.4800372	7.4028	1.0000000	1.0000	19
26.8067	39.7545	27.2934	0.5238114	COCc1ncc(-c2cncc3cnc(NC(C)C)cc23)cn1	1	c1cc2c(-c3cncnc3)cncc2cn1	0.7806601	0.7807	1.0000000	0.0000	0.2571413	6.2099	1.0000000	1.0000	19
14.6133	28.0484	59.1365	0.6811322	Cc1ccc(NC(=O)c2ccnc(C(C)(C)C#N)c2)cc1-c1cc(N2CCOCC2)ncc1F	1	O=C(Nc1cccc(-c2ccnc(N3CCOCC3)c2)c1)c1ccncc1	0.6049386	0.6049	1.0000000	0.0000	0.6054735	8.0209	1.0000000	1.0000	19
26.6277	51.8245	-4.6029	0.3689182	CCN(CC)S(=O)(=O)Nc1ccc(F)c(Nc2nc3cccnn3c2-c2nc3ccc(Cl)cc3s2)c1F	1	c1ccc(Nc2nc3cccnn3c2-c2nc3ccccc3s2)cc1	0.2516227	0.2516	1.0000000	0.0000	0.2896689	6.4092	1.0000000	1.0000	19
24.5461	56.9863	17.5855	0.5825926	CC(C)(C)c1cc(NC(=O)c2cccc(Nc3ncnc4cnc(-c5ccccc5)nc34)c2)no1	1	O=C(Nc1ccon1)c1cccc(Nc2ncnc3cnc(-c4ccccc4)nc23)c1	0.3556276	0.3556	1.0000000	0.0000	0.6531801	8.2698	1.0000000	1.0000	19
28.5220	36.3017	22.3168	0.4579576	CC(C)CNC(=O)C1(c2cccc(Oc3cccc(C(F)(F)F)c3)c2)CCC1	1	c1ccc(Oc2cccc(C3CCC3)c2)cc1	0.6867973	0.6868	1.0000000	0.0000	0.2070861	5.8674	1.0000000	1.0000	19
19.4425	32.7073	13.7840	0.3632130	CC(C)(C)c1cc(NC(=O)Nc2ccc(Oc3ccnc4nc[nH]c34)cc2F)n(-c2ccccc2)n1	1	O=C(Nc1ccc(Oc2ccnc3nc[nH]c23)cc1)Nc1ccnn1-c1ccccc1	0.2821330	0.2821	1.0000000	0.0000	0.2528483	6.1825	1.0000000	1.0000	19
13.4153	23.0465	65.4734	0.6915619	Cc1ncc(NC(=O)c2cccc(C(F)(F)F)c2)cc1-c1cccc(N2CCOCC2)c1	1	O=C(Nc1cncc(-c2cccc(N3CCOCC3)c2)c1)c1ccccc1	0.6074429	0.6074	1.0000000	0.0000	0.6260154	8.1264	1.0000000	1.0000	19
23.7901	44.0849	20.4097	0.5038635	Cc1ccc(C(=O)Nc2cc(C#N)ccn2)cc1-n1cc(-c2cncc(N3CCC(CN4CCOCC4)CC3)c2)nn1	1	O=C(Nc1ccccn1)c1cccc(-n2cc(-c3cncc(N4CCC(CN5CCOCC5)CC4)c3)nn2)c1	0.3582229	0.3582	1.0000000	0.0000	0.4562469	7.2866	1.0000000	1.0000	19
13.9723	48.3721	30.7286	0.6179740	Cc1ccc(C(=O)Nc2cccc(C(F)(F)F)c2)cc1Nc1ncnc2cnc(N(C)C)nc12	1	O=C(Nc1ccccc1)c1cccc(Nc2ncnc3cncnc23)c1	0.4349251	0.4349	1.0000000	0.0000	0.6342883	8.1696	1.0000000	1.0000	19
26.4181	35.1497	30.1838	0.5104181	Cc1cc(-n2c(=O)ccc3cc(S(=O)(=O)N=c4nccc[nH]4)ccc32)c(C)cc1-c1ccc(F)c2cccnc12	1	O=c1ccc2cc(S(=O)(=O)N=c3nccc[nH]3)ccc2n1-c1ccc(-c2cccc3cccnc23)cc1	0.3325628	0.3326	1.0000000	0.0000	0.5017647	7.5086	1.0000000	1.0000	19
20.4902	23.3478	25.8044	0.3840022	COc1cncc(-c2ccc3n[nH]c(-c4ccncc4)c3c2)n1	1	c1cc(-c2[nH]nc3ccc(-c4cnccn4)cc23)ccn1	0.6290883	0.6291	1.0000000	0.0000	0.1455652	5.3479	1.0000000	1.0000	19
10.4498	24.6058	-23.4331	0.0091617	Cc1ccc(NC(=O)c2cccc(C(F)(F)F)c2)cc1-c1cc(N2CCOC(C)C2)nc(N2CCOCC2)n1	1	O=C(Nc1cccc(-c2cc(N3CCOCC3)nc(N3CCOCC3)n2)c1)c1ccccc1	0.4979354	0.4979	0.0000000	1.0000	0.7612259	8.9099	1.0000000	1.0000	19
16.3135	55.3864	21.0039	0.5967991	CC(=O)N1CCCN(c2ncc3ncnc(Nc4cc(C(=O)Nc5cc(C(C)(C)C)on5)ccc4C)c3n2)CC1	1	O=C(Nc1ccon1)c1cccc(Nc2ncnc3cnc(N4CCCNCC4)nc23)c1	0.3781348	0.3781	1.0000000	0.0000	0.6570521	8.2906	1.0000000	1.0000	19
32.4644	51.9221	-51.9221	0.0000000	O=C(Nc1nc2ccc(Oc3cccc(NC(=O)C4CCCCC4C(=O)O)c3)c([N+](=O)[O-])c2s1)C1CC1	1	O=C(Nc1cccc(Oc2ccc3nc(NC(=O)C4CC4)sc3c2)c1)C1CCCCC1	0.0000000	0.0000	0.0000000	0.0000	0.0000000	0.0000	0.0000000	0.0000	19
25.8017	26.1602	-26.1602	0.0000000	N#Cc1cccc(C#Cc2ccc3ncccc3c2)n1	1	C(#Cc1ccccn1)c1ccc2ncccc2c1	0.0000000	0.0000	0.0000000	0.0000	0.0000000	0.0000	0.0000000	0.0000	19
22.1714	24.7778	14.9030	0.3100063	CCNc1cccc(N2C(=O)c3cnccc3S2(=O)=O)c1	1	O=C1c2cnccc2S(=O)(=O)N1c1ccccc1	0.9359730	0.9360	1.0000000	0.0000	0.0615727	4.1876	1.0000000	1.0000	19
18.0534	23.8933	18.3474	0.3300056	O=c1[nH]cc(O)nc1NCc1ccccc1	1	O=c1[nH]ccnc1NCc1ccccc1	0.7186852	0.7187	1.0000000	0.0000	0.0898797	4.6848	1.0000000	1.0000	19
28.9334	45.1288	29.0811	0.5797651	COc1ncc(-c2ccc3c(N)ncc(F)c3c2)cc1C(=O)Nc1ccc(C(F)(F)F)cc1	1	O=C(Nc1ccccc1)c1cncc(-c2ccc3cnccc3c2)c1	0.4070764	0.4071	1.0000000	0.0000	0.5749159	7.8672	1.0000000	1.0000	19
18.8174	28.7005	10.2586	0.3043685	O=c1nc[nH]c(NC2CCOCC2)c1-c1nc2ccccc2[nH]1	1	O=c1nc[nH]c(NC2CCOCC2)c1-c1nc2ccccc2[nH]1	0.6864264	0.6864	1.0000000	0.0000	0.0768178	4.4765	1.0000000	1.0000	19
27.8890	45.6826	-44.9894	0.0054154	CC(NC(=O)Nc1ccc(F)c(-c2csc3c(-c4cccnc4)cncc23)c1)c1c(F)cccc1F	1	O=C(NCc1ccccc1)Nc1cccc(-c2csc3c(-c4cccnc4)cncc23)c1	0.2634473	0.2634	0.0000000	1.0000	0.3663772	6.8339	1.0000000	1.0000	19
17.0249	22.5974	33.3611	0.4371760	CCCS(=O)(=O)Nc1ccc(OC)c(C)c1	1	c1ccccc1	0.8617880	0.8618	1.0000000	0.0000	0.1522928	5.4124	1.0000000	1.0000	19
16.9872	25.7109	35.0313	0.4745486	C=C(C)c1ccc(C)c(NC(=O)c2nc(C#N)c[nH]2)c1	1	O=C(Nc1ccccc1)c1ncc[nH]1	0.8957383	0.8957	1.0000000	0.0000	0.1798093	5.6545	1.0000000	1.0000	19
19.7696	26.2178	23.3718	0.3874181	CC1(C)CN(S(=O)(=O)c2ccc(Cl)cc2)c2cc(F)ccc2O1	1	O=S(=O)(c1ccccc1)N1CCOc2ccccc21	0.8217337	0.8217	1.0000000	0.0000	0.1182914	5.0574	1.0000000	1.0000	19
12.8563	28.3861	39.6577	0.5315924	COc1n[nH]c2ncc(NC(=O)c3c(F)ccc(NS(=O)(=O)c4c(F)cccc4F)c3F)cc12	1	O=C(Nc1cnc2[nH]ncc2c1)c1cccc(NS(=O)(=O)c2ccccc2)c1	0.3513025	0.3513	1.0000000	0.0000	0.5284020	7.6383	1.0000000	1.0000	19
22.9863	33.4398	40.5028	0.5776764	Cc1ccc(C(=O)NCCC#N)cc1-c1cnc2[nH]cc(C(F)(F)F)c2c1	1	c1ccc(-c2cnc3[nH]ccc3c2)cc1	0.6736260	0.6736	1.0000000	0.0000	0.3700868	6.8533	1.0000000	1.0000	19
22.8591	26.4069	42.4674	0.5380800	Cc1ccc(NC(=O)CCS(=O)(=O)c2cccc(F)c2)cc1C	1	O=C(CCS(=O)(=O)c1ccccc1)Nc1ccccc1	0.9121671	0.9122	1.0000000	0.0000	0.2401951	6.0996	1.0000000	1.0000	19
18.3160	20.7924	-20.1873	0.0047271	COc1cc(Cl)ccc1OC1CCN(C)C1	1	c1ccc(OC2CCNC2)cc1	0.8114889	0.8115	0.0000000	1.0000	0.1004097	4.8336	1.0000000	1.0000	19
24.6589	40.4974	-40.4974	0.0000000	CCCS(=O)(=O)Nc1ccc(F)c(C(=O)NCC#Cc2cnc3[nH]c(C)cc3c2)c1F	1	O=C(NCC#Cc1cnc2[nH]ccc2c1)c1ccccc1	0.0000000	0.0000	0.0000000	0.0000	0.0000000	0.0000	0.0000000	0.0000	20
13.1218	38.4471	32.1867	0.5518264	Cc1ccc(C(=O)Nc2ccc(N(C)CCN(C)C)c(C(F)(F)F)c2)cc1Nc1ncnc2cnc(N(C)C)nc12	1	O=C(Nc1ccccc1)c1cccc(Nc2ncnc3cncnc23)c1	0.2951313	0.2951	1.0000000	0.0000	0.6717715	8.3709	1.0000000	1.0000	20
10.0845	54.2445	-54.2445	0.0000000	COC(=O)NC(C)CNc1nccc(-c2nc(C(C)(C)C)[nH]c2-c2cc(Cl)cc(NS(C)(=O)=O)c2F)n1	1	c1ccc(-c2[nH]cnc2-c2ccncn2)cc1	0.0000000	0.0000	0.0000000	0.0000	0.0000000	0.0000	0.0000000	0.0000	20
12.7735	38.7718	40.3289	0.6179740	Cc1ccc(C(=O)Nc2cccc(C(F)(F)F)c2)cc1Nc1ncnc2cnc(N(C)C)nc12	1	O=C(Nc1ccccc1)c1cccc(Nc2ncnc3cncnc23)c1	0.4349251	0.4349	1.0000000	0.0000	0.6342883	8.1696	1.0000000	1.0000	20
20.6688	35.1140	44.7299	0.6237806	CNS(=O)(=O)c1cc(C(=O)Nc2cc(N(C)CCN(C)C)cc(C(F)(F)F)c2)ccc1F	1	O=C(Nc1ccccc1)c1ccccc1	0.5728872	0.5729	1.0000000	0.0000	0.5123770	7.5602	1.0000000	1.0000	20
29.3403	40.4551	0.5372	0.3202518	COc1cccc(-c2cccc(Nc3ccc(Nc4cccc(NC(=O)C5CC5)c4)c4nccnc34)c2)c1	1	O=C(Nc1cccc(Nc2ccc(Nc3cccc(-c4ccccc4)c3)c3nccnc23)c1)C1CC1	0.2094080	0.2094	1.0000000	0.0000	0.2404677	6.1014	1.0000000	1.0000	20
16.7168	24.1744	48.7267	0.5695396	Oc1ccccc1-c1[nH]cnc1-c1ccncc1	1	c1ccc(-c2[nH]cnc2-c2ccncc2)cc1	0.7200114	0.7200	1.0000000	0.0000	0.3377170	6.6810	1.0000000	1.0000	20
17.4946	30.1131	29.7623	0.4677771	CCCS(=O)(=O)Nc1ccc(F)c(C(=O)c2c[nH]c3ncc(-c4ccc(CS(C)(=O)=O)cn4)cc23)c1F	1	O=C(c1ccccc1)c1c[nH]c2ncc(-c3ccccn3)cc12	0.3031581	0.3032	1.0000000	0.0000	0.4394906	7.2042	1.0000000	1.0000	20
34.1098	51.8095	0.2062	0.4063727	Cc1cncc(-c2cc3c(Oc4ccc(NC(=O)N5CCCN(Cc6csc(C)n6)CC5)cn4)ccnc3[nH]2)n1	1	O=C(Nc1ccc(Oc2ccnc3[nH]c(-c4cnccn4)cc23)nc1)N1CCCN(Cc2cscn2)CC1	0.2992406	0.2992	1.0000000	0.0000	0.3157697	6.5597	1.0000000	1.0000	20
8.9621	27.8602	37.1898	0.5082032	CCCS(=O)(=O)Nc1ccc(F)c(C(=O)c2c[nH]c3ncc(-c4ccc(Cl)cc4)cc23)c1F	1	O=C(c1ccccc1)c1c[nH]c2ncc(-c3ccccc3)cc12	0.3330906	0.3331	1.0000000	0.0000	0.4958189	7.4797	1.0000000	1.0000	20
12.7155	21.6171	36.1604	0.4513868	CNC(=O)c1cc(Oc2ccc(NC(=O)Nc3cc(C(F)(F)F)ccc3F)cc2)ccn1	1	O=C(Nc1ccccc1)Nc1ccc(Oc2ccncc2)cc1	0.4773561	0.4774	1.0000000	0.0000	0.2731020	6.3096	1.0000000	1.0000	20
13.0040	33.0833	34.2509	0.5260486	O=C(Nc1ccc(Oc2ccnc(NC(=O)C3CC3)c2)cc1)Nc1ccc(Cl)c(C(F)(F)F)c1	1	O=C(Nc1ccccc1)Nc1ccc(Oc2ccnc(NC(=O)C3CC3)c2)cc1	0.3656336	0.3656	1.0000000	0.0000	0.4977637	7.4891	1.0000000	1.0000	20
15.2721	42.2409	27.6906	0.5463399	COCCN(C)c1ncc2ncnc(Nc3cc(C(=O)Nc4cc(CN(C)C)cc(C(F)(F)F)c4)ccc3C)c2n1	1	O=C(Nc1ccccc1)c1cccc(Nc2ncnc3cncnc23)c1	0.2765454	0.2765	1.0000000	0.0000	0.6932594	8.4915	1.0000000	1.0000	20
11.7177	49.9665	35.2312	0.6656066	Cc1ccc(C(=O)Nc2cc(C(F)(F)F)ccn2)cc1Nc1ncnc2cnc(N3CCOCC3)nc12	1	O=C(Nc1ccccn1)c1cccc(Nc2ncnc3cnc(N4CCOCC4)nc23)c1	0.4111051	0.4111	1.0000000	0.0000	0.7972029	9.1646	1.0000000	1.0000	20
[truncated: 48,086 more rows]
