# Supplementary material for: AI-driven de novo design of BRAF inhibitors with enhanced binding affinity and optimized drug-likeness
Source: PeerJ. 2026 Jan 2;14:e20541. doi: 10.7717/peerj.20541 (PMC12767490; doi:10.7717/peerj.20541)
Supplement: Supplemental Information 4 — SEA was performed to evaluate potential off-target pharmacology. BRAF emerged as a top-ranked target for three ligands (high Z-scores and sub-extreme p-values), RAF1 showed prominent ranking for Ligand 2. [file peerj-14-20541-s004.csv]

Query ID	Target ID	Affinity Threshold (nM)	P-Value	Max Tc	Cut Sum	Z-Score	Name	Description	Query Smiles
compound_1	5HT1B_HUMAN	5	1.106E-10	0.3973	8.0838	17.4246	HTR1B	5-hydroxytryptamine receptor 1B	Cc1ccc(NC(=O)C2CCCCC2)cc1-c1cc(N2CCOCC2)c(=O)n(C)c1
compound_1	5HT1B_RAT	5	0.0000003283	0.3133	2.1295	11.1902	Htr1b	5-hydroxytryptamine receptor 1B
compound_1	5HT1D_CAVPO	5	1.136E-19	0.3059	0.9004	33.5617	HTR1D	5-hydroxytryptamine receptor 1D
compound_1	5HT1D_MOUSE	5	2.048E-12	0.3034	0.3034	20.5346	Htr1d	5-hydroxytryptamine receptor 1D
compound_1	5HT1D_HUMAN	5	0.00000008955	0.3973	6.3589	12.2033	HTR1D	5-hydroxytryptamine receptor 1D
compound_1	ABL1_MOUSE	5	0.0000008058	0.2889	0.2889	10.4902	Abl1	Tyrosine-protein kinase ABL1
compound_1	ABL1_HUMAN	5	7.9E-29	0.4545	35.185	50.0027	ABL1	Tyrosine-protein kinase ABL1
compound_1	ACKR3_HUMAN	5	8.176E-19	0.3333	10.3952	32.0227	ACKR3	Atypical chemokine receptor 3
compound_1	ACM5_RAT	5	0.000001894	0.2949	0.2949	9.8239	Chrm5	Muscarinic acetylcholine receptor M5
compound_1	AKIP_HUMAN	5	1.605E-23	0.2889	0.2889	40.4734	AURKAIP1	Aurora kinase A-interacting protein
compound_1	AKT1_HUMAN	5	0.00000004583	0.321	12.1105	12.7255	AKT1	RAC-alpha serine/threonine-protein kinase
compound_1	ASH2L_HUMAN	5	2.506E-11	0.3043	0.3043	18.5823	ASH2L	Set1/Ash2 histone methyltransferase complex subunit ASH2
compound_1	AUKBA_XENLA	5	3.143E-18	0.2889	0.2889	30.9729	aurkb-a	Aurora kinase B-A
compound_1	AURKC_HUMAN	5	0.000002436	0.303	0.8747	9.6278	AURKC	Aurora kinase C
compound_1	BMX_HUMAN	5	9.205E-12	0.3107	2.0614	19.363	BMX	Cytoplasmic tyrosine-protein kinase BMX
compound_1	BRD1_HUMAN	5	0.0000005728	0.3	0.8783	10.7564	BRD1	Bromodomain-containing protein 1
compound_1	BRAF_HUMAN	5	4.298E-42	0.6197	77.1859	73.8164	BRAF	Serine/threonine-protein kinase B-raf
compound_1	BRD4_HUMAN	5	1.673E-10	0.3176	12.0353	17.1018	BRD4	Bromodomain-containing protein 4
compound_1	BRPF1_HUMAN	5	9.381E-23	0.3684	4.9635	39.0968	BRPF1	Peregrin
compound_1	BRSK2_HUMAN	5	0.0000009738	0.3218	0.3218	10.3426	BRSK2	Serine/threonine-protein kinase BRSK2
compound_1	BTK_MOUSE	5	1.998E-14	0.2903	1.7158	24.1459	Btk	Tyrosine-protein kinase BTK
compound_1	BTK_HUMAN	5	9.437E-15	0.3563	17.2584	24.7261	BTK	Tyrosine-protein kinase BTK
compound_1	CCKAR_RAT	5	0.000004198	0.3333	3.8121	9.2033	Cckar	Cholecystokinin receptor type A
compound_1	CD11A_HUMAN	5	0.0000001995	0.2889	0.2889	11.5786	CDK11A	Cyclin-dependent kinase 11A
compound_1	CD11B_HUMAN	5	0.000001453	0.2889	0.2889	10.0307	CDK11B	Cyclin-dependent kinase 11B
compound_1	CDKL3_HUMAN	5	5.982E-10	0.2889	0.2889	16.1085	CDKL3	Cyclin-dependent kinase-like 3
compound_1	CDKL5_HUMAN	5	0.0000000863	0.2889	0.2889	12.2321	CDKL5	Cyclin-dependent kinase-like 5
compound_1	CML1_HUMAN	5	1.271E-44	0.378	8.8293	78.3571	CMKLR1	Chemokine-like receptor 1
compound_1	CNR1_HUMAN	5	0.00000002286	0.5538	16.8724	13.2677	CNR1	Cannabinoid receptor 1
compound_1	CNR2_HUMAN	5	5.115E-10	0.5538	25.2059	16.2305	CNR2	Cannabinoid receptor 2
compound_1	DLDH_MYCTU	5	1.073E-33	0.3671	6.1812	58.7408	lpdC	Dihydrolipoyl dehydrogenase
compound_1	DLK1_HUMAN	5	0.00000001082	0.2889	0.2889	13.8512	DLK1	Protein delta homolog 1
compound_1	DUS22_HUMAN	5	4.757E-28	0.3034	1.4643	48.6029	DUSP22	Dual specificity protein phosphatase 22
compound_1	EBNA1_EBVB9	5	0.000001459	0.3521	0.6448	10.0273	EBNA1	Epstein-Barr nuclear antigen 1
compound_1	F1SH20_PIG	5	6.878E-11	0.2917	0.2917	17.7949	TRHDE	Uncharacterized protein
compound_1	F261_HUMAN	5	0.000003063	0.2841	0.2841	9.4491	PFKFB1	6-phosphofructo-2-kinase/fructose-2,6-bisphosphatase 1
compound_1	GLCM_HUMAN	5	3.262E-10	0.5294	3.1714	16.5813	GBA	Lysosomal acid glucosylceramidase
compound_1	HPGDS_HUMAN	5	0.0000006253	0.3372	1.5616	10.688	HPGDS	Hematopoietic prostaglandin D synthase
compound_1	HSPB1_HUMAN	5	1.331E-38	0.4024	1.093	67.5488	HSPB1	Heat shock protein beta-1
compound_1	HUNK_HUMAN	5	0.0000008058	0.2889	0.2889	10.4902	HUNK	Hormonally up-regulated neu tumor-associated kinase
compound_1	HYES_HUMAN	5	8.351E-19	0.4384	19.2207	32.0062	EPHX2	Bifunctional epoxide hydrolase 2
compound_1	INHA_MYCTU	5	5.647E-23	0.3421	5.6789	39.4926	inhA	Enoyl-[acyl-carrier-protein] reductase [NADH]
compound_1	INSRR_HUMAN	5	0.000006235	0.2889	0.2889	8.8949	INSRR	Insulin receptor-related protein
compound_1	ISPT_STRPN	5	0.000000003262	0.2963	0.5802	14.7859	uppS	Isoprenyl transferase
compound_1	KCC1G_HUMAN	5	0.000002473	0.2889	0.2889	9.6159	CAMK1G	Calcium/calmodulin-dependent protein kinase type 1G
compound_1	KMT2A_HUMAN	5	0.00000001321	0.3043	0.3043	13.6956	KMT2A	Histone-lysine N-methyltransferase 2A
compound_1	LATS2_HUMAN	5	0.000009349	0.2889	0.2889	8.579	LATS2	Serine/threonine-protein kinase LATS2
compound_1	LATS1_HUMAN	5	0.000001453	0.2889	0.2889	10.0307	LATS1	Serine/threonine-protein kinase LATS1
compound_1	LDLR_HUMAN	5	1.957E-29	0.3133	1.4819	51.0906	LDLR	Low-density lipoprotein receptor
compound_1	LIMK2_HUMAN	5	8.179E-11	0.3214	2.7876	17.6598	LIMK2	LIM domain kinase 2
compound_1	LIPL_BOVIN	5	1.858E-18	0.2927	0.2927	31.3827	LPL	Lipoprotein lipase
compound_1	LUCI_AQULA	5	4.145E-11	0.2907	0.5764	18.1899		Luciferin 4-monooxygenase
compound_1	M3K4_HUMAN	5	0.000006235	0.2889	0.2889	8.8949	MAP3K4	Mitogen-activated protein kinase kinase kinase 4
compound_1	M9TGV3_MYCTX	5	1.221E-14	0.3289	0.9503	24.5319	inhA	Enoyl-[acyl-carrier-protein] reductase [NADH]
compound_1	MALT1_HUMAN	5	2.962E-23	0.3472	1.9047	39.9955	MALT1	Mucosa-associated lymphoid tissue lymphoma translocation protein 1
compound_1	MK10_HUMAN	5	0.000001268	0.3243	4.4901	10.137	MAPK10	Mitogen-activated protein kinase 10
compound_1	MK14_HUMAN	5	3.783E-22	0.4714	39.5274	38.0096	MAPK14	Mitogen-activated protein kinase 14
compound_1	MP2K6_HUMAN	5	0.000009349	0.2889	0.2889	8.579	MAP2K6	Dual specificity mitogen-activated protein kinase kinase 6
compound_1	MTOR_HUMAN	5	8.31E-13	0.3418	23.9428	21.2381	MTOR	Serine/threonine-protein kinase mTOR
compound_1	MTOR_RAT	5	4.116E-12	0.2927	0.874	19.9906	Mtor	Serine/threonine-protein kinase mTOR
compound_1	MYLK4_HUMAN	5	0.000006235	0.2889	0.2889	8.8949	MYLK4	Myosin light chain kinase family member 4
compound_1	MYLK3_HUMAN	5	0.000006235	0.2889	0.2889	8.8949	MYLK3	Myosin light chain kinase 3
compound_1	NEK5_HUMAN	5	0.0000004177	0.2889	0.2889	11.0026	NEK5	Serine/threonine-protein kinase Nek5
compound_1	NEK7_HUMAN	5	0.0000004177	0.2889	0.2889	11.0026	NEK7	Serine/threonine-protein kinase Nek7
compound_1	NMT_CANAL	5	0.000000004169	0.3023	1.1514	14.5946	NMT1	Glycylpeptide N-tetradecanoyltransferase
compound_1	NPSR1_HUMAN	5	2.665E-14	0.314	1.522	23.9214	NPSR1	Neuropeptide S receptor
compound_1	NPSR1_RAT	5	9.65E-39	0.3068	0.3068	67.7998	Npsr1	Neuropeptide S receptor
compound_1	NPY2R_HUMAN	5	5.278E-10	0.3973	3.2161	16.2061	NPY2R	Neuropeptide Y receptor type 2
compound_1	NPY5R_MOUSE	5	0.00000005295	0.3023	1.736	12.6129	Npy5r	Neuropeptide Y receptor type 5
compound_1	NR1H4_HUMAN	5	0.000000003943	0.3333	5.4283	14.6381	NR1H4	Bile acid receptor
compound_1	NR1I3_HUMAN	5	4.962E-12	0.3049	1.1757	19.8448	NR1I3	Nuclear receptor subfamily 1 group I member 3
compound_1	O70424_RAT	5	2.322E-19	0.3077	0.3077	33.0041		Neuropeptide Y-Y2 receptor
compound_1	O96526_LEIMA	5	7.243E-42	0.3378	1.2959	73.4095	CRK3	Cdc2-related kinase
compound_1	P3C2B_HUMAN	5	0.000002888	0.3049	0.589	9.4949	PIK3C2B	Phosphatidylinositol 4-phosphate 3-kinase C2 domain-containing subunit beta
compound_1	P3C2G_HUMAN	5	0.000001586	0.2989	0.2989	9.9622	PIK3C2G	Phosphatidylinositol 4-phosphate 3-kinase C2 domain-containing subunit gamma
compound_1	PAK6_HUMAN	5	0.00000401	0.2889	0.2889	9.239	PAK6	Serine/threonine-protein kinase PAK 6
compound_1	PDE7A_HUMAN	5	7.007E-10	0.3415	4.9908	15.9852	PDE7A	High affinity cAMP-specific 3',5'-cyclic phosphodiesterase 7A
compound_1	PI42B_HUMAN	5	0.000009349	0.2889	0.2889	8.579	PIP4K2B	Phosphatidylinositol 5-phosphate 4-kinase type-2 beta
compound_1	PK3CB_HUMAN	5	0.000001353	0.321	7.4877	10.086	PIK3CB	Phosphatidylinositol 4,5-bisphosphate 3-kinase catalytic subunit beta isoform
compound_1	PK3CA_HUMAN	5	2.94E-10	0.3418	23.8147	16.6622	PIK3CA	Phosphatidylinositol 4,5-bisphosphate 3-kinase catalytic subunit alpha isoform
compound_1	PK3CG_HUMAN	5	1.13E-12	0.3418	15.5253	20.9983	PIK3CG	Phosphatidylinositol 4,5-bisphosphate 3-kinase catalytic subunit gamma isoform
compound_1	PPBI_MOUSE	5	0.000000005979	0.3108	1.7513	14.3135	Iap	Intestinal-type alkaline phosphatase
compound_1	PRKDC_HUMAN	5	0.000001771	0.3467	4.5476	9.8761	PRKDC	DNA-dependent protein kinase catalytic subunit
compound_1	PRP4B_HUMAN	5	0.0000008058	0.2889	0.2889	10.4902	PRPF4B	Serine/threonine-protein kinase PRP4 homolog
compound_1	Q865E1_MACMU	5	1.604E-26	0.4211	5.1313	45.8597	HRH3	Histamine receptor H3
compound_1	Q8VBU5_MOUSE	5	2.62E-20	0.3415	4.1191	34.7053	Pde4b	Phosphodiesterase
compound_1	RAF1_HUMAN	5	7.917E-83	0.6197	73.5231	146.9482	RAF1	RAF proto-oncogene serine/threonine-protein kinase
compound_1	RBBP5_HUMAN	5	2.506E-11	0.3043	0.3043	18.5823	RBBP5	Retinoblastoma-binding protein 5
compound_1	RHOA_HUMAN	5	4.164E-38	0.3253	2.4195	66.6597	RHOA	Transforming protein RhoA
compound_1	RIPK1_HUMAN	5	0.0000001442	0.3659	1.5958	11.8317	RIPK1	Receptor-interacting serine/threonine-protein kinase 1
compound_1	RIPK1_MOUSE	5	6.347E-89	0.4198	5.2295	157.8924	Ripk1	Receptor-interacting serine/threonine-protein kinase 1
compound_1	RIPK4_HUMAN	5	0.00000401	0.2889	0.2889	9.239	RIPK4	Receptor-interacting serine/threonine-protein kinase 4
compound_1	ROCK2_RAT	5	0.0000002362	0.2857	0.2857	11.4471	Rock2	Rho-associated protein kinase 2
compound_1	RXFP1_HUMAN	5	2.777E-22	0.3067	3.5282	38.2505	RXFP1	Relaxin receptor 1
compound_1	RXFP2_HUMAN	5	8.07E-19	0.2987	0.2987	32.0329	RXFP2	Relaxin receptor 2
compound_1	SBK3_HUMAN	5	0.0000004177	0.2889	0.2889	11.0026	SBK3	Uncharacterized serine/threonine-protein kinase SBK3
compound_1	SC5A1_HUMAN	5	0.0000001321	0.3103	5.2575	11.8999	SLC5A1	Sodium/glucose cotransporter 1
compound_1	SRPK2_HUMAN	5	0.0000004177	0.2889	0.2889	11.0026	SRPK2	SRSF protein kinase 2
compound_1	ST17B_HUMAN	5	1.113E-22	0.3544	3.245	38.9636	STK17B	Serine/threonine-protein kinase 17B
compound_1	ST38L_HUMAN	5	0.00000001082	0.2889	0.2889	13.8512	STK38L	Serine/threonine-protein kinase 38-like
compound_1	STK11_HUMAN	5	0.0000004177	0.2889	0.2889	11.0026	STK11	Serine/threonine-protein kinase STK11
compound_1	STK24_HUMAN	5	0.000002473	0.2889	0.2889	9.6159	STK24	Serine/threonine-protein kinase 24
compound_1	TAF1_HUMAN	5	0.000001349	0.3	0.5895	10.0884	TAF1	Transcription initiation factor TFIID subunit 1
compound_1	TBK1_MOUSE	5	1.123E-20	0.3218	1.2199	35.366	Tbk1	Serine/threonine-protein kinase TBK1
compound_1	TERT_HUMAN	5	4.048E-10	0.3382	4.2043	16.4129	TERT	Telomerase reverse transcriptase
compound_1	TESK1_HUMAN	5	0.000009349	0.2889	0.2889	8.579	TESK1	Dual specificity testis-specific protein kinase 1
compound_1	TLK1_HUMAN	5	0.0000004177	0.2889	0.2889	11.0026	TLK1	Serine/threonine-protein kinase tousled-like 1
compound_1	TRPV1_HUMAN	5	0.000005307	0.3846	9.6275	9.0205	TRPV1	Transient receptor potential cation channel subfamily V member 1
compound_1	WEE2_HUMAN	5	0.0000008058	0.2889	0.2889	10.4902	WEE2	Wee1-like protein kinase 2
Compound_2	ANM6_HUMAN	5	3.966E-17	0.3529	2.3336	28.9962	PRMT6	Protein arginine N-methyltransferase 6	Cc1ccc(CNC2CCN(C)CC2)cc1-c1cc(N2CCOCC2)cn(C)c1=O
Compound_2	BRAF_HUMAN	5	0.00000003564	0.48	15.8499	12.9216	BRAF	Serine/threonine-protein kinase B-raf
Compound_2	BRD4_HUMAN	5	0.0000001335	0.3625	8.784	11.8919	BRD4	Bromodomain-containing protein 4
Compound_2	CARM1_HUMAN	5	2.82E-14	0.3529	2.3336	23.8769	CARM1	Histone-arginine methyltransferase CARM1
Compound_2	EHMT1_HUMAN	5	1.862E-13	0.3289	1.5627	22.4046	EHMT1	Histone-lysine N-methyltransferase EHMT1
Compound_2	EHMT2_HUMAN	5	0.000000124	0.3289	1.5627	11.9497	EHMT2	Histone-lysine N-methyltransferase EHMT2
Compound_2	GYRA_MYCTU	5	3.294E-22	0.3537	1.2338	38.1176	gyrA	DNA gyrase subunit A
Compound_2	GYRB_MYCTU	5	9.485E-24	0.3537	1.2338	40.8835	gyrB	DNA gyrase subunit B
Compound_2	HSPB1_HUMAN	5	9.695E-11	0.2874	0.2874	17.5273	HSPB1	Heat shock protein beta-1
Compound_2	KPCD1_HUMAN	5	0.000001413	0.3049	1.1619	10.0525	PRKD1	Serine/threonine-protein kinase D1
Compound_2	KSYK_HUMAN	5	3.331E-16	0.3333	26.7216	27.3003	SYK	Tyrosine-protein kinase SYK
Compound_2	PMYT1_HUMAN	5	0.000004925	0.3049	0.3049	9.0788	PKMYT1	Membrane-associated tyrosine- and threonine-specific cdc2-inhibitory kinase
Compound_2	Q76353_9HIV1	5	0.000000001627	0.3333	8.8206	15.3284		Integrase
Compound_2	RAF1_HUMAN	5	4.585E-18	0.48	16.1031	30.6783	RAF1	RAF proto-oncogene serine/threonine-protein kinase
Compound_2	TPX2_HUMAN	5	9.46E-10	0.2826	0.2826	15.7511	TPX2	Targeting protein for Xklp2
S	ACACB_HUMAN	5	0.000001213	0.3976	10.7471	10.1713	ACACB	Acetyl-CoA carboxylase 2	Cc1cc(F)c(NC(=O)N2CCCCC2)cc1-c1ccnc(N2CCOCC2)n1
Compound_3	AKT1_HUMAN	5	2.3E-12	0.3421	18.2563	20.4442	AKT1	RAC-alpha serine/threonine-protein kinase
Compound_3	ANM3_HUMAN	5	0.00000002126	0.3333	0.9478	13.3244	PRMT3	Protein arginine N-methyltransferase 3
Compound_3	AOC3_HUMAN	5	3.858E-11	0.3537	2.7641	18.2458	AOC3	Membrane primary amine oxidase
Compound_3	ATF1_HUMAN	5	0.000002631	0.2987	0.2987	9.5677	ATF1	Cyclic AMP-dependent transcription factor ATF-1
Compound_3	ATR_HUMAN	5	0.0000000449	0.2892	1.6951	12.7414	ATR	Serine/threonine-protein kinase ATR
Compound_3	AVR2B_HUMAN	5	0.00000343	0.2816	0.2816	9.3608	ACVR2B	Activin receptor type-2B
Compound_3	BCR_HUMAN	5	1.265E-18	0.2955	0.2955	31.6821	BCR	Breakpoint cluster region protein
Compound_3	BMR1A_HUMAN	5	0.000009676	0.2976	0.2976	8.5522	BMPR1A	Bone morphogenetic protein receptor type-1A
Compound_3	BRAF_HUMAN	5	5.671E-46	0.3882	84.2015	80.7815	BRAF	Serine/threonine-protein kinase B-raf
Compound_3	CALCA_HUMAN	5	1.31E-13	0.299	1.7595	22.6783	CALCA	Calcitonin gene-related peptide 1
Compound_3	CCR4_HUMAN	5	0.0000006231	0.3077	2.6179	10.6906	CCR4	C-C chemokine receptor type 4
Compound_3	CCR9_HUMAN	5	0.00000001154	0.3529	2.8151	13.8008	CCR9	C-C chemokine receptor type 9
Compound_3	CD63_HUMAN	5	0.00000002422	0.2941	0.2941	13.2229	CD63	CD63 antigen
Compound_3	CSN5_HUMAN	5	0.00000001634	0.2824	0.2824	13.5298	COPS5	COP9 signalosome complex subunit 5
Compound_3	CTNB1_HUMAN	5	1.199E-11	0.3529	3.6677	19.1571	CTNNB1	Catenin beta-1
Compound_3	DGAT1_HUMAN	5	4.374E-10	0.3457	7.556	16.3526	DGAT1	Diacylglycerol O-acyltransferase 1
Compound_3	DGAT2_HUMAN	5	0.0000003709	0.3951	1.8835	11.0952	DGAT2	Diacylglycerol O-acyltransferase 2
Compound_3	DHSO_HUMAN	5	1.643E-11	0.2877	1.4225	18.9112	SORD	Sorbitol dehydrogenase
Compound_3	DKK1_HUMAN	5	6.47E-13	0.3165	0.3165	21.4332	DKK1	Dickkopf-related protein 1
Compound_3	DUS22_HUMAN	5	3.31E-11	0.2809	0.5614	18.3652	DUSP22	Dual specificity protein phosphatase 22
Compound_3	EHMT1_HUMAN	5	0.00000009688	0.2963	0.8677	12.1419	EHMT1	Histone-lysine N-methyltransferase EHMT1
Compound_3	FAAH1_HUMAN	5	0.000000008621	0.4658	7.7342	14.0282	FAAH	Fatty-acid amide hydrolase 1
Compound_3	FAAH1_RAT	5	0.0000003677	0.4658	6.5075	11.102	Faah	Fatty-acid amide hydrolase 1
Compound_3	GALR1_HUMAN	5	0.000003147	0.3333	0.6392	9.428	GALR1	Galanin receptor type 1
Compound_3	GALR2_HUMAN	5	5.047E-11	0.3333	0.9365	18.0363	GALR2	Galanin receptor type 2
Compound_3	GYRB_MYCS2	5	3.165E-19	0.3077	0.8792	32.7627	gyrB	DNA gyrase subunit B
Compound_3	HSPB1_HUMAN	5	1.554E-11	0.3103	0.3103	18.9546	HSPB1	Heat shock protein beta-1
Compound_3	IKKE_HUMAN	5	0.0000003805	0.3256	3.5545	11.0753	IKBKE	Inhibitor of nuclear factor kappa-B kinase subunit epsilon
Compound_3	JAK2_MOUSE	5	3.4E-12	0.2976	0.2976	20.1397	Jak2	Tyrosine-protein kinase JAK2
Compound_3	JAK3_HUMAN	5	0.000001717	0.3488	10.0144	9.9002	JAK3	Tyrosine-protein kinase JAK3
Compound_3	KC1D_HUMAN	5	0.0000001707	0.3187	4.1167	11.7004	CSNK1D	Casein kinase I isoform delta
Compound_3	KC1E_HUMAN	5	0.00000242	0.3187	2.3292	9.6328	CSNK1E	Casein kinase I isoform epsilon
Compound_3	KCNQ3_HUMAN	5	9.837E-11	0.3067	0.6122	17.5159	KCNQ3	Potassium voltage-gated channel subfamily KQT member 3
Compound_3	KMO_HUMAN	5	0.000008512	0.3088	1.1931	8.6522	KMO	Kynurenine 3-monooxygenase
Compound_3	LICH_HUMAN	5	0.00000005058	0.2817	0.2817	12.6486	LIPA	Lysosomal acid lipase/cholesteryl ester hydrolase
Compound_3	LUCI_AQULA	5	0.000001988	0.3165	0.3165	9.786		Luciferin 4-monooxygenase
Compound_3	M3K1_HUMAN	5	0.0000009396	0.2857	0.2857	10.3704	MAP3K1	Mitogen-activated protein kinase kinase kinase 1
Compound_3	MK10_HUMAN	5	1.321E-10	0.3457	7.2068	17.2859	MAPK10	Mitogen-activated protein kinase 10
Compound_3	MK10_RAT	5	0.000005476	0.3133	0.5972	8.996	Mapk10	Mitogen-activated protein kinase 10
Compound_3	MK14_HUMAN	5	3.842E-11	0.3855	20.3679	18.249	MAPK14	Mitogen-activated protein kinase 14
Compound_3	MOT4_HUMAN	5	0.000000004722	0.2817	0.2817	14.4976	SLC16A3	Monocarboxylate transporter 4
Compound_3	MTOR_HUMAN	5	7.893E-25	0.3889	45.4431	42.822	MTOR	Serine/threonine-protein kinase mTOR
Compound_3	NEMO_HUMAN	5	0.000008833	0.2805	0.2805	8.6233	IKBKG	NF-kappa-B essential modulator
Compound_3	NK2R_MESAU	5	0.00000383	0.325	0.6145	9.2747	TACR2	Substance-K receptor
Compound_3	NPY5R_HUMAN	5	0.00000000317	0.3553	6.6326	14.8082	NPY5R	Neuropeptide Y receptor type 5
Compound_3	P3C2B_HUMAN	5	1.155E-14	0.3086	1.4667	24.5712	PIK3C2B	Phosphatidylinositol 4-phosphate 3-kinase C2 domain-containing subunit beta
Compound_3	P85A_HUMAN	5	3.931E-17	0.3827	12.7982	29.0031	PIK3R1	Phosphatidylinositol 3-kinase regulatory subunit alpha
Compound_3	PANK3_HUMAN	5	0.000000002485	0.3714	0.3714	14.9981	PANK3	Pantothenate kinase 3
Compound_3	PB2_I34A1	5	0.00000002538	0.2889	0.5715	13.1864	PB2	Polymerase basic protein 2
Compound_3	PK3C3_HUMAN	5	3.657E-11	0.3086	1.1871	18.2874	PIK3C3	Phosphatidylinositol 3-kinase catalytic subunit type 3
Compound_3	PK3CA_MOUSE	5	1.11E-16	0.3205	3.0037	28.271	Pik3ca	Phosphatidylinositol 4,5-bisphosphate 3-kinase catalytic subunit alpha isoform
Compound_3	PK3CB_HUMAN	5	6.76E-22	0.3467	24.2845	37.5569	PIK3CB	Phosphatidylinositol 4,5-bisphosphate 3-kinase catalytic subunit beta isoform
Compound_3	PK3CD_HUMAN	5	2.887E-14	0.3625	21.565	23.8574	PIK3CD	Phosphatidylinositol 4,5-bisphosphate 3-kinase catalytic subunit delta isoform
Compound_3	PK3CA_HUMAN	5	1.933E-37	0.4219	82.6367	65.4629	PIK3CA	Phosphatidylinositol 4,5-bisphosphate 3-kinase catalytic subunit alpha isoform
Compound_3	PK3CG_HUMAN	5	9.572E-20	0.3784	23.9997	33.6951	PIK3CG	Phosphatidylinositol 4,5-bisphosphate 3-kinase catalytic subunit gamma isoform
Compound_3	Q865E1_MACMU	5	3.058E-11	0.3086	2.1189	18.4269	HRH3	Histamine receptor H3
Compound_3	Q9BRH5_HUMAN	5	0.0000004976	0.2989	0.2989	10.866	DGAT1	DGAT1 protein
Compound_3	RAF1_HUMAN	5	4.983E-55	0.3882	48.876	97.0402	RAF1	RAF proto-oncogene serine/threonine-protein kinase
Compound_3	RASK_HUMAN	5	4.731E-18	0.2955	1.1526	30.6539	KRAS	GTPase KRas
Compound_3	RET4_HUMAN	5	0.00000007852	0.3373	2.1524	12.3057	RBP4	Retinol-binding protein 4
Compound_3	RIPK1_MOUSE	5	2.689E-34	0.3625	1.9907	59.8194	Ripk1	Receptor-interacting serine/threonine-protein kinase 1
Compound_3	SC6A7_HUMAN	5	0.000002883	0.3014	0.589	9.4962	SLC6A7	Sodium-dependent proline transporter
Compound_3	SMG1_HUMAN	5	2.805E-34	0.3077	2.3464	59.7866	SMG1	Serine/threonine-protein kinase SMG1
Compound_3	STAT6_HUMAN	5	8.538E-13	0.3059	2.0155	21.217	STAT6	Signal transducer and activator of transcription 6
Compound_3	TBK1_HUMAN	5	0.0000009716	0.3256	3.5545	10.3443	TBK1	Serine/threonine-protein kinase TBK1
Compound_3	TF7L2_HUMAN	5	1.254E-12	0.3529	3.6677	20.9174	TCF7L2	Transcription factor 7-like 2
Compound_3	TIE2_HUMAN	5	0.00000319	0.3804	3.5761	9.4173	TEK	Angiopoietin-1 receptor
Compound_3	TRPV1_RAT	5	0.0000008772	0.3194	6.1529	10.424	Trpv1	Transient receptor potential cation channel subfamily V member 1
Compound_4	5HT1B_HUMAN	5	6.24E-12	0.4028	9.0277	19.6661	HTR1B	5-hydroxytryptamine receptor 1B	Cc1ccc(NC(=O)C2CCC2)cc1-c1cc(N2CCOCC2)c(=O)n(C)c1
Compound_4	5HT1B_RAT	5	0.0000002729	0.3171	2.1544	11.3343	Htr1b	5-hydroxytryptamine receptor 1B
Compound_4	5HT1D_CAVPO	5	6.728E-20	0.3095	0.9112	33.9699	HTR1D	5-hydroxytryptamine receptor 1D
Compound_4	5HT1D_MOUSE	5	1.512E-12	0.3068	0.3068	20.7714	Htr1d	5-hydroxytryptamine receptor 1D
Compound_4	5HT1D_HUMAN	5	0.00000001455	0.4028	7.0004	13.6202	HTR1D	5-hydroxytryptamine receptor 1D
Compound_4	ABL1_MOUSE	5	0.0000006887	0.2921	0.2921	10.6126	Abl1	Tyrosine-protein kinase ABL1
Compound_4	ABL1_HUMAN	5	1.781E-31	0.4605	38.3835	54.7549	ABL1	Tyrosine-protein kinase ABL1
Compound_4	ACKR3_HUMAN	5	0.000001591	0.3158	3.5551	9.9598	ACKR3	Atypical chemokine receptor 3
Compound_4	ACM5_RAT	5	0.000003355	0.2821	0.2821	9.3782	Chrm5	Muscarinic acetylcholine receptor M5
Compound_4	AKIP_HUMAN	5	8.931E-24	0.2921	0.2921	40.9304	AURKAIP1	Aurora kinase A-interacting protein
Compound_4	AKT1_HUMAN	5	1.577E-10	0.3293	15.6318	17.148	AKT1	RAC-alpha serine/threonine-protein kinase
Compound_4	ASH2L_HUMAN	5	1.92E-11	0.3077	0.3077	18.7899	ASH2L	Set1/Ash2 histone methyltransferase complex subunit ASH2
Compound_4	AUKBA_XENLA	5	2.004E-18	0.2921	0.2921	31.3235	aurkb-a	Aurora kinase B-A
Compound_4	AURKC_HUMAN	5	0.000001724	0.3196	0.8974	9.8971	AURKC	Aurora kinase C
Compound_4	BMX_HUMAN	5	7.072E-12	0.3137	2.0823	19.5686	BMX	Cytoplasmic tyrosine-protein kinase BMX
Compound_4	BRAF_HUMAN	5	1.106E-43	0.6286	80.0599	76.6698	BRAF	Serine/threonine-protein kinase B-raf
Compound_4	BRD4_HUMAN	5	0.00000001851	0.3214	9.7453	13.4323	BRD4	Bromodomain-containing protein 4
Compound_4	BRPF1_HUMAN	5	8.388E-19	0.3625	4.0838	32.0028	BRPF1	Peregrin
Compound_4	BRSK2_HUMAN	5	0.0000004244	0.3412	0.3412	10.9902	BRSK2	Serine/threonine-protein kinase BRSK2
Compound_4	BTK_MOUSE	5	1.432E-14	0.2935	1.7338	24.407	Btk	Tyrosine-protein kinase BTK
Compound_4	BTK_HUMAN	5	2.22E-15	0.3605	17.972	25.8401	BTK	Tyrosine-protein kinase BTK
Compound_4	CD11A_HUMAN	5	0.0000001679	0.2921	0.2921	11.7131	CDK11A	Cyclin-dependent kinase 11A
Compound_4	CD11B_HUMAN	5	0.00000125	0.2921	0.2921	10.1481	CDK11B	Cyclin-dependent kinase 11B
Compound_4	CDKL5_HUMAN	5	0.00000007196	0.2921	0.2921	12.3738	CDKL5	Cyclin-dependent kinase-like 5
Compound_4	CDKL3_HUMAN	5	4.72E-10	0.2921	0.2921	16.2932	CDKL3	Cyclin-dependent kinase-like 3
Compound_4	CML1_HUMAN	5	2.592E-49	0.3827	9.7677	86.7779	CMKLR1	Chemokine-like receptor 1
Compound_4	CNR1_HUMAN	5	0.000003578	0.5152	12.7534	9.3279	CNR1	Cannabinoid receptor 1
Compound_4	CNR2_HUMAN	5	0.0000005845	0.5152	18.0902	10.7405	CNR2	Cannabinoid receptor 2
Compound_4	DLDH_MYCTU	5	4.25E-34	0.3718	6.2561	59.4625	lpdC	Dihydrolipoyl dehydrogenase
Compound_4	DLK1_HUMAN	5	0.000000008815	0.2921	0.2921	14.0109	DLK1	Protein delta homolog 1
Compound_4	DUS22_HUMAN	5	2.007E-11	0.2921	0.573	18.7552	DUSP22	Dual specificity protein phosphatase 22
Compound_4	EBNA1_EBVB9	5	0.000002702	0.3194	0.6157	9.5469	EBNA1	Epstein-Barr nuclear antigen 1
Compound_4	F1SH20_PIG	5	1.799E-11	0.3085	0.3085	18.8407	TRHDE	Uncharacterized protein
Compound_4	F261_HUMAN	5	0.000002648	0.2874	0.2874	9.5626	PFKFB1	6-phosphofructo-2-kinase/fructose-2,6-bisphosphatase 1
Compound_4	F262_HUMAN	5	0.000009942	0.2874	0.2874	8.5311	PFKFB2	6-phosphofructo-2-kinase/fructose-2,6-bisphosphatase 2
Compound_4	GLCM_HUMAN	5	1.254E-10	0.5147	3.3049	17.3264	GBA	Lysosomal acid glucosylceramidase
Compound_4	HPGDS_HUMAN	5	0.0000006079	0.3412	1.5646	10.71	HPGDS	Hematopoietic prostaglandin D synthase
Compound_4	HSPB1_HUMAN	5	1.672E-38	0.4074	1.0901	67.3712	HSPB1	Heat shock protein beta-1
Compound_4	HUNK_HUMAN	5	0.0000006887	0.2921	0.2921	10.6126	HUNK	Hormonally up-regulated neu tumor-associated kinase
Compound_4	HYES_HUMAN	5	6.618E-18	0.4444	18.3103	30.3922	EPHX2	Bifunctional epoxide hydrolase 2
Compound_4	INHA_MYCTU	5	1.574E-13	0.3117	3.3001	22.535	inhA	Enoyl-[acyl-carrier-protein] reductase [NADH]
Compound_4	INSRR_HUMAN	5	0.00000545	0.2921	0.2921	8.9998	INSRR	Insulin receptor-related protein
Compound_4	KCC1G_HUMAN	5	0.00000214	0.2921	0.2921	9.7287	CAMK1G	Calcium/calmodulin-dependent protein kinase type 1G
Compound_4	KMT2A_HUMAN	5	0.00000001083	0.3077	0.3077	13.8502	KMT2A	Histone-lysine N-methyltransferase 2A
Compound_4	KSYK_HUMAN	5	0.000001883	0.3218	11.1277	9.8283	SYK	Tyrosine-protein kinase SYK
Compound_4	LATS1_HUMAN	5	0.00000125	0.2921	0.2921	10.1481	LATS1	Serine/threonine-protein kinase LATS1
Compound_4	LATS2_HUMAN	5	0.000008208	0.2921	0.2921	8.6805	LATS2	Serine/threonine-protein kinase LATS2
Compound_4	LCK_HUMAN	5	0.000003106	0.3529	6.6972	9.4381	LCK	Tyrosine-protein kinase Lck
Compound_4	LDLR_HUMAN	5	0.000002849	0.2857	0.2857	9.5055	LDLR	Low-density lipoprotein receptor
Compound_4	LIMK2_HUMAN	5	6.108E-11	0.3253	2.8215	17.8875	LIMK2	LIM domain kinase 2
Compound_4	LIPL_BOVIN	5	1.006E-17	0.2805	0.2805	30.0653	LPL	Lipoprotein lipase
Compound_4	LUCI_AQULA	5	0.00000502	0.2941	0.2941	9.0639		Luciferin 4-monooxygenase
Compound_4	M3K4_HUMAN	5	0.00000545	0.2921	0.2921	8.9998	MAP3K4	Mitogen-activated protein kinase kinase kinase 4
Compound_4	M9TGV3_MYCTX	5	0.000000002496	0.2987	0.5882	14.9946	inhA	Enoyl-[acyl-carrier-protein] reductase [NADH]
Compound_4	MALT1_HUMAN	5	1.494E-23	0.3521	1.9297	40.5291	MALT1	Mucosa-associated lymphoid tissue lymphoma translocation protein 1
Compound_4	MK10_HUMAN	5	0.0000001971	0.3288	5.0415	11.588	MAPK10	Mitogen-activated protein kinase 10
Compound_4	MK14_HUMAN	5	3.761E-23	0.4638	41.2723	39.8093	MAPK14	Mitogen-activated protein kinase 14
Compound_4	MP2K6_HUMAN	5	0.000008208	0.2921	0.2921	8.6805	MAP2K6	Dual specificity mitogen-activated protein kinase kinase 6
Compound_4	MTOR_HUMAN	5	1.721E-14	0.3462	26.9535	24.2605	MTOR	Serine/threonine-protein kinase mTOR
Compound_4	MTOR_RAT	5	5.551E-16	0.2963	1.1668	26.8645	Mtor	Serine/threonine-protein kinase mTOR
Compound_4	MYLK4_HUMAN	5	0.00000545	0.2921	0.2921	8.9998	MYLK4	Myosin light chain kinase family member 4
Compound_4	MYLK3_HUMAN	5	0.00000545	0.2921	0.2921	8.9998	MYLK3	Myosin light chain kinase 3
Compound_4	NCOA1_HUMAN	5	0.000006611	0.2857	0.5662	8.8493	NCOA1	Nuclear receptor coactivator 1
Compound_4	NEK5_HUMAN	5	0.0000003544	0.2921	0.2921	11.1307	NEK5	Serine/threonine-protein kinase Nek5
Compound_4	NEK7_HUMAN	5	0.0000003544	0.2921	0.2921	11.1307	NEK7	Serine/threonine-protein kinase Nek7
Compound_4	NPSR1_HUMAN	5	0.00000002786	0.2874	0.8523	13.1137	NPSR1	Neuropeptide S receptor
Compound_4	NPSR1_RAT	5	1.522E-35	0.2809	0.2809	62.0587	Npsr1	Neuropeptide S receptor
Compound_4	NPY2R_HUMAN	5	0.000000001024	0.3649	3.1204	15.6893	NPY2R	Neuropeptide Y receptor type 2
Compound_4	NPY5R_MOUSE	5	5.742E-12	0.3059	2.6475	19.7309	Npy5r	Neuropeptide Y receptor type 5
Compound_4	NR1H4_HUMAN	5	3.633E-10	0.3372	6.051	16.4973	NR1H4	Bile acid receptor
Compound_4	NR1I3_HUMAN	5	0.000000002035	0.3086	0.9061	15.1539	NR1I3	Nuclear receptor subfamily 1 group I member 3
Compound_4	O70424_RAT	5	1.372E-18	0.2949	0.2949	31.6192		Neuropeptide Y-Y2 receptor
Compound_4	O96526_LEIMA	5	4.263E-38	0.3067	1.177	66.6416	CRK3	Cdc2-related kinase
Compound_4	P3C2B_HUMAN	5	0.000002474	0.3086	0.596	9.6157	PIK3C2B	Phosphatidylinositol 4-phosphate 3-kinase C2 domain-containing subunit beta
Compound_4	P3C2G_HUMAN	5	0.000002648	0.2874	0.2874	9.5626	PIK3C2G	Phosphatidylinositol 4-phosphate 3-kinase C2 domain-containing subunit gamma
Compound_4	PAK6_HUMAN	5	0.000003488	0.2921	0.2921	9.3477	PAK6	Serine/threonine-protein kinase PAK 6
Compound_4	PI42B_HUMAN	5	0.000008208	0.2921	0.2921	8.6805	PIP4K2B	Phosphatidylinositol 5-phosphate 4-kinase type-2 beta
Compound_4	PK3CB_HUMAN	5	0.000000001704	0.325	10.6711	15.2923	PIK3CB	Phosphatidylinositol 4,5-bisphosphate 3-kinase catalytic subunit beta isoform
Compound_4	PK3CA_HUMAN	5	1.108E-12	0.3462	29.0602	21.014	PIK3CA	Phosphatidylinositol 4,5-bisphosphate 3-kinase catalytic subunit alpha isoform
Compound_4	PK3CG_HUMAN	5	6.273E-14	0.3462	17.0305	23.2534	PIK3CG	Phosphatidylinositol 4,5-bisphosphate 3-kinase catalytic subunit gamma isoform
Compound_4	PK3CD_HUMAN	5	0.0000007427	0.325	10.6884	10.5538	PIK3CD	Phosphatidylinositol 4,5-bisphosphate 3-kinase catalytic subunit delta isoform
Compound_4	PPBI_MOUSE	5	0.000000003834	0.3333	1.7912	14.6601	Iap	Intestinal-type alkaline phosphatase
Compound_4	PRKDC_HUMAN	5	0.0000002466	0.3514	5.1511	11.4135	PRKDC	DNA-dependent protein kinase catalytic subunit
Compound_4	PRP4B_HUMAN	5	0.0000006887	0.2921	0.2921	10.6126	PRPF4B	Serine/threonine-protein kinase PRP4 homolog
Compound_4	Q865E1_MACMU	5	5.714E-25	0.4267	4.8254	43.0739	HRH3	Histamine receptor H3
Compound_4	RAF1_HUMAN	5	9.207E-86	0.6286	76.1248	152.2164	RAF1	RAF proto-oncogene serine/threonine-protein kinase
Compound_4	RBBP5_HUMAN	5	1.92E-11	0.3077	0.3077	18.7899	RBBP5	Retinoblastoma-binding protein 5
Compound_4	RHOA_HUMAN	5	3.003E-28	0.3133	1.7817	48.9615	RHOA	Transforming protein RhoA
Compound_4	RIPK1_MOUSE	5	3.8E-86	0.3902	5.0648	152.9063	Ripk1	Receptor-interacting serine/threonine-protein kinase 1
Compound_4	RIPK1_HUMAN	5	0.0000001899	0.3704	1.5689	11.6171	RIPK1	Receptor-interacting serine/threonine-protein kinase 1
Compound_4	RIPK4_HUMAN	5	0.000003488	0.2921	0.2921	9.3477	RIPK4	Receptor-interacting serine/threonine-protein kinase 4
Compound_4	ROCK2_RAT	5	0.0000001895	0.2899	0.2899	11.6186	Rock2	Rho-associated protein kinase 2
Compound_4	SBK3_HUMAN	5	0.0000003544	0.2921	0.2921	11.1307	SBK3	Uncharacterized serine/threonine-protein kinase SBK3
Compound_4	SRPK2_HUMAN	5	0.0000003544	0.2921	0.2921	11.1307	SRPK2	SRSF protein kinase 2
Compound_4	ST38L_HUMAN	5	0.000000008815	0.2921	0.2921	14.0109	STK38L	Serine/threonine-protein kinase 38-like
Compound_4	STK11_HUMAN	5	0.0000003544	0.2921	0.2921	11.1307	STK11	Serine/threonine-protein kinase STK11
Compound_4	STK24_HUMAN	5	0.00000214	0.2921	0.2921	9.7287	STK24	Serine/threonine-protein kinase 24
Compound_4	TBK1_MOUSE	5	7.166E-22	0.3412	1.2929	37.5114	Tbk1	Serine/threonine-protein kinase TBK1
Compound_4	TERT_HUMAN	5	0.000005859	0.3108	2.4321	8.9434	TERT	Telomerase reverse transcriptase
Compound_4	TESK1_HUMAN	5	0.000008208	0.2921	0.2921	8.6805	TESK1	Dual specificity testis-specific protein kinase 1
Compound_4	TLK1_HUMAN	5	0.0000003544	0.2921	0.2921	11.1307	TLK1	Serine/threonine-protein kinase tousled-like 1
Compound_4	TRPV1_HUMAN	5	0.000004367	0.3896	9.754	9.1725	TRPV1	Transient receptor potential cation channel subfamily V member 1
Compound_4	WEE2_HUMAN	5	0.0000006887	0.2921	0.2921	10.6126	WEE2	Wee1-like protein kinase 2
